# Supplementary material for: CircRNA Sequencing Analysis Reveals the Regulatory Role of circ_CDR1as in Penile Squamous Cell Carcinoma via the ceRNA Network
Source: Int J Med Sci. 2025 Jun 12;22(12):2919–31. doi: 10.7150/ijms.112109 (PMC12243860; doi:10.7150/ijms.112109)
Supplement: Supplementary file 1 — Supplementary tables. [file ijmsv22p2919s1.zip › Supplementary materials/Table S1.xlsx]

## Sheet: circRNA annotations
The detailed annotation information for all identified circRNAs.
gene_id	circRNA	source_gene	chr	strand	genomic_start	genomic_end	spliced_length	annot_type	Symbol	Description
novel_circ_000001	hsa_circ_0017426	ENSG00000107937	10	+	1000677	1007128	459	annot_exons	GTPBP4	GTP binding protein 4 [Source:HGNC Symbol;Acc:HGNC:21535]
novel_circ_000002	novel_circ_000002	ENSG00000107566	10	-	100164004	100167406	151	annot_exons	ERLIN1	ER lipid raft associated 1 [Source:HGNC Symbol;Acc:HGNC:16947]
novel_circ_000003	novel_circ_000003	ENSG00000095485	10	-	100243698	100250313	605	annot_exons	CWF19L1	CWF19 like cell cycle control factor 1 [Source:HGNC Symbol;Acc:HGNC:25613]
novel_circ_000004	novel_circ_000004	ENSG00000095485	10	-	100253421	100262063	1680	annot_exons	CWF19L1	CWF19 like cell cycle control factor 1 [Source:HGNC Symbol;Acc:HGNC:25613]
novel_circ_000005	hsa_circ_0006718	ENSG00000095485	10	-	100260218	100262063	266	annot_exons	CWF19L1	CWF19 like cell cycle control factor 1 [Source:HGNC Symbol;Acc:HGNC:25613]
novel_circ_000006	novel_circ_000006	ENSG00000107937	10	+	1008958	1012662	429	annot_exons	GTPBP4	GTP binding protein 4 [Source:HGNC Symbol;Acc:HGNC:21535]
novel_circ_000007	novel_circ_000007	ENSG00000119906	10	+	100915999	100926019	1979	annot_exons	SLF2	SMC5-SMC6 complex localization factor 2 [Source:HGNC Symbol;Acc:HGNC:17814]
novel_circ_000008	hsa_circ_0019533	ENSG00000119906	10	+	100918384	100926019	1204	annot_exons	SLF2	SMC5-SMC6 complex localization factor 2 [Source:HGNC Symbol;Acc:HGNC:17814]
novel_circ_000009	hsa_circ_0019535	ENSG00000119906	10	+	100918384	100947136	3307	annot_exons	SLF2	SMC5-SMC6 complex localization factor 2 [Source:HGNC Symbol;Acc:HGNC:17814]
novel_circ_000010	hsa_circ_0006654	ENSG00000119906	10	+	100923975	100926019	1146	annot_exons	SLF2	SMC5-SMC6 complex localization factor 2 [Source:HGNC Symbol;Acc:HGNC:17814]
novel_circ_000011	hsa_circ_0019539	ENSG00000119906	10	+	100923975	100938736	2499	annot_exons	SLF2	SMC5-SMC6 complex localization factor 2 [Source:HGNC Symbol;Acc:HGNC:17814]
novel_circ_000012	novel_circ_000012	ENSG00000119906	10	+	100923978	100926019	1143	annot_exons	SLF2	SMC5-SMC6 complex localization factor 2 [Source:HGNC Symbol;Acc:HGNC:17814]
novel_circ_000013	novel_circ_000013	ENSG00000119906	10	+	100929830	100950753	1537	annot_exons	SLF2	SMC5-SMC6 complex localization factor 2 [Source:HGNC Symbol;Acc:HGNC:17814]
novel_circ_000014	hsa_circ_0019540	ENSG00000119906	10	+	100937402	100938736	218	annot_exons	SLF2	SMC5-SMC6 complex localization factor 2 [Source:HGNC Symbol;Acc:HGNC:17814]
novel_circ_000015	hsa_circ_0006409	ENSG00000119906	10	+	100937402	100944128	693	annot_exons	SLF2	SMC5-SMC6 complex localization factor 2 [Source:HGNC Symbol;Acc:HGNC:17814]
novel_circ_000016	hsa_circ_0002045	ENSG00000119906	10	+	100937402	100950753	1266	annot_exons	SLF2	SMC5-SMC6 complex localization factor 2 [Source:HGNC Symbol;Acc:HGNC:17814]
novel_circ_000017	novel_circ_000017	ENSG00000166167	10	+	101453501	101479457	8648	exon_intron	BTRC	beta-transducin repeat containing E3 ubiquitin protein ligase [Source:HGNC Symbol;Acc:HGNC:1144]
novel_circ_000018	hsa_circ_0019569	ENSG00000166167	10	+	101521639	101538371	1332	annot_exons	BTRC	beta-transducin repeat containing E3 ubiquitin protein ligase [Source:HGNC Symbol;Acc:HGNC:1144]
novel_circ_000019	novel_circ_000019	NA	10	-	101565920	101567697	1778	intergenic	-	-
novel_circ_000020	hsa_circ_0006555	ENSG00000166169	10	-	101584602	101586156	776	annot_exons	POLL	DNA polymerase lambda [Source:HGNC Symbol;Acc:HGNC:9184]
novel_circ_000021	hsa_circ_0019581	ENSG00000107829	10	-	101611628	101676436	859	annot_exons	FBXW4	F-box and WD repeat domain containing 4 [Source:HGNC Symbol;Acc:HGNC:10847]
novel_circ_000022	novel_circ_000022	ENSG00000107829	10	-	101659276	101676436	9120	exon_intron	FBXW4	F-box and WD repeat domain containing 4 [Source:HGNC Symbol;Acc:HGNC:10847]
novel_circ_000023	hsa_circ_0008362	ENSG00000107829	10	-	101667886	101676436	510	annot_exons	FBXW4	F-box and WD repeat domain containing 4 [Source:HGNC Symbol;Acc:HGNC:10847]
novel_circ_000024	hsa_circ_0019591	ENSG00000107829	10	-	101672915	101673673	319	annot_exons	FBXW4	F-box and WD repeat domain containing 4 [Source:HGNC Symbol;Acc:HGNC:10847]
novel_circ_000025	hsa_circ_001616	ENSG00000107829	10	-	101672915	101676436	415	annot_exons	FBXW4	F-box and WD repeat domain containing 4 [Source:HGNC Symbol;Acc:HGNC:10847]
novel_circ_000026	novel_circ_000026	ENSG00000198408	10	-	101792839	101800400	2073	annot_exons	OGA	O-GlcNAcase [Source:HGNC Symbol;Acc:HGNC:7056]
novel_circ_000027	hsa_circ_0019606	ENSG00000198408	10	-	101792839	101807901	2629	annot_exons	OGA	O-GlcNAcase [Source:HGNC Symbol;Acc:HGNC:7056]
novel_circ_000028	hsa_circ_0019607	ENSG00000198408	10	-	101792839	101810314	2760	annot_exons	OGA	O-GlcNAcase [Source:HGNC Symbol;Acc:HGNC:7056]
novel_circ_000029	novel_circ_000029	ENSG00000198408	10	-	101792839	101810328	2774	exon_intron	OGA	O-GlcNAcase [Source:HGNC Symbol;Acc:HGNC:7056]
novel_circ_000030	novel_circ_000030	ENSG00000198408	10	-	101792839	101813606	2910	annot_exons	OGA	O-GlcNAcase [Source:HGNC Symbol;Acc:HGNC:7056]
novel_circ_000031	novel_circ_000031	ENSG00000198408	10	-	101797980	101800400	948	annot_exons	OGA	O-GlcNAcase [Source:HGNC Symbol;Acc:HGNC:7056]
novel_circ_000032	hsa_circ_0019609	ENSG00000198408	10	-	101797980	101810314	1635	annot_exons	OGA	O-GlcNAcase [Source:HGNC Symbol;Acc:HGNC:7056]
novel_circ_000033	hsa_circ_0019610	ENSG00000198408	10	-	101797980	101813606	1785	annot_exons	OGA	O-GlcNAcase [Source:HGNC Symbol;Acc:HGNC:7056]
novel_circ_000034	hsa_circ_0019611	ENSG00000198408	10	-	101798842	101800400	773	annot_exons	OGA	O-GlcNAcase [Source:HGNC Symbol;Acc:HGNC:7056]
novel_circ_000035	novel_circ_000035	ENSG00000198408	10	-	101798842	101810328	1474	exon_intron	OGA	O-GlcNAcase [Source:HGNC Symbol;Acc:HGNC:7056]
novel_circ_000036	hsa_circ_0019613	ENSG00000198408	10	-	101798842	101813606	1610	annot_exons	OGA	O-GlcNAcase [Source:HGNC Symbol;Acc:HGNC:7056]
novel_circ_000037	novel_circ_000037	ENSG00000198408	10	-	101800242	101813606	996	annot_exons	OGA	O-GlcNAcase [Source:HGNC Symbol;Acc:HGNC:7056]
novel_circ_000038	hsa_circ_0019623	ENSG00000198408	10	-	101813030	101813606	150	annot_exons	OGA	O-GlcNAcase [Source:HGNC Symbol;Acc:HGNC:7056]
novel_circ_000039	novel_circ_000039	ENSG00000120029	10	-	101877804	101889490	11687	exon_intron	ARMH3	armadillo like helical domain containing 3 [Source:HGNC Symbol;Acc:HGNC:25788]
novel_circ_000040	novel_circ_000040	ENSG00000120029	10	-	101877804	101957732	11973	exon_intron	ARMH3	armadillo like helical domain containing 3 [Source:HGNC Symbol;Acc:HGNC:25788]
novel_circ_000041	hsa_circ_0007564	ENSG00000120029	10	-	101889412	101957732	365	annot_exons	ARMH3	armadillo like helical domain containing 3 [Source:HGNC Symbol;Acc:HGNC:25788]
novel_circ_000042	hsa_circ_0004117	ENSG00000120029	10	-	101939863	101957732	286	annot_exons	ARMH3	armadillo like helical domain containing 3 [Source:HGNC Symbol;Acc:HGNC:25788]
novel_circ_000043	hsa_circ_0019632	ENSG00000120029	10	-	101956597	101957732	210	annot_exons	ARMH3	armadillo like helical domain containing 3 [Source:HGNC Symbol;Acc:HGNC:25788]
novel_circ_000044	novel_circ_000044	ENSG00000120029	10	-	101956597	101968039	10517	exon_intron	ARMH3	armadillo like helical domain containing 3 [Source:HGNC Symbol;Acc:HGNC:25788]
novel_circ_000045	novel_circ_000045	ENSG00000120029	10	-	101956597	101972107	14585	exon_intron	ARMH3	armadillo like helical domain containing 3 [Source:HGNC Symbol;Acc:HGNC:25788]
novel_circ_000046	hsa_circ_0002888	ENSG00000120029	10	-	101956597	101995355	555	annot_exons	ARMH3	armadillo like helical domain containing 3 [Source:HGNC Symbol;Acc:HGNC:25788]
novel_circ_000047	hsa_circ_0003293	ENSG00000120029	10	-	101975212	101995355	345	annot_exons	ARMH3	armadillo like helical domain containing 3 [Source:HGNC Symbol;Acc:HGNC:25788]
novel_circ_000048	novel_circ_000048	ENSG00000120029	10	-	102005120	102006805	1686	exon_intron	ARMH3	armadillo like helical domain containing 3 [Source:HGNC Symbol;Acc:HGNC:25788]
novel_circ_000049	hsa_circ_0019652	ENSG00000120029	10	-	102009374	102014024	285	annot_exons	ARMH3	armadillo like helical domain containing 3 [Source:HGNC Symbol;Acc:HGNC:25788]
novel_circ_000050	novel_circ_000050	ENSG00000120029	10	-	102023477	102025248	255	annot_exons	ARMH3	armadillo like helical domain containing 3 [Source:HGNC Symbol;Acc:HGNC:25788]
novel_circ_000051	hsa_circ_0002523	ENSG00000120029	10	-	102023477	102033339	757	annot_exons	ARMH3	armadillo like helical domain containing 3 [Source:HGNC Symbol;Acc:HGNC:25788]
novel_circ_000052	hsa_circ_0019658	ENSG00000120029	10	-	102023477	102040125	870	annot_exons	ARMH3	armadillo like helical domain containing 3 [Source:HGNC Symbol;Acc:HGNC:25788]
novel_circ_000053	novel_circ_000053	ENSG00000120029	10	-	102029638	102033339	312	annot_exons	ARMH3	armadillo like helical domain containing 3 [Source:HGNC Symbol;Acc:HGNC:25788]
novel_circ_000054	novel_circ_000054	ENSG00000120029	10	-	102029638	102040125	425	annot_exons	ARMH3	armadillo like helical domain containing 3 [Source:HGNC Symbol;Acc:HGNC:25788]
novel_circ_000055	hsa_circ_0019664	ENSG00000198728	10	-	102109029	102111536	980	annot_exons	LDB1	LIM domain binding 1 [Source:HGNC Symbol;Acc:HGNC:6532]
novel_circ_000056	novel_circ_000056	ENSG00000198728	10	-	102109035	102111300	871	annot_exons	LDB1	LIM domain binding 1 [Source:HGNC Symbol;Acc:HGNC:6532]
novel_circ_000057	hsa_circ_000099	ENSG00000166197	10	+	102157019	102158214	490	annot_exons	NOLC1	nucleolar and coiled-body phosphoprotein 1 [Source:HGNC Symbol;Acc:HGNC:15608]
novel_circ_000058	hsa_circ_0019701	ENSG00000107862	10	+	102358039	102359435	1078	annot_exons	GBF1	golgi brefeldin A resistant guanine nucleotide exchange factor 1 [Source:HGNC Symbol;Acc:HGNC:4181]
novel_circ_000059	novel_circ_000059	ENSG00000107862	10	+	102362475	102363798	1011	annot_exons	GBF1	golgi brefeldin A resistant guanine nucleotide exchange factor 1 [Source:HGNC Symbol;Acc:HGNC:4181]
novel_circ_000060	hsa_circ_0007876	ENSG00000107862	10	+	102362475	102365599	1636	annot_exons	GBF1	golgi brefeldin A resistant guanine nucleotide exchange factor 1 [Source:HGNC Symbol;Acc:HGNC:4181]
novel_circ_000061	hsa_circ_0004641	ENSG00000107862	10	+	102375359	102377140	1095	annot_exons	GBF1	golgi brefeldin A resistant guanine nucleotide exchange factor 1 [Source:HGNC Symbol;Acc:HGNC:4181]
novel_circ_000062	hsa_circ_0003779	ENSG00000107882	10	+	102592582	102599544	568	annot_exons	SUFU	SUFU negative regulator of hedgehog signaling [Source:HGNC Symbol;Acc:HGNC:16466]
novel_circ_000063	novel_circ_000063	ENSG00000138175	10	-	102685816	102705489	498	annot_exons	ARL3	ADP ribosylation factor like GTPase 3 [Source:HGNC Symbol;Acc:HGNC:694]
novel_circ_000064	hsa_circ_0019770	ENSG00000166272	10	+	102809893	102810054	162	one_exon	WBP1L	WW domain binding protein 1 like [Source:HGNC Symbol;Acc:HGNC:23510]
novel_circ_000065	novel_circ_000065	ENSG00000166272	10	+	102809893	102815569	3137	annot_exons	WBP1L	WW domain binding protein 1 like [Source:HGNC Symbol;Acc:HGNC:23510]
novel_circ_000066	novel_circ_000066	ENSG00000214435	10	+	102872448	102873233	288	annot_exons	AS3MT	arsenite methyltransferase [Source:HGNC Symbol;Acc:HGNC:17452]
novel_circ_000067	hsa_circ_0019773	ENSG00000214435	10	+	102872448	102874661	358	annot_exons	AS3MT	arsenite methyltransferase [Source:HGNC Symbol;Acc:HGNC:17452]
novel_circ_000068	novel_circ_000068	ENSG00000214435	10	+	102876954	102890678	492	annot_exons	AS3MT	arsenite methyltransferase [Source:HGNC Symbol;Acc:HGNC:17452]
novel_circ_000069	novel_circ_000069	ENSG00000148842	10	+	102927345	102928054	710	exon_intron	CNNM2	cyclin and CBS domain divalent metal cation transport mediator 2 [Source:HGNC Symbol;Acc:HGNC:103]
novel_circ_000070	novel_circ_000070	ENSG00000148842	10	+	103004122	103009577	5456	intronic	CNNM2	cyclin and CBS domain divalent metal cation transport mediator 2 [Source:HGNC Symbol;Acc:HGNC:103]
novel_circ_000071	novel_circ_000071	ENSG00000148842	10	+	103049707	103056964	452	annot_exons	CNNM2	cyclin and CBS domain divalent metal cation transport mediator 2 [Source:HGNC Symbol;Acc:HGNC:103]
novel_circ_000072	novel_circ_000072	ENSG00000148842	10	+	103067904	103070088	2185	exon_intron	CNNM2	cyclin and CBS domain divalent metal cation transport mediator 2 [Source:HGNC Symbol;Acc:HGNC:103]
novel_circ_000073	hsa_circ_0019779	ENSG00000076685	10	-	103091564	103094455	638	annot_exons	NT5C2	5'-nucleotidase, cytosolic II [Source:HGNC Symbol;Acc:HGNC:8022]
novel_circ_000074	novel_circ_000074	ENSG00000076685	10	-	103091564	103095980	760	annot_exons	NT5C2	5'-nucleotidase, cytosolic II [Source:HGNC Symbol;Acc:HGNC:8022]
novel_circ_000075	novel_circ_000075	ENSG00000076685	10	-	103136249	103139479	198	annot_exons	NT5C2	5'-nucleotidase, cytosolic II [Source:HGNC Symbol;Acc:HGNC:8022]
novel_circ_000076	novel_circ_000076	ENSG00000076685	10	-	103136249	103174982	660	annot_exons	NT5C2	5'-nucleotidase, cytosolic II [Source:HGNC Symbol;Acc:HGNC:8022]
novel_circ_000077	novel_circ_000077	ENSG00000076685	10	-	103139406	103181328	1094	annot_exons	NT5C2	5'-nucleotidase, cytosolic II [Source:HGNC Symbol;Acc:HGNC:8022]
novel_circ_000078	novel_circ_000078	ENSG00000076685	10	-	103171390	103185773	8596	exon_intron	NT5C2	5'-nucleotidase, cytosolic II [Source:HGNC Symbol;Acc:HGNC:8022]
novel_circ_000079	novel_circ_000079	ENSG00000076685	10	-	103174858	103181328	683	annot_exons	NT5C2	5'-nucleotidase, cytosolic II [Source:HGNC Symbol;Acc:HGNC:8022]
novel_circ_000080	novel_circ_000080	ENSG00000076685	10	-	103174858	103181332	687	exon_intron	NT5C2	5'-nucleotidase, cytosolic II [Source:HGNC Symbol;Acc:HGNC:8022]
novel_circ_000081	novel_circ_000081	ENSG00000156374	10	-	103326534	103347450	737	annot_exons	PCGF6	polycomb group ring finger 6 [Source:HGNC Symbol;Acc:HGNC:21156]
novel_circ_000082	novel_circ_000082	ENSG00000156374	10	-	103326534	103348999	1295	annot_exons	PCGF6	polycomb group ring finger 6 [Source:HGNC Symbol;Acc:HGNC:21156]
novel_circ_000083	novel_circ_000083	ENSG00000156374	10	-	103327208	103327784	577	intronic	PCGF6	polycomb group ring finger 6 [Source:HGNC Symbol;Acc:HGNC:21156]
novel_circ_000084	hsa_circ_0019799	ENSG00000156374	10	-	103347238	103347450	116	annot_exons	PCGF6	polycomb group ring finger 6 [Source:HGNC Symbol;Acc:HGNC:21156]
novel_circ_000085	hsa_circ_0005052	ENSG00000156374	10	-	103347238	103348999	674	annot_exons	PCGF6	polycomb group ring finger 6 [Source:HGNC Symbol;Acc:HGNC:21156]
novel_circ_000086	novel_circ_000086	ENSG00000148835	10	+	103373358	103373595	238	one_exon	TAF5	TATA-box binding protein associated factor 5 [Source:HGNC Symbol;Acc:HGNC:11539]
novel_circ_000087	hsa_circ_0019842	ENSG00000148843	10	+	103417792	103427391	1861	annot_exons	PDCD11	programmed cell death 11 [Source:HGNC Symbol;Acc:HGNC:13408]
novel_circ_000088	hsa_circ_000100	ENSG00000148843	10	+	103438015	103438808	180	annot_exons	PDCD11	programmed cell death 11 [Source:HGNC Symbol;Acc:HGNC:13408]
novel_circ_000089	hsa_circ_0003366	ENSG00000148843	10	+	103439746	103440850	532	annot_exons	PDCD11	programmed cell death 11 [Source:HGNC Symbol;Acc:HGNC:13408]
novel_circ_000090	novel_circ_000090	ENSG00000138172	10	-	103446874	103447147	274	one_exon	CALHM2	calcium homeostasis modulator family member 2 [Source:HGNC Symbol;Acc:HGNC:23493]
novel_circ_000091	novel_circ_000091	ENSG00000107957	10	-	103611581	103627202	704	annot_exons	SH3PXD2A	SH3 and PX domains 2A [Source:HGNC Symbol;Acc:HGNC:23664]
novel_circ_000092	hsa_circ_0019869	ENSG00000107957	10	-	103611581	103661114	836	annot_exons	SH3PXD2A	SH3 and PX domains 2A [Source:HGNC Symbol;Acc:HGNC:23664]
novel_circ_000093	hsa_circ_0005620	ENSG00000107957	10	-	103622470	103661114	330	annot_exons	SH3PXD2A	SH3 and PX domains 2A [Source:HGNC Symbol;Acc:HGNC:23664]
novel_circ_000094	novel_circ_000094	ENSG00000107957	10	-	103666653	103667256	604	intronic	SH3PXD2A	SH3 and PX domains 2A [Source:HGNC Symbol;Acc:HGNC:23664]
novel_circ_000095	novel_circ_000095	ENSG00000107957	10	-	103719224	103719563	340	intronic	SH3PXD2A	SH3 and PX domains 2A [Source:HGNC Symbol;Acc:HGNC:23664]
novel_circ_000096	novel_circ_000096	ENSG00000107957	10	-	103724270	103767169	245	annot_exons	SH3PXD2A	SH3 and PX domains 2A [Source:HGNC Symbol;Acc:HGNC:23664]
novel_circ_000097	novel_circ_000097	ENSG00000107957	10	-	103733891	103754326	20436	exon_intron	SH3PXD2A	SH3 and PX domains 2A [Source:HGNC Symbol;Acc:HGNC:23664]
novel_circ_000098	novel_circ_000098	ENSG00000107960	10	-	103897548	103910622	807	annot_exons	STN1	STN1 subunit of CST complex [Source:HGNC Symbol;Acc:HGNC:26200]
novel_circ_000099	novel_circ_000099	ENSG00000107960	10	-	103900062	103910622	324	annot_exons	STN1	STN1 subunit of CST complex [Source:HGNC Symbol;Acc:HGNC:26200]
novel_circ_000100	hsa_circ_0019880	ENSG00000107960	10	-	103905091	103910622	162	annot_exons	STN1	STN1 subunit of CST complex [Source:HGNC Symbol;Acc:HGNC:26200]
novel_circ_000101	hsa_circ_001008	ENSG00000065613	10	+	104008177	104018908	600	annot_exons	SLK	STE20 like kinase [Source:HGNC Symbol;Acc:HGNC:11088]
novel_circ_000102	novel_circ_000102	ENSG00000065613	10	+	104008177	104021733	1029	annot_exons	SLK	STE20 like kinase [Source:HGNC Symbol;Acc:HGNC:11088]
novel_circ_000103	hsa_circ_0019884	ENSG00000065613	10	+	104018160	104018908	255	annot_exons	SLK	STE20 like kinase [Source:HGNC Symbol;Acc:HGNC:11088]
novel_circ_000104	hsa_circ_0009067	ENSG00000148834	10	+	104259576	104263077	322	annot_exons	GSTO1	glutathione S-transferase omega 1 [Source:HGNC Symbol;Acc:HGNC:13312]
novel_circ_000105	novel_circ_000105	ENSG00000108018	10	-	106522262	106597450	57196	exon_intron	SORCS1	sortilin related VPS10 domain containing receptor 1 [Source:HGNC Symbol;Acc:HGNC:16697]
novel_circ_000106	hsa_circ_0019985	ENSG00000108018	10	-	106699214	106709341	389	annot_exons	SORCS1	sortilin related VPS10 domain containing receptor 1 [Source:HGNC Symbol;Acc:HGNC:16697]
novel_circ_000107	hsa_circ_0017437	ENSG00000047056	10	+	1072116	1078003	682	annot_exons	WDR37	WD repeat domain 37 [Source:HGNC Symbol;Acc:HGNC:31406]
novel_circ_000108	hsa_circ_001979	ENSG00000047056	10	+	1072116	1096246	1933	annot_exons	WDR37	WD repeat domain 37 [Source:HGNC Symbol;Acc:HGNC:31406]
novel_circ_000109	novel_circ_000109	ENSG00000047056	10	+	1076711	1078003	1293	exon_intron	WDR37	WD repeat domain 37 [Source:HGNC Symbol;Acc:HGNC:31406]
novel_circ_000110	hsa_circ_0017444	ENSG00000047056	10	+	1077907	1105267	2351	annot_exons	WDR37	WD repeat domain 37 [Source:HGNC Symbol;Acc:HGNC:31406]
novel_circ_000111	novel_circ_000111	ENSG00000047056	10	+	1077907	1125024	2897	annot_exons	WDR37	WD repeat domain 37 [Source:HGNC Symbol;Acc:HGNC:31406]
novel_circ_000112	hsa_circ_0004277	ENSG00000047056	10	+	1080011	1080476	466	one_exon	WDR37	WD repeat domain 37 [Source:HGNC Symbol;Acc:HGNC:31406]
novel_circ_000113	hsa_circ_0017447	ENSG00000047056	10	+	1080011	1096246	796	annot_exons	WDR37	WD repeat domain 37 [Source:HGNC Symbol;Acc:HGNC:31406]
novel_circ_000114	hsa_circ_0017454	ENSG00000047056	10	+	1084403	1086357	208	annot_exons	WDR37	WD repeat domain 37 [Source:HGNC Symbol;Acc:HGNC:31406]
novel_circ_000115	hsa_circ_001746	ENSG00000047056	10	+	1084403	1096246	330	annot_exons	WDR37	WD repeat domain 37 [Source:HGNC Symbol;Acc:HGNC:31406]
novel_circ_000116	hsa_circ_0007796	ENSG00000047056	10	+	1084403	1105267	1333	annot_exons	WDR37	WD repeat domain 37 [Source:HGNC Symbol;Acc:HGNC:31406]
novel_circ_000117	hsa_circ_0020001	ENSG00000108039	10	-	109907691	109915099	218	annot_exons	XPNPEP1	X-prolyl aminopeptidase 1 [Source:HGNC Symbol;Acc:HGNC:12822]
novel_circ_000118	novel_circ_000118	ENSG00000148700	10	+	110100625	110106053	5429	exon_intron	ADD3	adducin 3 [Source:HGNC Symbol;Acc:HGNC:245]
novel_circ_000119	novel_circ_000119	ENSG00000148700	10	+	110100625	110112915	363	annot_exons	ADD3	adducin 3 [Source:HGNC Symbol;Acc:HGNC:245]
novel_circ_000120	novel_circ_000120	ENSG00000148700	10	+	110100625	110124274	1430	annot_exons	ADD3	adducin 3 [Source:HGNC Symbol;Acc:HGNC:245]
novel_circ_000121	novel_circ_000121	ENSG00000148700	10	+	110100625	110130486	1761	annot_exons	ADD3	adducin 3 [Source:HGNC Symbol;Acc:HGNC:245]
novel_circ_000122	novel_circ_000122	ENSG00000148700	10	+	110124017	110126503	465	annot_exons	ADD3	adducin 3 [Source:HGNC Symbol;Acc:HGNC:245]
novel_circ_000123	hsa_circ_0003357	ENSG00000148700	10	+	110124017	110130486	589	annot_exons	ADD3	adducin 3 [Source:HGNC Symbol;Acc:HGNC:245]
novel_circ_000124	novel_circ_000124	ENSG00000148700	10	+	110124017	110132400	685	annot_exons	ADD3	adducin 3 [Source:HGNC Symbol;Acc:HGNC:245]
novel_circ_000125	novel_circ_000125	ENSG00000148700	10	+	110124123	110130486	483	annot_exons	ADD3	adducin 3 [Source:HGNC Symbol;Acc:HGNC:245]
novel_circ_000126	hsa_circ_0005792	ENSG00000047056	10	+	1103599	1105267	380	annot_exons	WDR37	WD repeat domain 37 [Source:HGNC Symbol;Acc:HGNC:31406]
novel_circ_000127	hsa_circ_0017465	ENSG00000047056	10	+	1103602	1105267	377	annot_exons	WDR37	WD repeat domain 37 [Source:HGNC Symbol;Acc:HGNC:31406]
novel_circ_000128	novel_circ_000128	ENSG00000047056	10	+	1103602	1124352	808	annot_exons	WDR37	WD repeat domain 37 [Source:HGNC Symbol;Acc:HGNC:31406]
novel_circ_000129	hsa_circ_0003987	ENSG00000138166	10	+	110502721	110507154	369	annot_exons	DUSP5	dual specificity phosphatase 5 [Source:HGNC Symbol;Acc:HGNC:3071]
novel_circ_000130	novel_circ_000130	ENSG00000138166	10	+	110502721	110510596	946	annot_exons	DUSP5	dual specificity phosphatase 5 [Source:HGNC Symbol;Acc:HGNC:3071]
novel_circ_000131	hsa_circ_0020022	ENSG00000108055	10	+	110593073	110598290	2044	annot_exons	SMC3	structural maintenance of chromosomes 3 [Source:HGNC Symbol;Acc:HGNC:2468]
novel_circ_000132	hsa_circ_002043	ENSG00000108055	10	+	110596398	110598290	1893	one_exon	SMC3	structural maintenance of chromosomes 3 [Source:HGNC Symbol;Acc:HGNC:2468]
novel_circ_000133	novel_circ_000133	ENSG00000150593	10	+	110875966	110883097	587	annot_exons	PDCD4	programmed cell death 4 [Source:HGNC Symbol;Acc:HGNC:8763]
novel_circ_000134	novel_circ_000134	ENSG00000150593	10	+	110881233	110887886	734	annot_exons	PDCD4	programmed cell death 4 [Source:HGNC Symbol;Acc:HGNC:8763]
novel_circ_000135	novel_circ_000135	ENSG00000150593	10	+	110881233	110890670	947	annot_exons	PDCD4	programmed cell death 4 [Source:HGNC Symbol;Acc:HGNC:8763]
novel_circ_000136	hsa_circ_0020024	ENSG00000150593	10	+	110885253	110890670	549	annot_exons	PDCD4	programmed cell death 4 [Source:HGNC Symbol;Acc:HGNC:8763]
novel_circ_000137	hsa_circ_000101	ENSG00000108061	10	+	110964125	110965061	937	one_exon	SHOC2	SHOC2 leucine rich repeat scaffold protein [Source:HGNC Symbol;Acc:HGNC:15454]
novel_circ_000138	novel_circ_000138	ENSG00000108061	10	+	110964125	110967278	3154	one_exon	SHOC2	SHOC2 leucine rich repeat scaffold protein [Source:HGNC Symbol;Acc:HGNC:15454]
novel_circ_000139	hsa_circ_0020028	ENSG00000108061	10	+	110964125	110985765	6208	annot_exons	SHOC2	SHOC2 leucine rich repeat scaffold protein [Source:HGNC Symbol;Acc:HGNC:15454]
novel_circ_000140	novel_circ_000140	ENSG00000108061	10	+	110964125	111007653	6651	annot_exons	SHOC2	SHOC2 leucine rich repeat scaffold protein [Source:HGNC Symbol;Acc:HGNC:15454]
novel_circ_000141	novel_circ_000141	ENSG00000048740	10	+	11165486	11257872	464	annot_exons	CELF2	CUGBP Elav-like family member 2 [Source:HGNC Symbol;Acc:HGNC:2550]
novel_circ_000142	novel_circ_000142	ENSG00000287231	10	-	111967190	112041349	57459	exon_intron	ENSG00000287231	-
novel_circ_000143	novel_circ_000143	ENSG00000048740	10	+	11203301	11230207	26907	exon_intron	CELF2	CUGBP Elav-like family member 2 [Source:HGNC Symbol;Acc:HGNC:2550]
novel_circ_000144	novel_circ_000144	ENSG00000119927	10	-	112155864	112182891	3633	annot_exons	GPAM	glycerol-3-phosphate acyltransferase, mitochondrial [Source:HGNC Symbol;Acc:HGNC:24865]
novel_circ_000145	novel_circ_000145	ENSG00000197142	10	+	112394918	112399004	289	annot_exons	ACSL5	acyl-CoA synthetase long chain family member 5 [Source:HGNC Symbol;Acc:HGNC:16526]
novel_circ_000146	hsa_circ_0017469	ENSG00000047056	10	+	1124218	1125024	250	annot_exons	WDR37	WD repeat domain 37 [Source:HGNC Symbol;Acc:HGNC:31406]
novel_circ_000147	hsa_circ_0020045	ENSG00000151532	10	+	112460524	112464657	170	annot_exons	VTI1A	vesicle transport through interaction with t-SNAREs 1A [Source:HGNC Symbol;Acc:HGNC:17792]
novel_circ_000148	hsa_circ_0002533	ENSG00000151532	10	+	112527087	112538330	184	annot_exons	VTI1A	vesicle transport through interaction with t-SNAREs 1A [Source:HGNC Symbol;Acc:HGNC:17792]
novel_circ_000149	novel_circ_000149	ENSG00000151532	10	+	112648048	112652433	4386	intronic	VTI1A	vesicle transport through interaction with t-SNAREs 1A [Source:HGNC Symbol;Acc:HGNC:17792]
novel_circ_000150	novel_circ_000150	ENSG00000225292	10	+	112888735	112906213	417	exon_intron	LINC02935	-
novel_circ_000151	novel_circ_000151	ENSG00000148737	10	+	112950319	112950945	627	one_exon	TCF7L2	transcription factor 7 like 2 [Source:HGNC Symbol;Acc:HGNC:11641]
novel_circ_000152	hsa_circ_0020050	ENSG00000148737	10	+	113040025	113089540	243	annot_exons	TCF7L2	transcription factor 7 like 2 [Source:HGNC Symbol;Acc:HGNC:11641]
novel_circ_000153	novel_circ_000153	ENSG00000148737	10	+	113086047	113089540	3494	exon_intron	TCF7L2	transcription factor 7 like 2 [Source:HGNC Symbol;Acc:HGNC:11641]
novel_circ_000154	novel_circ_000154	ENSG00000148737	10	+	113091172	113091456	285	intronic	TCF7L2	transcription factor 7 like 2 [Source:HGNC Symbol;Acc:HGNC:11641]
novel_circ_000155	hsa_circ_0020051	ENSG00000148737	10	+	113141184	113146097	323	annot_exons	TCF7L2	transcription factor 7 like 2 [Source:HGNC Symbol;Acc:HGNC:11641]
novel_circ_000156	novel_circ_000156	ENSG00000148737	10	+	113141184	113160691	1226	annot_exons	TCF7L2	transcription factor 7 like 2 [Source:HGNC Symbol;Acc:HGNC:11641]
novel_circ_000157	novel_circ_000157	ENSG00000196865	10	+	113876521	113884380	708	annot_exons	NHLRC2	NHL repeat containing 2 [Source:HGNC Symbol;Acc:HGNC:24731]
novel_circ_000158	novel_circ_000158	ENSG00000196865	10	+	113876521	113905036	1593	annot_exons	NHLRC2	NHL repeat containing 2 [Source:HGNC Symbol;Acc:HGNC:24731]
novel_circ_000159	hsa_circ_0006317	ENSG00000196865	10	+	113898110	113908523	1129	annot_exons	NHLRC2	NHL repeat containing 2 [Source:HGNC Symbol;Acc:HGNC:24731]
novel_circ_000160	novel_circ_000160	ENSG00000165813	10	-	114134913	114135055	143	one_exon	CCDC186	coiled-coil domain containing 186 [Source:HGNC Symbol;Acc:HGNC:24349]
novel_circ_000161	novel_circ_000161	ENSG00000169129	10	-	114331803	114333295	170	annot_exons	AFAP1L2	actin filament associated protein 1 like 2 [Source:HGNC Symbol;Acc:HGNC:25901]
novel_circ_000162	novel_circ_000162	ENSG00000169129	10	-	114331803	114340731	299	annot_exons	AFAP1L2	actin filament associated protein 1 like 2 [Source:HGNC Symbol;Acc:HGNC:25901]
novel_circ_000163	hsa_circ_0020072	ENSG00000099204	10	-	114487958	114491878	147	annot_exons	ABLIM1	actin binding LIM protein 1 [Source:HGNC Symbol;Acc:HGNC:78]
novel_circ_000164	novel_circ_000164	ENSG00000099204	10	-	114514677	114516263	1587	intronic	ABLIM1	actin binding LIM protein 1 [Source:HGNC Symbol;Acc:HGNC:78]
novel_circ_000165	hsa_circ_0017683	ENSG00000148429	10	-	11481770	11485911	414	annot_exons	USP6NL	USP6 N-terminal like [Source:HGNC Symbol;Acc:HGNC:16858]
novel_circ_000166	novel_circ_000166	ENSG00000148429	10	-	11481770	11493228	694	annot_exons	USP6NL	USP6 N-terminal like [Source:HGNC Symbol;Acc:HGNC:16858]
novel_circ_000167	novel_circ_000167	ENSG00000151553	10	+	114823776	114850429	10589	exon_intron	FHIP2A	FHF complex subunit HOOK interacting protein 2A [Source:HGNC Symbol;Acc:HGNC:29320]
novel_circ_000168	hsa_circ_0020078	ENSG00000151553	10	+	114830852	114836246	540	annot_exons	FHIP2A	FHF complex subunit HOOK interacting protein 2A [Source:HGNC Symbol;Acc:HGNC:29320]
novel_circ_000169	hsa_circ_0020080	ENSG00000151553	10	+	114830852	114848737	1821	annot_exons	FHIP2A	FHF complex subunit HOOK interacting protein 2A [Source:HGNC Symbol;Acc:HGNC:29320]
novel_circ_000170	hsa_circ_0006610	ENSG00000151553	10	+	114843741	114848737	987	annot_exons	FHIP2A	FHF complex subunit HOOK interacting protein 2A [Source:HGNC Symbol;Acc:HGNC:29320]
novel_circ_000171	novel_circ_000171	ENSG00000148429	10	-	11490832	11509675	348	annot_exons	USP6NL	USP6 N-terminal like [Source:HGNC Symbol;Acc:HGNC:16858]
novel_circ_000172	novel_circ_000172	ENSG00000165832	10	+	114951094	114974385	408	annot_exons	TRUB1	TruB pseudouridine synthase family member 1 [Source:HGNC Symbol;Acc:HGNC:16060]
novel_circ_000173	hsa_circ_0020091	ENSG00000165832	10	+	114959726	114974385	352	annot_exons	TRUB1	TruB pseudouridine synthase family member 1 [Source:HGNC Symbol;Acc:HGNC:16060]
novel_circ_000174	hsa_circ_0020092	ENSG00000165832	10	+	114970368	114974385	270	annot_exons	TRUB1	TruB pseudouridine synthase family member 1 [Source:HGNC Symbol;Acc:HGNC:16060]
novel_circ_000175	hsa_circ_0017688	ENSG00000148429	10	-	11509595	11527567	272	annot_exons	USP6NL	USP6 N-terminal like [Source:HGNC Symbol;Acc:HGNC:16858]
novel_circ_000176	novel_circ_000176	ENSG00000148429	10	-	11509595	11597717	2205	annot_exons	USP6NL	USP6 N-terminal like [Source:HGNC Symbol;Acc:HGNC:16858]
novel_circ_000177	hsa_circ_0020093	ENSG00000107518	10	+	115120185	115129535	638	annot_exons	ATRNL1	attractin like 1 [Source:HGNC Symbol;Acc:HGNC:29063]
novel_circ_000178	novel_circ_000178	ENSG00000107518	10	+	115120185	115215880	1425	annot_exons	ATRNL1	attractin like 1 [Source:HGNC Symbol;Acc:HGNC:29063]
novel_circ_000179	hsa_circ_0017689	ENSG00000148429	10	-	11518535	11527567	191	annot_exons	USP6NL	USP6 N-terminal like [Source:HGNC Symbol;Acc:HGNC:16858]
novel_circ_000180	novel_circ_000180	ENSG00000148429	10	-	11518535	11597717	2124	annot_exons	USP6NL	USP6 N-terminal like [Source:HGNC Symbol;Acc:HGNC:16858]
novel_circ_000181	novel_circ_000181	ENSG00000107518	10	+	115461975	115469329	298	annot_exons	ATRNL1	attractin like 1 [Source:HGNC Symbol;Acc:HGNC:29063]
novel_circ_000182	novel_circ_000182	ENSG00000148429	10	-	11594631	11597717	3087	exon_intron	USP6NL	USP6 N-terminal like [Source:HGNC Symbol;Acc:HGNC:16858]
novel_circ_000183	novel_circ_000183	ENSG00000148429	10	-	11597631	11601467	3837	exon_intron	USP6NL	USP6 N-terminal like [Source:HGNC Symbol;Acc:HGNC:16858]
novel_circ_000184	hsa_circ_0003978	ENSG00000148429	10	-	11597631	11601980	4350	exon_intron	USP6NL	USP6 N-terminal like [Source:HGNC Symbol;Acc:HGNC:16858]
novel_circ_000185	hsa_circ_0005239	ENSG00000151892	10	-	116089741	116096764	427	annot_exons	GFRA1	GDNF family receptor alpha 1 [Source:HGNC Symbol;Acc:HGNC:4243]
novel_circ_000186	novel_circ_000186	ENSG00000187164	10	-	116906627	116921516	368	annot_exons	SHTN1	shootin 1 [Source:HGNC Symbol;Acc:HGNC:29319]
novel_circ_000187	novel_circ_000187	ENSG00000187164	10	-	116948916	116960230	444	annot_exons	SHTN1	shootin 1 [Source:HGNC Symbol;Acc:HGNC:29319]
novel_circ_000188	novel_circ_000188	ENSG00000165650	10	-	117318872	117341102	226	annot_exons	PDZD8	PDZ domain containing 8 [Source:HGNC Symbol;Acc:HGNC:26974]
novel_circ_000189	hsa_circ_0009114	ENSG00000165650	10	-	117340980	117345449	4470	exon_intron	PDZD8	PDZ domain containing 8 [Source:HGNC Symbol;Acc:HGNC:26974]
novel_circ_000190	novel_circ_000190	ENSG00000229847	10	-	117485953	117486478	526	one_exon	EMX2OS	-
novel_circ_000191	novel_circ_000191	ENSG00000148426	10	+	11849947	11852215	2269	exon_intron	PROSER2	proline and serine rich 2 [Source:HGNC Symbol;Acc:HGNC:23728]
novel_circ_000192	novel_circ_000192	ENSG00000148426	10	+	11851997	11852215	219	one_exon	PROSER2	proline and serine rich 2 [Source:HGNC Symbol;Acc:HGNC:23728]
novel_circ_000193	novel_circ_000193	ENSG00000151893	10	-	118685983	118691403	509	annot_exons	CACUL1	CDK2 associated cullin domain 1 [Source:HGNC Symbol;Acc:HGNC:23727]
novel_circ_000194	novel_circ_000194	ENSG00000151893	10	-	118685983	118707587	1228	annot_exons	CACUL1	CDK2 associated cullin domain 1 [Source:HGNC Symbol;Acc:HGNC:23727]
novel_circ_000195	novel_circ_000195	ENSG00000151893	10	-	118685983	118730410	1578	annot_exons	CACUL1	CDK2 associated cullin domain 1 [Source:HGNC Symbol;Acc:HGNC:23727]
novel_circ_000196	hsa_circ_0020131	ENSG00000151893	10	-	118691265	118695230	659	annot_exons	CACUL1	CDK2 associated cullin domain 1 [Source:HGNC Symbol;Acc:HGNC:23727]
novel_circ_000197	hsa_circ_0020132	ENSG00000151893	10	-	118691265	118730410	1208	annot_exons	CACUL1	CDK2 associated cullin domain 1 [Source:HGNC Symbol;Acc:HGNC:23727]
novel_circ_000198	novel_circ_000198	ENSG00000151893	10	-	118707492	118730410	446	annot_exons	CACUL1	CDK2 associated cullin domain 1 [Source:HGNC Symbol;Acc:HGNC:23727]
novel_circ_000199	hsa_circ_0020137	ENSG00000107581	10	-	119037119	119060844	3128	annot_exons	EIF3A	eukaryotic translation initiation factor 3 subunit A [Source:HGNC Symbol;Acc:HGNC:3271]
novel_circ_000200	hsa_circ_0004792	ENSG00000107581	10	-	119038238	119038439	202	one_exon	EIF3A	eukaryotic translation initiation factor 3 subunit A [Source:HGNC Symbol;Acc:HGNC:3271]
novel_circ_000201	novel_circ_000201	ENSG00000107581	10	-	119038238	119042772	981	annot_exons	EIF3A	eukaryotic translation initiation factor 3 subunit A [Source:HGNC Symbol;Acc:HGNC:3271]
novel_circ_000202	novel_circ_000202	ENSG00000107581	10	-	119041994	119044142	868	annot_exons	EIF3A	eukaryotic translation initiation factor 3 subunit A [Source:HGNC Symbol;Acc:HGNC:3271]
novel_circ_000203	novel_circ_000203	ENSG00000107581	10	-	119049801	119051321	462	annot_exons	EIF3A	eukaryotic translation initiation factor 3 subunit A [Source:HGNC Symbol;Acc:HGNC:3271]
novel_circ_000204	novel_circ_000204	ENSG00000107581	10	-	119051199	119059718	1257	annot_exons	EIF3A	eukaryotic translation initiation factor 3 subunit A [Source:HGNC Symbol;Acc:HGNC:3271]
novel_circ_000205	novel_circ_000205	ENSG00000107581	10	-	119056740	119061328	1510	annot_exons	EIF3A	eukaryotic translation initiation factor 3 subunit A [Source:HGNC Symbol;Acc:HGNC:3271]
novel_circ_000206	novel_circ_000206	ENSG00000107581	10	-	119065399	119071085	581	annot_exons	EIF3A	eukaryotic translation initiation factor 3 subunit A [Source:HGNC Symbol;Acc:HGNC:3271]
novel_circ_000207	hsa_circ_0020151	ENSG00000107581	10	-	119069446	119071085	409	annot_exons	EIF3A	eukaryotic translation initiation factor 3 subunit A [Source:HGNC Symbol;Acc:HGNC:3271]
novel_circ_000208	novel_circ_000208	ENSG00000107581	10	-	119069446	119073053	573	annot_exons	EIF3A	eukaryotic translation initiation factor 3 subunit A [Source:HGNC Symbol;Acc:HGNC:3271]
novel_circ_000209	hsa_circ_0004350	ENSG00000107581	10	-	119072890	119073937	492	annot_exons	EIF3A	eukaryotic translation initiation factor 3 subunit A [Source:HGNC Symbol;Acc:HGNC:3271]
novel_circ_000210	novel_circ_000210	ENSG00000107581	10	-	119073441	119073937	328	annot_exons	EIF3A	eukaryotic translation initiation factor 3 subunit A [Source:HGNC Symbol;Acc:HGNC:3271]
novel_circ_000211	hsa_circ_0007412	ENSG00000119979	10	+	119107948	119117667	568	exon_intron	DENND10	DENN domain containing 10 [Source:HGNC Symbol;Acc:HGNC:31793]
novel_circ_000212	novel_circ_000212	ENSG00000183605	10	-	119160915	119161081	82	annot_exons	SFXN4	sideroflexin 4 [Source:HGNC Symbol;Acc:HGNC:16088]
novel_circ_000213	hsa_circ_0020165	ENSG00000183605	10	-	119160915	119162414	157	annot_exons	SFXN4	sideroflexin 4 [Source:HGNC Symbol;Acc:HGNC:16088]
novel_circ_000214	novel_circ_000214	ENSG00000183605	10	-	119160915	119164196	223	annot_exons	SFXN4	sideroflexin 4 [Source:HGNC Symbol;Acc:HGNC:16088]
novel_circ_000215	novel_circ_000215	ENSG00000165672	10	-	119172382	119174542	332	annot_exons	PRDX3	peroxiredoxin 3 [Source:HGNC Symbol;Acc:HGNC:9354]
novel_circ_000216	novel_circ_000216	ENSG00000151461	10	-	11929865	11952249	959	annot_exons	UPF2	UPF2 regulator of nonsense mediated mRNA decay [Source:HGNC Symbol;Acc:HGNC:17854]
novel_circ_000217	hsa_circ_0017705	ENSG00000151461	10	-	11936545	11952249	696	annot_exons	UPF2	UPF2 regulator of nonsense mediated mRNA decay [Source:HGNC Symbol;Acc:HGNC:17854]
novel_circ_000218	novel_circ_000218	ENSG00000151461	10	-	11942665	11943168	204	annot_exons	UPF2	UPF2 regulator of nonsense mediated mRNA decay [Source:HGNC Symbol;Acc:HGNC:17854]
novel_circ_000219	novel_circ_000219	ENSG00000151461	10	-	11948369	11952249	324	annot_exons	UPF2	UPF2 regulator of nonsense mediated mRNA decay [Source:HGNC Symbol;Acc:HGNC:17854]
novel_circ_000220	hsa_circ_0005516	ENSG00000148908	10	-	119515509	119527424	350	annot_exons	RGS10	regulator of G protein signaling 10 [Source:HGNC Symbol;Acc:HGNC:9992]
novel_circ_000221	hsa_circ_0017708	ENSG00000151461	10	-	11952066	11959356	850	annot_exons	UPF2	UPF2 regulator of nonsense mediated mRNA decay [Source:HGNC Symbol;Acc:HGNC:17854]
novel_circ_000222	novel_circ_000222	ENSG00000151461	10	-	11952066	12014184	1889	annot_exons	UPF2	UPF2 regulator of nonsense mediated mRNA decay [Source:HGNC Symbol;Acc:HGNC:17854]
novel_circ_000223	hsa_circ_0017709	ENSG00000151461	10	-	11955232	11964125	783	annot_exons	UPF2	UPF2 regulator of nonsense mediated mRNA decay [Source:HGNC Symbol;Acc:HGNC:17854]
novel_circ_000224	hsa_circ_0005577	ENSG00000151923	10	-	119575691	119580010	1166	annot_exons	TIAL1	TIA1 cytotoxic granule associated RNA binding protein like 1 [Source:HGNC Symbol;Acc:HGNC:11804]
novel_circ_000225	novel_circ_000225	ENSG00000151923	10	-	119577080	119580538	1124	annot_exons	TIAL1	TIA1 cytotoxic granule associated RNA binding protein like 1 [Source:HGNC Symbol;Acc:HGNC:11804]
novel_circ_000226	hsa_circ_0020181	ENSG00000151923	10	-	119578726	119588248	1706	annot_exons	TIAL1	TIA1 cytotoxic granule associated RNA binding protein like 1 [Source:HGNC Symbol;Acc:HGNC:11804]
novel_circ_000227	novel_circ_000227	ENSG00000151929	10	+	119672406	119672656	251	one_exon	BAG3	BAG cochaperone 3 [Source:HGNC Symbol;Acc:HGNC:939]
novel_circ_000228	hsa_circ_0017710	ENSG00000151461	10	-	11967341	11997757	309	annot_exons	UPF2	UPF2 regulator of nonsense mediated mRNA decay [Source:HGNC Symbol;Acc:HGNC:17854]
novel_circ_000229	novel_circ_000229	ENSG00000198825	10	+	119751076	119792213	1215	annot_exons	INPP5F	inositol polyphosphate-5-phosphatase F [Source:HGNC Symbol;Acc:HGNC:17054]
novel_circ_000230	novel_circ_000230	ENSG00000198825	10	+	119796715	119804297	572	annot_exons	INPP5F	inositol polyphosphate-5-phosphatase F [Source:HGNC Symbol;Acc:HGNC:17054]
novel_circ_000231	novel_circ_000231	ENSG00000197771	10	-	119832012	119857439	1475	annot_exons	MCMBP	minichromosome maintenance complex binding protein [Source:HGNC Symbol;Acc:HGNC:25782]
novel_circ_000232	novel_circ_000232	ENSG00000197771	10	-	119834784	119835943	1160	exon_intron	MCMBP	minichromosome maintenance complex binding protein [Source:HGNC Symbol;Acc:HGNC:25782]
novel_circ_000233	novel_circ_000233	ENSG00000107651	10	+	119898427	119909130	1413	annot_exons	SEC23IP	SEC23 interacting protein [Source:HGNC Symbol;Acc:HGNC:17018]
novel_circ_000234	hsa_circ_0005312	ENSG00000107651	10	+	119904084	119909130	669	annot_exons	SEC23IP	SEC23 interacting protein [Source:HGNC Symbol;Acc:HGNC:17018]
novel_circ_000235	novel_circ_000235	ENSG00000107651	10	+	119909041	119926227	1212	annot_exons	SEC23IP	SEC23 interacting protein [Source:HGNC Symbol;Acc:HGNC:17018]
novel_circ_000236	novel_circ_000236	ENSG00000107651	10	+	119912044	119920984	930	annot_exons	SEC23IP	SEC23 interacting protein [Source:HGNC Symbol;Acc:HGNC:17018]
novel_circ_000237	hsa_circ_0020203	ENSG00000107651	10	+	119926036	119933787	902	annot_exons	SEC23IP	SEC23 interacting protein [Source:HGNC Symbol;Acc:HGNC:17018]
novel_circ_000238	hsa_circ_0020204	ENSG00000107651	10	+	119930329	119933787	554	annot_exons	SEC23IP	SEC23 interacting protein [Source:HGNC Symbol;Acc:HGNC:17018]
novel_circ_000239	hsa_circ_0007448	ENSG00000151461	10	-	11997672	12004727	538	annot_exons	UPF2	UPF2 regulator of nonsense mediated mRNA decay [Source:HGNC Symbol;Acc:HGNC:17854]
novel_circ_000240	hsa_circ_001550	ENSG00000151461	10	-	11997672	12014184	699	annot_exons	UPF2	UPF2 regulator of nonsense mediated mRNA decay [Source:HGNC Symbol;Acc:HGNC:17854]
novel_circ_000241	hsa_circ_0017718	ENSG00000151461	10	-	12014024	12014184	161	one_exon	UPF2	UPF2 regulator of nonsense mediated mRNA decay [Source:HGNC Symbol;Acc:HGNC:17854]
novel_circ_000242	novel_circ_000242	NA	10	+	120187118	120208995	21878	intergenic	-	-
novel_circ_000243	novel_circ_000243	ENSG00000151461	10	-	12020482	12021946	1465	intronic	UPF2	UPF2 regulator of nonsense mediated mRNA decay [Source:HGNC Symbol;Acc:HGNC:17854]
novel_circ_000244	novel_circ_000244	NA	10	+	120204995	120208995	4001	intergenic	-	-
novel_circ_000245	novel_circ_000245	ENSG00000151461	10	-	12028745	12029524	780	one_exon	UPF2	UPF2 regulator of nonsense mediated mRNA decay [Source:HGNC Symbol;Acc:HGNC:17854]
novel_circ_000246	novel_circ_000246	ENSG00000151461	10	-	12028745	12035441	1163	annot_exons	UPF2	UPF2 regulator of nonsense mediated mRNA decay [Source:HGNC Symbol;Acc:HGNC:17854]
novel_circ_000247	novel_circ_000247	NA	10	+	120288390	120294175	5786	intergenic	-	-
novel_circ_000248	hsa_circ_0020207	ENSG00000203805	10	+	120503818	120521095	389	annot_exons	PLPP4	phospholipid phosphatase 4 [Source:HGNC Symbol;Acc:HGNC:23531]
novel_circ_000249	hsa_circ_0017724	ENSG00000181192	10	+	12081472	12084751	368	annot_exons	DHTKD1	dehydrogenase E1 and transketolase domain containing 1 [Source:HGNC Symbol;Acc:HGNC:23537]
novel_circ_000250	hsa_circ_0003074	ENSG00000181192	10	+	12081472	12091684	1005	annot_exons	DHTKD1	dehydrogenase E1 and transketolase domain containing 1 [Source:HGNC Symbol;Acc:HGNC:23537]
novel_circ_000251	hsa_circ_0004630	ENSG00000181192	10	+	12081472	12094271	1204	annot_exons	DHTKD1	dehydrogenase E1 and transketolase domain containing 1 [Source:HGNC Symbol;Acc:HGNC:23537]
novel_circ_000252	hsa_circ_0017728	ENSG00000181192	10	+	12081472	12101181	1772	annot_exons	DHTKD1	dehydrogenase E1 and transketolase domain containing 1 [Source:HGNC Symbol;Acc:HGNC:23537]
novel_circ_000253	hsa_circ_0007813	ENSG00000181192	10	+	12081472	12120267	2534	annot_exons	DHTKD1	dehydrogenase E1 and transketolase domain containing 1 [Source:HGNC Symbol;Acc:HGNC:23537]
novel_circ_000254	novel_circ_000254	ENSG00000181192	10	+	12084540	12101181	1616	annot_exons	DHTKD1	dehydrogenase E1 and transketolase domain containing 1 [Source:HGNC Symbol;Acc:HGNC:23537]
novel_circ_000255	novel_circ_000255	ENSG00000120008	10	+	120880826	120889184	565	annot_exons	WDR11	WD repeat domain 11 [Source:HGNC Symbol;Acc:HGNC:13831]
novel_circ_000256	hsa_circ_0006972	ENSG00000181192	10	+	12088986	12094271	641	annot_exons	DHTKD1	dehydrogenase E1 and transketolase domain containing 1 [Source:HGNC Symbol;Acc:HGNC:23537]
novel_circ_000257	novel_circ_000257	ENSG00000181192	10	+	12094073	12108015	1025	annot_exons	DHTKD1	dehydrogenase E1 and transketolase domain containing 1 [Source:HGNC Symbol;Acc:HGNC:23537]
novel_circ_000258	hsa_circ_0008826	ENSG00000181192	10	+	12094073	12120267	1529	annot_exons	DHTKD1	dehydrogenase E1 and transketolase domain containing 1 [Source:HGNC Symbol;Acc:HGNC:23537]
novel_circ_000259	hsa_circ_0017748	ENSG00000181192	10	+	12097684	12120267	1300	annot_exons	DHTKD1	dehydrogenase E1 and transketolase domain containing 1 [Source:HGNC Symbol;Acc:HGNC:23537]
novel_circ_000260	hsa_circ_0017752	ENSG00000181192	10	+	12106246	12113064	423	annot_exons	DHTKD1	dehydrogenase E1 and transketolase domain containing 1 [Source:HGNC Symbol;Acc:HGNC:23537]
novel_circ_000261	novel_circ_000261	ENSG00000181192	10	+	12117673	12120267	339	annot_exons	DHTKD1	dehydrogenase E1 and transketolase domain containing 1 [Source:HGNC Symbol;Acc:HGNC:23537]
novel_circ_000262	novel_circ_000262	ENSG00000181192	10	+	12118749	12118918	170	one_exon	DHTKD1	dehydrogenase E1 and transketolase domain containing 1 [Source:HGNC Symbol;Acc:HGNC:23537]
novel_circ_000263	hsa_circ_000779	ENSG00000181192	10	+	12118749	12120267	256	annot_exons	DHTKD1	dehydrogenase E1 and transketolase domain containing 1 [Source:HGNC Symbol;Acc:HGNC:23537]
novel_circ_000264	novel_circ_000264	ENSG00000066468	10	-	121483698	121488113	2029	annot_exons	FGFR2	fibroblast growth factor receptor 2 [Source:HGNC Symbol;Acc:HGNC:3689]
novel_circ_000265	novel_circ_000265	ENSG00000066468	10	-	121483698	121520169	5783	annot_exons	FGFR2	fibroblast growth factor receptor 2 [Source:HGNC Symbol;Acc:HGNC:3689]
novel_circ_000266	hsa_circ_0020235	ENSG00000066468	10	-	121515123	121520169	788	annot_exons	FGFR2	fibroblast growth factor receptor 2 [Source:HGNC Symbol;Acc:HGNC:3689]
novel_circ_000267	novel_circ_000267	ENSG00000066468	10	-	121538592	121565704	3618	annot_exons	FGFR2	fibroblast growth factor receptor 2 [Source:HGNC Symbol;Acc:HGNC:3689]
novel_circ_000268	hsa_circ_0020238	ENSG00000066468	10	-	121564502	121565704	345	annot_exons	FGFR2	fibroblast growth factor receptor 2 [Source:HGNC Symbol;Acc:HGNC:3689]
novel_circ_000269	hsa_circ_0017758	ENSG00000065665	10	+	12160930	12162289	269	annot_exons	SEC61A2	SEC61 translocon subunit alpha 2 [Source:HGNC Symbol;Acc:HGNC:17702]
novel_circ_000270	hsa_circ_0020240	ENSG00000107669	10	-	121790169	121870038	1417	annot_exons	ATE1	arginyltransferase 1 [Source:HGNC Symbol;Acc:HGNC:782]
novel_circ_000271	novel_circ_000271	ENSG00000107669	10	-	121882357	121924329	14575	exon_intron	ATE1	arginyltransferase 1 [Source:HGNC Symbol;Acc:HGNC:782]
novel_circ_000272	novel_circ_000272	ENSG00000107669	10	-	121910906	121913893	350	annot_exons	ATE1	arginyltransferase 1 [Source:HGNC Symbol;Acc:HGNC:782]
novel_circ_000273	hsa_circ_0003419	ENSG00000107669	10	-	121910906	121924329	5297	annot_exons	ATE1	arginyltransferase 1 [Source:HGNC Symbol;Acc:HGNC:782]
novel_circ_000274	novel_circ_000274	ENSG00000138162	10	+	122082647	122088591	5427	annot_exons	TACC2	transforming acidic coiled-coil containing protein 2 [Source:HGNC Symbol;Acc:HGNC:11523]
novel_circ_000275	novel_circ_000275	ENSG00000138162	10	+	122132609	122143706	261	annot_exons	TACC2	transforming acidic coiled-coil containing protein 2 [Source:HGNC Symbol;Acc:HGNC:11523]
novel_circ_000276	novel_circ_000276	ENSG00000151465	10	+	12215740	12217467	203	annot_exons	CDC123	cell division cycle 123 [Source:HGNC Symbol;Acc:HGNC:16827]
novel_circ_000277	novel_circ_000277	ENSG00000151465	10	+	12215740	12238485	480	annot_exons	CDC123	cell division cycle 123 [Source:HGNC Symbol;Acc:HGNC:16827]
novel_circ_000278	novel_circ_000278	ENSG00000151465	10	+	12230948	12238485	277	annot_exons	CDC123	cell division cycle 123 [Source:HGNC Symbol;Acc:HGNC:16827]
novel_circ_000279	novel_circ_000279	ENSG00000107679	10	+	122400343	122417968	1632	annot_exons	PLEKHA1	pleckstrin homology domain containing A1 [Source:HGNC Symbol;Acc:HGNC:14335]
novel_circ_000280	novel_circ_000280	ENSG00000107679	10	+	122410068	122411185	1118	intronic	PLEKHA1	pleckstrin homology domain containing A1 [Source:HGNC Symbol;Acc:HGNC:14335]
novel_circ_000281	hsa_circ_0020266	ENSG00000107679	10	+	122412920	122424959	6698	annot_exons	PLEKHA1	pleckstrin homology domain containing A1 [Source:HGNC Symbol;Acc:HGNC:14335]
novel_circ_000282	novel_circ_000282	ENSG00000151465	10	+	12246149	12250469	1018	annot_exons	CDC123	cell division cycle 123 [Source:HGNC Symbol;Acc:HGNC:16827]
novel_circ_000283	novel_circ_000283	ENSG00000151465	10	+	12249581	12250469	889	one_exon	CDC123	cell division cycle 123 [Source:HGNC Symbol;Acc:HGNC:16827]
novel_circ_000284	novel_circ_000284	ENSG00000119965	10	-	122937705	122938159	455	one_exon	C10orf88	chromosome 10 open reading frame 88 [Source:HGNC Symbol;Acc:HGNC:25822]
novel_circ_000285	hsa_circ_0020294	ENSG00000196177	10	+	123040466	123041379	378	annot_exons	ACADSB	acyl-CoA dehydrogenase short/branched chain [Source:HGNC Symbol;Acc:HGNC:91]
novel_circ_000286	novel_circ_000286	ENSG00000121898	10	-	123766078	123767152	1075	exon_intron	CPXM2	carboxypeptidase X, M14 family member 2 [Source:HGNC Symbol;Acc:HGNC:26977]
novel_circ_000287	hsa_circ_0020301	ENSG00000121898	10	-	123780167	123799199	325	annot_exons	CPXM2	carboxypeptidase X, M14 family member 2 [Source:HGNC Symbol;Acc:HGNC:26977]
novel_circ_000288	novel_circ_000288	ENSG00000183049	10	+	12380764	12381430	667	intronic	CAMK1D	calcium/calmodulin dependent protein kinase ID [Source:HGNC Symbol;Acc:HGNC:19341]
novel_circ_000289	hsa_circ_002105	ENSG00000183049	10	+	12400016	12403369	3354	intronic	CAMK1D	calcium/calmodulin dependent protein kinase ID [Source:HGNC Symbol;Acc:HGNC:19341]
novel_circ_000290	novel_circ_000290	ENSG00000182022	10	-	124012333	124021412	1908	annot_exons	CHST15	carbohydrate sulfotransferase 15 [Source:HGNC Symbol;Acc:HGNC:18137]
novel_circ_000291	hsa_circ_0020303	ENSG00000182022	10	-	124012333	124046724	3610	annot_exons	CHST15	carbohydrate sulfotransferase 15 [Source:HGNC Symbol;Acc:HGNC:18137]
novel_circ_000292	hsa_circ_0020306	ENSG00000182022	10	-	124038515	124044919	644	annot_exons	CHST15	carbohydrate sulfotransferase 15 [Source:HGNC Symbol;Acc:HGNC:18137]
novel_circ_000293	hsa_circ_001901	ENSG00000182022	10	-	124038515	124046724	1702	annot_exons	CHST15	carbohydrate sulfotransferase 15 [Source:HGNC Symbol;Acc:HGNC:18137]
novel_circ_000294	novel_circ_000294	ENSG00000065154	10	-	124405436	124412200	677	annot_exons	OAT	ornithine aminotransferase [Source:HGNC Symbol;Acc:HGNC:8091]
novel_circ_000295	hsa_circ_0002676	ENSG00000065154	10	-	124408542	124408965	321	annot_exons	OAT	ornithine aminotransferase [Source:HGNC Symbol;Acc:HGNC:8091]
novel_circ_000296	hsa_circ_0008898	ENSG00000065154	10	-	124408542	124412200	549	annot_exons	OAT	ornithine aminotransferase [Source:HGNC Symbol;Acc:HGNC:8091]
novel_circ_000297	hsa_circ_0020311	ENSG00000107902	10	+	124484139	124498128	499	annot_exons	LHPP	phospholysine phosphohistidine inorganic pyrophosphate phosphatase [Source:HGNC Symbol;Acc:HGNC:30042]
novel_circ_000298	hsa_circ_000105	ENSG00000189319	10	-	124681607	124682379	773	one_exon	FAM53B	family with sequence similarity 53 member B [Source:HGNC Symbol;Acc:HGNC:28968]
novel_circ_000299	hsa_circ_0003570	ENSG00000189319	10	-	124681607	124696212	828	annot_exons	FAM53B	family with sequence similarity 53 member B [Source:HGNC Symbol;Acc:HGNC:28968]
novel_circ_000300	hsa_circ_0002282	ENSG00000189319	10	-	124681607	124706887	1080	annot_exons	FAM53B	family with sequence similarity 53 member B [Source:HGNC Symbol;Acc:HGNC:28968]
novel_circ_000301	hsa_circ_0008456	ENSG00000189319	10	-	124696158	124706887	307	annot_exons	FAM53B	family with sequence similarity 53 member B [Source:HGNC Symbol;Acc:HGNC:28968]
novel_circ_000302	hsa_circ_0005734	ENSG00000189319	10	-	124706636	124706887	252	one_exon	FAM53B	family with sequence similarity 53 member B [Source:HGNC Symbol;Acc:HGNC:28968]
novel_circ_000303	hsa_circ_0007825	ENSG00000203791	10	-	124760386	124774782	885	annot_exons	EEF1AKMT2	EEF1A lysine methyltransferase 2 [Source:HGNC Symbol;Acc:HGNC:33787]
novel_circ_000304	novel_circ_000304	ENSG00000203791	10	-	124760413	124774782	858	annot_exons	EEF1AKMT2	EEF1A lysine methyltransferase 2 [Source:HGNC Symbol;Acc:HGNC:33787]
novel_circ_000305	hsa_circ_0008969	ENSG00000203791	10	-	124774675	124790338	408	annot_exons	EEF1AKMT2	EEF1A lysine methyltransferase 2 [Source:HGNC Symbol;Acc:HGNC:33787]
novel_circ_000306	novel_circ_000306	ENSG00000165660	10	+	124806831	124826785	386	annot_exons	ABRAXAS2	abraxas 2, BRISC complex subunit [Source:HGNC Symbol;Acc:HGNC:28975]
novel_circ_000307	hsa_circ_0006545	ENSG00000249456	10	+	124940374	124943307	2934	exon_intron	ENSG00000249456	-
novel_circ_000308	hsa_circ_000002	ENSG00000019995	10	+	124942457	124943307	851	one_exon	ZRANB1	zinc finger RANBP2-type containing 1 [Source:HGNC Symbol;Acc:HGNC:18224]
novel_circ_000309	hsa_circ_0004451	ENSG00000019995	10	+	124942457	124962408	19952	exon_intron	ZRANB1	zinc finger RANBP2-type containing 1 [Source:HGNC Symbol;Acc:HGNC:18224]
novel_circ_000310	hsa_circ_0008915	ENSG00000019995	10	+	124942457	124966781	1039	annot_exons	ZRANB1	zinc finger RANBP2-type containing 1 [Source:HGNC Symbol;Acc:HGNC:18224]
novel_circ_000311	hsa_circ_0020340	ENSG00000019995	10	+	124973645	124974398	271	annot_exons	ZRANB1	zinc finger RANBP2-type containing 1 [Source:HGNC Symbol;Acc:HGNC:18224]
novel_circ_000312	hsa_circ_0020353	ENSG00000175029	10	-	125038997	125039155	159	one_exon	CTBP2	C-terminal binding protein 2 [Source:HGNC Symbol;Acc:HGNC:2495]
novel_circ_000313	hsa_circ_0002133	ENSG00000175029	10	-	125038997	125074843	35847	exon_intron	CTBP2	C-terminal binding protein 2 [Source:HGNC Symbol;Acc:HGNC:2495]
novel_circ_000314	hsa_circ_0003462	ENSG00000175029	10	-	125038997	125088319	288	annot_exons	CTBP2	C-terminal binding protein 2 [Source:HGNC Symbol;Acc:HGNC:2495]
novel_circ_000315	hsa_circ_0005418	ENSG00000175029	10	-	125038997	125111093	392	annot_exons	CTBP2	C-terminal binding protein 2 [Source:HGNC Symbol;Acc:HGNC:2495]
novel_circ_000316	hsa_circ_0002545	ENSG00000175029	10	-	125038997	125122868	12167	exon_intron	CTBP2	C-terminal binding protein 2 [Source:HGNC Symbol;Acc:HGNC:2495]
novel_circ_000317	novel_circ_000317	ENSG00000175029	10	-	125038997	125133612	493	annot_exons	CTBP2	C-terminal binding protein 2 [Source:HGNC Symbol;Acc:HGNC:2495]
novel_circ_000318	hsa_circ_0009087	ENSG00000175029	10	-	125088191	125111093	233	annot_exons	CTBP2	C-terminal binding protein 2 [Source:HGNC Symbol;Acc:HGNC:2495]
novel_circ_000319	hsa_circ_0004583	ENSG00000175029	10	-	125088191	125133612	334	annot_exons	CTBP2	C-terminal binding protein 2 [Source:HGNC Symbol;Acc:HGNC:2495]
novel_circ_000320	hsa_circ_0004875	ENSG00000175029	10	-	125110990	125122868	11879	exon_intron	CTBP2	C-terminal binding protein 2 [Source:HGNC Symbol;Acc:HGNC:2495]
novel_circ_000321	novel_circ_000321	ENSG00000183049	10	+	12529822	12553356	23535	exon_intron	CAMK1D	calcium/calmodulin dependent protein kinase ID [Source:HGNC Symbol;Acc:HGNC:19341]
novel_circ_000322	novel_circ_000322	ENSG00000107938	10	+	125730288	125741201	1416	annot_exons	EDRF1	erythroid differentiation regulatory factor 1 [Source:HGNC Symbol;Acc:HGNC:24640]
novel_circ_000323	hsa_circ_0020358	ENSG00000107938	10	+	125743058	125753845	3480	annot_exons	EDRF1	erythroid differentiation regulatory factor 1 [Source:HGNC Symbol;Acc:HGNC:24640]
novel_circ_000324	novel_circ_000324	ENSG00000107938	10	+	125747536	125753845	2202	annot_exons	EDRF1	erythroid differentiation regulatory factor 1 [Source:HGNC Symbol;Acc:HGNC:24640]
novel_circ_000325	novel_circ_000325	ENSG00000188690	10	-	125794880	125807487	4521	annot_exons	UROS	uroporphyrinogen III synthase [Source:HGNC Symbol;Acc:HGNC:12592]
novel_circ_000326	novel_circ_000326	ENSG00000188690	10	-	125807413	125816525	420	annot_exons	UROS	uroporphyrinogen III synthase [Source:HGNC Symbol;Acc:HGNC:12592]
novel_circ_000327	hsa_circ_0008369	ENSG00000188690	10	-	125812214	125816525	345	annot_exons	UROS	uroporphyrinogen III synthase [Source:HGNC Symbol;Acc:HGNC:12592]
novel_circ_000328	novel_circ_000328	ENSG00000089876	10	-	125852293	125881071	2254	annot_exons	DHX32	DEAH-box helicase 32 (putative) [Source:HGNC Symbol;Acc:HGNC:16717]
novel_circ_000329	novel_circ_000329	ENSG00000089876	10	-	125885365	125890150	4786	intronic	DHX32	DEAH-box helicase 32 (putative) [Source:HGNC Symbol;Acc:HGNC:16717]
novel_circ_000330	novel_circ_000330	ENSG00000203780	10	+	125973373	125980338	629	annot_exons	FANK1	fibronectin type III and ankyrin repeat domains 1 [Source:HGNC Symbol;Acc:HGNC:23527]
novel_circ_000331	novel_circ_000331	ENSG00000203780	10	+	125995417	126008550	593	annot_exons	FANK1	fibronectin type III and ankyrin repeat domains 1 [Source:HGNC Symbol;Acc:HGNC:23527]
novel_circ_000332	novel_circ_000332	ENSG00000203780	10	+	126004884	126008550	310	annot_exons	FANK1	fibronectin type III and ankyrin repeat domains 1 [Source:HGNC Symbol;Acc:HGNC:23527]
novel_circ_000333	novel_circ_000333	ENSG00000183049	10	+	12649654	12666810	17157	exon_intron	CAMK1D	calcium/calmodulin dependent protein kinase ID [Source:HGNC Symbol;Acc:HGNC:19341]
novel_circ_000334	hsa_circ_0007142	ENSG00000150760	10	+	126970702	126990603	427	annot_exons	DOCK1	dedicator of cytokinesis 1 [Source:HGNC Symbol;Acc:HGNC:2987]
novel_circ_000335	hsa_circ_0002669	ENSG00000150760	10	+	126970702	127000307	939	annot_exons	DOCK1	dedicator of cytokinesis 1 [Source:HGNC Symbol;Acc:HGNC:2987]
novel_circ_000336	hsa_circ_0004102	ENSG00000150760	10	+	126970702	127008804	1012	annot_exons	DOCK1	dedicator of cytokinesis 1 [Source:HGNC Symbol;Acc:HGNC:2987]
novel_circ_000337	hsa_circ_0020394	ENSG00000150760	10	+	126970702	127061776	2399	annot_exons	DOCK1	dedicator of cytokinesis 1 [Source:HGNC Symbol;Acc:HGNC:2987]
novel_circ_000338	hsa_circ_0020427	ENSG00000150760	10	+	126996748	126999435	376	annot_exons	DOCK1	dedicator of cytokinesis 1 [Source:HGNC Symbol;Acc:HGNC:2987]
novel_circ_000339	hsa_circ_0003970	ENSG00000150760	10	+	126996748	127000307	512	annot_exons	DOCK1	dedicator of cytokinesis 1 [Source:HGNC Symbol;Acc:HGNC:2987]
novel_circ_000340	hsa_circ_0020433	ENSG00000150760	10	+	127008732	127012374	216	annot_exons	DOCK1	dedicator of cytokinesis 1 [Source:HGNC Symbol;Acc:HGNC:2987]
novel_circ_000341	hsa_circ_0003499	ENSG00000150760	10	+	127008732	127018835	342	annot_exons	DOCK1	dedicator of cytokinesis 1 [Source:HGNC Symbol;Acc:HGNC:2987]
novel_circ_000342	hsa_circ_0003515	ENSG00000150760	10	+	127008732	127023324	467	annot_exons	DOCK1	dedicator of cytokinesis 1 [Source:HGNC Symbol;Acc:HGNC:2987]
novel_circ_000343	novel_circ_000343	ENSG00000150760	10	+	127008732	127026424	639	annot_exons	DOCK1	dedicator of cytokinesis 1 [Source:HGNC Symbol;Acc:HGNC:2987]
novel_circ_000344	hsa_circ_0020434	ENSG00000150760	10	+	127008732	127037816	1025	annot_exons	DOCK1	dedicator of cytokinesis 1 [Source:HGNC Symbol;Acc:HGNC:2987]
novel_circ_000345	novel_circ_000345	ENSG00000150760	10	+	127008732	127052815	1351	annot_exons	DOCK1	dedicator of cytokinesis 1 [Source:HGNC Symbol;Acc:HGNC:2987]
novel_circ_000346	novel_circ_000346	ENSG00000150760	10	+	127018710	127037816	809	annot_exons	DOCK1	dedicator of cytokinesis 1 [Source:HGNC Symbol;Acc:HGNC:2987]
novel_circ_000347	hsa_circ_0002050	ENSG00000150760	10	+	127031650	127037816	386	annot_exons	DOCK1	dedicator of cytokinesis 1 [Source:HGNC Symbol;Acc:HGNC:2987]
novel_circ_000348	novel_circ_000348	ENSG00000150760	10	+	127031650	127052815	712	annot_exons	DOCK1	dedicator of cytokinesis 1 [Source:HGNC Symbol;Acc:HGNC:2987]
novel_circ_000349	hsa_circ_0020457	ENSG00000150760	10	+	127042625	127061776	435	annot_exons	DOCK1	dedicator of cytokinesis 1 [Source:HGNC Symbol;Acc:HGNC:2987]
novel_circ_000350	hsa_circ_0020460	ENSG00000150760	10	+	127052681	127061776	244	annot_exons	DOCK1	dedicator of cytokinesis 1 [Source:HGNC Symbol;Acc:HGNC:2987]
novel_circ_000351	hsa_circ_0020467	ENSG00000150760	10	+	127106231	127127764	405	annot_exons	DOCK1	dedicator of cytokinesis 1 [Source:HGNC Symbol;Acc:HGNC:2987]
novel_circ_000352	novel_circ_000352	ENSG00000150760	10	+	127161392	127257429	86813	exon_intron	DOCK1	dedicator of cytokinesis 1 [Source:HGNC Symbol;Acc:HGNC:2987]
novel_circ_000353	novel_circ_000353	ENSG00000150760	10	+	127354669	127404429	898	annot_exons	DOCK1	dedicator of cytokinesis 1 [Source:HGNC Symbol;Acc:HGNC:2987]
novel_circ_000354	novel_circ_000354	ENSG00000150760	10	+	127362064	127384909	644	annot_exons	DOCK1	dedicator of cytokinesis 1 [Source:HGNC Symbol;Acc:HGNC:2987]
novel_circ_000355	novel_circ_000355	ENSG00000132334	10	+	128035445	128040990	5546	exon_intron	PTPRE	protein tyrosine phosphatase receptor type E [Source:HGNC Symbol;Acc:HGNC:9669]
novel_circ_000356	novel_circ_000356	ENSG00000132334	10	-	128060687	128065547	4861	antisense	PTPRE	protein tyrosine phosphatase receptor type E [Source:HGNC Symbol;Acc:HGNC:9669]
novel_circ_000357	novel_circ_000357	ENSG00000132334	10	+	128063083	128068286	382	annot_exons	PTPRE	protein tyrosine phosphatase receptor type E [Source:HGNC Symbol;Acc:HGNC:9669]
novel_circ_000358	novel_circ_000358	ENSG00000148773	10	-	128098919	128099249	331	one_exon	MKI67	marker of proliferation Ki-67 [Source:HGNC Symbol;Acc:HGNC:7107]
novel_circ_000359	novel_circ_000359	ENSG00000148773	10	-	128104661	128119319	6892	annot_exons	MKI67	marker of proliferation Ki-67 [Source:HGNC Symbol;Acc:HGNC:7107]
novel_circ_000360	novel_circ_000360	NA	10	-	12847115	12849862	2748	intergenic	-	-
novel_circ_000361	hsa_circ_0020498	ENSG00000108010	10	+	130145211	130160997	386	annot_exons	GLRX3	glutaredoxin 3 [Source:HGNC Symbol;Acc:HGNC:15987]
novel_circ_000362	novel_circ_000362	ENSG00000108010	10	+	130159995	130180321	1296	annot_exons	GLRX3	glutaredoxin 3 [Source:HGNC Symbol;Acc:HGNC:15987]
novel_circ_000363	hsa_circ_0020506	ENSG00000108010	10	+	130166507	130171636	346	annot_exons	GLRX3	glutaredoxin 3 [Source:HGNC Symbol;Acc:HGNC:15987]
novel_circ_000364	novel_circ_000364	NA	10	+	130206142	130211386	5245	intergenic	-	-
novel_circ_000365	novel_circ_000365	ENSG00000123240	10	+	13108138	13110476	695	annot_exons	OPTN	optineurin [Source:HGNC Symbol;Acc:HGNC:17142]
novel_circ_000366	hsa_circ_0009136	ENSG00000123240	10	+	13110274	13112635	386	annot_exons	OPTN	optineurin [Source:HGNC Symbol;Acc:HGNC:17142]
novel_circ_000367	novel_circ_000367	ENSG00000123240	10	+	13123995	13136897	883	annot_exons	OPTN	optineurin [Source:HGNC Symbol;Acc:HGNC:17142]
novel_circ_000368	novel_circ_000368	ENSG00000123240	10	+	13125418	13136897	767	annot_exons	OPTN	optineurin [Source:HGNC Symbol;Acc:HGNC:17142]
novel_circ_000369	novel_circ_000369	ENSG00000123240	10	+	13127745	13133581	370	annot_exons	OPTN	optineurin [Source:HGNC Symbol;Acc:HGNC:17142]
novel_circ_000370	hsa_circ_0007242	ENSG00000123240	10	+	13127745	13136897	523	annot_exons	OPTN	optineurin [Source:HGNC Symbol;Acc:HGNC:17142]
novel_circ_000371	novel_circ_000371	ENSG00000176769	10	-	131308211	131309299	328	annot_exons	TCERG1L	transcription elongation regulator 1 like [Source:HGNC Symbol;Acc:HGNC:23533]
novel_circ_000372	hsa_circ_0002459	ENSG00000123240	10	+	13133502	13136897	233	annot_exons	OPTN	optineurin [Source:HGNC Symbol;Acc:HGNC:17142]
novel_circ_000373	novel_circ_000373	ENSG00000175470	10	+	131934458	131947791	1963	annot_exons	PPP2R2D	protein phosphatase 2 regulatory subunit Bdelta [Source:HGNC Symbol;Acc:HGNC:23732]
novel_circ_000374	hsa_circ_0020523	ENSG00000175470	10	+	131943968	131945459	343	annot_exons	PPP2R2D	protein phosphatase 2 regulatory subunit Bdelta [Source:HGNC Symbol;Acc:HGNC:23732]
novel_circ_000375	hsa_circ_0020527	ENSG00000176171	10	-	131973034	131973943	632	annot_exons	BNIP3	BCL2 interacting protein 3 [Source:HGNC Symbol;Acc:HGNC:1084]
novel_circ_000376	novel_circ_000376	ENSG00000065328	10	+	13197627	13201534	374	annot_exons	MCM10	minichromosome maintenance 10 replication initiation factor [Source:HGNC Symbol;Acc:HGNC:18043]
novel_circ_000377	novel_circ_000377	ENSG00000188385	10	+	132104672	132169033	6335	annot_exons	JAKMIP3	Janus kinase and microtubule interacting protein 3 [Source:HGNC Symbol;Acc:HGNC:23523]
novel_circ_000378	novel_circ_000378	ENSG00000068383	10	+	132645868	132697919	357	annot_exons	INPP5A	inositol polyphosphate-5-phosphatase A [Source:HGNC Symbol;Acc:HGNC:6076]
novel_circ_000379	novel_circ_000379	ENSG00000068383	10	+	132645868	132726905	615	annot_exons	INPP5A	inositol polyphosphate-5-phosphatase A [Source:HGNC Symbol;Acc:HGNC:6076]
novel_circ_000380	hsa_circ_0020545	ENSG00000068383	10	+	132690392	132710456	341	annot_exons	INPP5A	inositol polyphosphate-5-phosphatase A [Source:HGNC Symbol;Acc:HGNC:6076]
novel_circ_000381	novel_circ_000381	ENSG00000068383	10	+	132690392	132726905	426	annot_exons	INPP5A	inositol polyphosphate-5-phosphatase A [Source:HGNC Symbol;Acc:HGNC:6076]
novel_circ_000382	novel_circ_000382	ENSG00000107537	10	-	13280976	13295606	1858	annot_exons	PHYH	phytanoyl-CoA 2-hydroxylase [Source:HGNC Symbol;Acc:HGNC:8940]
novel_circ_000383	novel_circ_000383	ENSG00000130640	10	-	133288129	133289020	362	annot_exons	TUBGCP2	tubulin gamma complex associated protein 2 [Source:HGNC Symbol;Acc:HGNC:18599]
novel_circ_000384	hsa_circ_002082	ENSG00000148824	10	+	133395713	133402773	1935	annot_exons	MTG1	mitochondrial ribosome associated GTPase 1 [Source:HGNC Symbol;Acc:HGNC:32159]
novel_circ_000385	novel_circ_000385	ENSG00000148824	10	+	133395713	133419592	2114	annot_exons	MTG1	mitochondrial ribosome associated GTPase 1 [Source:HGNC Symbol;Acc:HGNC:32159]
novel_circ_000386	novel_circ_000386	ENSG00000148824	10	+	133401529	133402773	1245	one_exon	MTG1	mitochondrial ribosome associated GTPase 1 [Source:HGNC Symbol;Acc:HGNC:32159]
novel_circ_000387	novel_circ_000387	ENSG00000165626	10	-	13480899	13492876	492	annot_exons	BEND7	BEN domain containing 7 [Source:HGNC Symbol;Acc:HGNC:23514]
novel_circ_000388	novel_circ_000388	ENSG00000151474	10	-	13659323	13660553	406	annot_exons	FRMD4A	FERM domain containing 4A [Source:HGNC Symbol;Acc:HGNC:25491]
novel_circ_000389	hsa_circ_0004281	ENSG00000151474	10	-	13659323	13663509	463	annot_exons	FRMD4A	FERM domain containing 4A [Source:HGNC Symbol;Acc:HGNC:25491]
novel_circ_000390	novel_circ_000390	ENSG00000151474	10	-	13663453	13666325	286	annot_exons	FRMD4A	FERM domain containing 4A [Source:HGNC Symbol;Acc:HGNC:25491]
novel_circ_000391	hsa_circ_0017819	ENSG00000151474	10	-	13663453	13670528	409	annot_exons	FRMD4A	FERM domain containing 4A [Source:HGNC Symbol;Acc:HGNC:25491]
novel_circ_000392	hsa_circ_0004373	ENSG00000151474	10	-	13663453	13675044	543	annot_exons	FRMD4A	FERM domain containing 4A [Source:HGNC Symbol;Acc:HGNC:25491]
novel_circ_000393	novel_circ_000393	ENSG00000151474	10	-	13801170	13805798	4629	intronic	FRMD4A	FERM domain containing 4A [Source:HGNC Symbol;Acc:HGNC:25491]
novel_circ_000394	novel_circ_000394	ENSG00000187522	10	+	14848609	14867909	1395	annot_exons	HSPA14	heat shock protein family A (Hsp70) member 14 [Source:HGNC Symbol;Acc:HGNC:29526]
novel_circ_000395	hsa_circ_0006780	ENSG00000152455	10	+	14896846	14897517	672	one_exon	SUV39H2	SUV39H2 histone lysine methyltransferase [Source:HGNC Symbol;Acc:HGNC:17287]
novel_circ_000396	novel_circ_000396	ENSG00000152455	10	+	14896846	14901262	949	annot_exons	SUV39H2	SUV39H2 histone lysine methyltransferase [Source:HGNC Symbol;Acc:HGNC:17287]
novel_circ_000397	hsa_circ_0004201	ENSG00000152457	10	-	14919738	14935564	1882	annot_exons	DCLRE1C	DNA cross-link repair 1C [Source:HGNC Symbol;Acc:HGNC:17642]
novel_circ_000398	hsa_circ_0005697	ENSG00000152457	10	-	14922981	14935564	1722	annot_exons	DCLRE1C	DNA cross-link repair 1C [Source:HGNC Symbol;Acc:HGNC:17642]
novel_circ_000399	novel_circ_000399	ENSG00000152457	10	-	14945105	15021863	70645	exon_intron	DCLRE1C	DNA cross-link repair 1C [Source:HGNC Symbol;Acc:HGNC:17642]
novel_circ_000400	novel_circ_000400	ENSG00000176244	10	-	15075849	15088925	3145	exon_intron	ACBD7	acyl-CoA binding domain containing 7 [Source:HGNC Symbol;Acc:HGNC:17715]
novel_circ_000401	novel_circ_000401	ENSG00000152465	10	-	15109040	15112963	482	annot_exons	NMT2	N-myristoyltransferase 2 [Source:HGNC Symbol;Acc:HGNC:7858]
novel_circ_000402	novel_circ_000402	ENSG00000152465	10	-	15119343	15141557	1103	annot_exons	NMT2	N-myristoyltransferase 2 [Source:HGNC Symbol;Acc:HGNC:7858]
novel_circ_000403	novel_circ_000403	ENSG00000152465	10	-	15128195	15130312	435	exon_intron	NMT2	N-myristoyltransferase 2 [Source:HGNC Symbol;Acc:HGNC:7858]
novel_circ_000404	novel_circ_000404	ENSG00000152465	10	-	15128350	15141557	932	annot_exons	NMT2	N-myristoyltransferase 2 [Source:HGNC Symbol;Acc:HGNC:7858]
novel_circ_000405	novel_circ_000405	ENSG00000148468	10	-	15275855	15284105	321	annot_exons	FAM171A1	family with sequence similarity 171 member A1 [Source:HGNC Symbol;Acc:HGNC:23522]
novel_circ_000406	novel_circ_000406	ENSG00000077943	10	-	15519290	15592304	894	annot_exons	ITGA8	integrin subunit alpha 8 [Source:HGNC Symbol;Acc:HGNC:6144]
novel_circ_000407	novel_circ_000407	ENSG00000077943	10	-	15531050	15586664	691	annot_exons	ITGA8	integrin subunit alpha 8 [Source:HGNC Symbol;Acc:HGNC:6144]
novel_circ_000408	hsa_circ_0017836	ENSG00000077943	10	-	15531050	15592304	771	annot_exons	ITGA8	integrin subunit alpha 8 [Source:HGNC Symbol;Acc:HGNC:6144]
novel_circ_000409	novel_circ_000409	ENSG00000077943	10	-	15548455	15586664	589	annot_exons	ITGA8	integrin subunit alpha 8 [Source:HGNC Symbol;Acc:HGNC:6144]
novel_circ_000410	novel_circ_000410	ENSG00000077943	10	-	15548455	15592304	669	annot_exons	ITGA8	integrin subunit alpha 8 [Source:HGNC Symbol;Acc:HGNC:6144]
novel_circ_000411	novel_circ_000411	ENSG00000077943	10	-	15558074	15572369	288	annot_exons	ITGA8	integrin subunit alpha 8 [Source:HGNC Symbol;Acc:HGNC:6144]
novel_circ_000412	novel_circ_000412	ENSG00000077943	10	-	15558074	15575594	394	annot_exons	ITGA8	integrin subunit alpha 8 [Source:HGNC Symbol;Acc:HGNC:6144]
novel_circ_000413	novel_circ_000413	ENSG00000077943	10	-	15558074	15586664	475	annot_exons	ITGA8	integrin subunit alpha 8 [Source:HGNC Symbol;Acc:HGNC:6144]
novel_circ_000414	hsa_circ_0017837	ENSG00000077943	10	-	15558074	15592304	555	annot_exons	ITGA8	integrin subunit alpha 8 [Source:HGNC Symbol;Acc:HGNC:6144]
novel_circ_000415	hsa_circ_0017838	ENSG00000077943	10	-	15558074	15597299	648	annot_exons	ITGA8	integrin subunit alpha 8 [Source:HGNC Symbol;Acc:HGNC:6144]
novel_circ_000416	novel_circ_000416	ENSG00000077943	10	-	15558074	15608290	1213	annot_exons	ITGA8	integrin subunit alpha 8 [Source:HGNC Symbol;Acc:HGNC:6144]
novel_circ_000417	novel_circ_000417	ENSG00000077943	10	-	15564363	15586664	8194	exon_intron	ITGA8	integrin subunit alpha 8 [Source:HGNC Symbol;Acc:HGNC:6144]
novel_circ_000418	novel_circ_000418	ENSG00000077943	10	-	15572211	15575594	265	annot_exons	ITGA8	integrin subunit alpha 8 [Source:HGNC Symbol;Acc:HGNC:6144]
novel_circ_000419	novel_circ_000419	ENSG00000077943	10	-	15572211	15586664	346	annot_exons	ITGA8	integrin subunit alpha 8 [Source:HGNC Symbol;Acc:HGNC:6144]
novel_circ_000420	novel_circ_000420	ENSG00000077943	10	-	15572211	15592304	426	annot_exons	ITGA8	integrin subunit alpha 8 [Source:HGNC Symbol;Acc:HGNC:6144]
novel_circ_000421	novel_circ_000421	ENSG00000077943	10	-	15572211	15597299	519	annot_exons	ITGA8	integrin subunit alpha 8 [Source:HGNC Symbol;Acc:HGNC:6144]
novel_circ_000422	novel_circ_000422	ENSG00000077943	10	-	15575489	15586664	187	annot_exons	ITGA8	integrin subunit alpha 8 [Source:HGNC Symbol;Acc:HGNC:6144]
novel_circ_000423	novel_circ_000423	ENSG00000077943	10	-	15575489	15592304	267	annot_exons	ITGA8	integrin subunit alpha 8 [Source:HGNC Symbol;Acc:HGNC:6144]
novel_circ_000424	novel_circ_000424	ENSG00000077943	10	-	15575489	15597299	360	annot_exons	ITGA8	integrin subunit alpha 8 [Source:HGNC Symbol;Acc:HGNC:6144]
novel_circ_000425	novel_circ_000425	ENSG00000077943	10	-	15586584	15597299	254	annot_exons	ITGA8	integrin subunit alpha 8 [Source:HGNC Symbol;Acc:HGNC:6144]
novel_circ_000426	novel_circ_000426	ENSG00000077943	10	-	15586584	15598259	1214	exon_intron	ITGA8	integrin subunit alpha 8 [Source:HGNC Symbol;Acc:HGNC:6144]
novel_circ_000427	novel_circ_000427	ENSG00000077943	10	-	15586584	15608290	819	annot_exons	ITGA8	integrin subunit alpha 8 [Source:HGNC Symbol;Acc:HGNC:6144]
novel_circ_000428	novel_circ_000428	ENSG00000077943	10	-	15599844	15617508	6032	exon_intron	ITGA8	integrin subunit alpha 8 [Source:HGNC Symbol;Acc:HGNC:6144]
novel_circ_000429	novel_circ_000429	ENSG00000077943	10	-	15599844	15663678	8391	exon_intron	ITGA8	integrin subunit alpha 8 [Source:HGNC Symbol;Acc:HGNC:6144]
novel_circ_000430	novel_circ_000430	ENSG00000077943	10	-	15604208	15608290	565	annot_exons	ITGA8	integrin subunit alpha 8 [Source:HGNC Symbol;Acc:HGNC:6144]
novel_circ_000431	novel_circ_000431	ENSG00000077943	10	-	15644030	15647051	398	annot_exons	ITGA8	integrin subunit alpha 8 [Source:HGNC Symbol;Acc:HGNC:6144]
novel_circ_000432	novel_circ_000432	ENSG00000077943	10	-	15644030	15672749	723	annot_exons	ITGA8	integrin subunit alpha 8 [Source:HGNC Symbol;Acc:HGNC:6144]
novel_circ_000433	novel_circ_000433	ENSG00000077943	10	-	15644030	15688038	1056	annot_exons	ITGA8	integrin subunit alpha 8 [Source:HGNC Symbol;Acc:HGNC:6144]
novel_circ_000434	hsa_circ_001349	ENSG00000148481	10	-	15816835	15847943	1973	annot_exons	MINDY3	MINDY lysine 48 deubiquitinase 3 [Source:HGNC Symbol;Acc:HGNC:23578]
novel_circ_000435	hsa_circ_0008178	ENSG00000148481	10	-	15821656	15843272	719	annot_exons	MINDY3	MINDY lysine 48 deubiquitinase 3 [Source:HGNC Symbol;Acc:HGNC:23578]
novel_circ_000436	hsa_circ_0006665	ENSG00000148481	10	-	15833630	15847943	728	annot_exons	MINDY3	MINDY lysine 48 deubiquitinase 3 [Source:HGNC Symbol;Acc:HGNC:23578]
novel_circ_000437	hsa_circ_0017854	ENSG00000165983	10	+	16484337	16486617	746	annot_exons	PTER	phosphotriesterase related [Source:HGNC Symbol;Acc:HGNC:9590]
novel_circ_000438	novel_circ_000438	ENSG00000148484	10	-	16695023	16754989	450	annot_exons	RSU1	Ras suppressor protein 1 [Source:HGNC Symbol;Acc:HGNC:10464]
novel_circ_000439	novel_circ_000439	ENSG00000148484	10	-	16695023	16782084	622	annot_exons	RSU1	Ras suppressor protein 1 [Source:HGNC Symbol;Acc:HGNC:10464]
novel_circ_000440	hsa_circ_0005767	ENSG00000148484	10	-	16752539	16754989	317	annot_exons	RSU1	Ras suppressor protein 1 [Source:HGNC Symbol;Acc:HGNC:10464]
novel_circ_000441	hsa_circ_0017856	ENSG00000148484	10	-	16752539	16764510	438	annot_exons	RSU1	Ras suppressor protein 1 [Source:HGNC Symbol;Acc:HGNC:10464]
novel_circ_000442	hsa_circ_0006577	ENSG00000148484	10	-	16752539	16782084	489	annot_exons	RSU1	Ras suppressor protein 1 [Source:HGNC Symbol;Acc:HGNC:10464]
novel_circ_000443	novel_circ_000443	ENSG00000107611	10	-	16851235	16869853	427	annot_exons	CUBN	cubilin [Source:HGNC Symbol;Acc:HGNC:2548]
novel_circ_000444	novel_circ_000444	ENSG00000107611	10	-	17041033	17047603	878	annot_exons	CUBN	cubilin [Source:HGNC Symbol;Acc:HGNC:2548]
novel_circ_000445	novel_circ_000445	ENSG00000107614	10	-	17153507	17174660	1241	annot_exons	TRDMT1	tRNA aspartic acid methyltransferase 1 [Source:HGNC Symbol;Acc:HGNC:2977]
novel_circ_000446	novel_circ_000446	ENSG00000107614	10	-	17157441	17160374	498	annot_exons	TRDMT1	tRNA aspartic acid methyltransferase 1 [Source:HGNC Symbol;Acc:HGNC:2977]
novel_circ_000447	novel_circ_000447	ENSG00000107614	10	-	17157441	17168917	713	annot_exons	TRDMT1	tRNA aspartic acid methyltransferase 1 [Source:HGNC Symbol;Acc:HGNC:2977]
novel_circ_000448	novel_circ_000448	ENSG00000229124	10	-	17224103	17225166	1064	intronic	VIM-AS1	-
novel_circ_000449	novel_circ_000449	ENSG00000026025	10	+	17229879	17233682	1272	annot_exons	VIM	vimentin [Source:HGNC Symbol;Acc:HGNC:12692]
novel_circ_000450	novel_circ_000450	ENSG00000026025	10	+	17235169	17235389	221	one_exon	VIM	vimentin [Source:HGNC Symbol;Acc:HGNC:12692]
novel_circ_000451	novel_circ_000451	ENSG00000148488	10	-	17359514	17390620	246	annot_exons	ST8SIA6	ST8 alpha-N-acetyl-neuraminide alpha-2,8-sialyltransferase 6 [Source:HGNC Symbol;Acc:HGNC:23317]
novel_circ_000452	hsa_circ_0002091	ENSG00000165996	10	-	17590346	17604047	1760	annot_exons	HACD1	3-hydroxyacyl-CoA dehydratase 1 [Source:HGNC Symbol;Acc:HGNC:9639]
novel_circ_000453	novel_circ_000453	ENSG00000165996	10	-	17599290	17604047	1264	annot_exons	HACD1	3-hydroxyacyl-CoA dehydratase 1 [Source:HGNC Symbol;Acc:HGNC:9639]
novel_circ_000454	hsa_circ_0006751	ENSG00000165996	10	-	17603560	17604047	488	one_exon	HACD1	3-hydroxyacyl-CoA dehydratase 1 [Source:HGNC Symbol;Acc:HGNC:9639]
novel_circ_000455	novel_circ_000455	ENSG00000136738	10	+	17684675	17725206	12094	exon_intron	STAM	signal transducing adaptor molecule [Source:HGNC Symbol;Acc:HGNC:11357]
novel_circ_000456	hsa_circ_0008311	ENSG00000136738	10	+	17704431	17705741	297	annot_exons	STAM	signal transducing adaptor molecule [Source:HGNC Symbol;Acc:HGNC:11357]
novel_circ_000457	novel_circ_000457	ENSG00000260314	10	+	17823074	17827715	576	annot_exons	MRC1	mannose receptor C-type 1 [Source:HGNC Symbol;Acc:HGNC:7228]
novel_circ_000458	novel_circ_000458	ENSG00000260314	10	+	17823074	17833839	741	annot_exons	MRC1	mannose receptor C-type 1 [Source:HGNC Symbol;Acc:HGNC:7228]
novel_circ_000459	novel_circ_000459	ENSG00000260314	10	+	17894210	17902122	652	annot_exons	MRC1	mannose receptor C-type 1 [Source:HGNC Symbol;Acc:HGNC:7228]
novel_circ_000460	hsa_circ_0008225	ENSG00000015171	10	+	179994	221356	703	annot_exons	ZMYND11	zinc finger MYND-type containing 11 [Source:HGNC Symbol;Acc:HGNC:16966]
novel_circ_000461	novel_circ_000461	ENSG00000015171	10	+	179994	249088	2684	annot_exons	ZMYND11	zinc finger MYND-type containing 11 [Source:HGNC Symbol;Acc:HGNC:16966]
novel_circ_000462	novel_circ_000462	ENSG00000165995	10	+	18317822	18319096	1275	intronic	CACNB2	calcium voltage-gated channel auxiliary subunit beta 2 [Source:HGNC Symbol;Acc:HGNC:1402]
novel_circ_000463	novel_circ_000463	ENSG00000165995	10	+	18317904	18319096	1193	intronic	CACNB2	calcium voltage-gated channel auxiliary subunit beta 2 [Source:HGNC Symbol;Acc:HGNC:1402]
novel_circ_000464	novel_circ_000464	ENSG00000165995	10	+	18453913	18454747	835	intronic	CACNB2	calcium voltage-gated channel auxiliary subunit beta 2 [Source:HGNC Symbol;Acc:HGNC:1402]
novel_circ_000465	novel_circ_000465	ENSG00000165995	10	+	18498355	18506547	653	annot_exons	CACNB2	calcium voltage-gated channel auxiliary subunit beta 2 [Source:HGNC Symbol;Acc:HGNC:1402]
novel_circ_000466	novel_circ_000466	ENSG00000165995	10	+	18527588	18536196	358	annot_exons	CACNB2	calcium voltage-gated channel auxiliary subunit beta 2 [Source:HGNC Symbol;Acc:HGNC:1402]
novel_circ_000467	novel_circ_000467	ENSG00000241058	10	-	18596208	18616293	466	annot_exons	NSUN6	NOP2/Sun RNA methyltransferase 6 [Source:HGNC Symbol;Acc:HGNC:23529]
novel_circ_000468	novel_circ_000468	ENSG00000241058	10	-	18609845	18616293	346	annot_exons	NSUN6	NOP2/Sun RNA methyltransferase 6 [Source:HGNC Symbol;Acc:HGNC:23529]
novel_circ_000469	novel_circ_000469	ENSG00000120594	10	+	20001775	20047015	359	annot_exons	PLXDC2	plexin domain containing 2 [Source:HGNC Symbol;Acc:HGNC:21013]
novel_circ_000470	novel_circ_000470	ENSG00000120594	10	+	20143295	20147902	242	annot_exons	PLXDC2	plexin domain containing 2 [Source:HGNC Symbol;Acc:HGNC:21013]
novel_circ_000471	hsa_circ_0017924	ENSG00000120594	10	+	20143295	20164567	342	annot_exons	PLXDC2	plexin domain containing 2 [Source:HGNC Symbol;Acc:HGNC:21013]
novel_circ_000472	hsa_circ_0017925	ENSG00000120594	10	+	20143295	20177409	520	annot_exons	PLXDC2	plexin domain containing 2 [Source:HGNC Symbol;Acc:HGNC:21013]
novel_circ_000473	hsa_circ_001980	ENSG00000120594	10	+	20147784	20177409	397	annot_exons	PLXDC2	plexin domain containing 2 [Source:HGNC Symbol;Acc:HGNC:21013]
novel_circ_000474	hsa_circ_0017926	ENSG00000120594	10	+	20164468	20177409	278	annot_exons	PLXDC2	plexin domain containing 2 [Source:HGNC Symbol;Acc:HGNC:21013]
novel_circ_000475	hsa_circ_0017927	ENSG00000120594	10	+	20176999	20177409	178	annot_exons	PLXDC2	plexin domain containing 2 [Source:HGNC Symbol;Acc:HGNC:21013]
novel_circ_000476	hsa_circ_0017929	ENSG00000120594	10	+	20211669	20219102	251	annot_exons	PLXDC2	plexin domain containing 2 [Source:HGNC Symbol;Acc:HGNC:21013]
novel_circ_000477	novel_circ_000477	ENSG00000120594	10	+	20211669	20245505	412	annot_exons	PLXDC2	plexin domain containing 2 [Source:HGNC Symbol;Acc:HGNC:21013]
novel_circ_000478	novel_circ_000478	ENSG00000120594	10	+	20245345	20245505	161	one_exon	PLXDC2	plexin domain containing 2 [Source:HGNC Symbol;Acc:HGNC:21013]
novel_circ_000479	novel_circ_000479	ENSG00000078114	10	-	20845258	20852649	451	annot_exons	NEBL	nebulette [Source:HGNC Symbol;Acc:HGNC:16932]
novel_circ_000480	novel_circ_000480	ENSG00000078114	10	-	20868664	20899450	863	annot_exons	NEBL	nebulette [Source:HGNC Symbol;Acc:HGNC:16932]
novel_circ_000481	novel_circ_000481	ENSG00000078114	10	-	20880794	20899450	659	annot_exons	NEBL	nebulette [Source:HGNC Symbol;Acc:HGNC:16932]
novel_circ_000482	novel_circ_000482	ENSG00000078114	10	-	20957731	20961779	1973	annot_exons	NEBL	nebulette [Source:HGNC Symbol;Acc:HGNC:16932]
novel_circ_000483	novel_circ_000483	ENSG00000015171	10	+	209889	249088	2454	annot_exons	ZMYND11	zinc finger MYND-type containing 11 [Source:HGNC Symbol;Acc:HGNC:16966]
novel_circ_000484	novel_circ_000484	ENSG00000078403	10	+	21681332	21682257	78	annot_exons	MLLT10	MLLT10 histone lysine methyltransferase DOT1L cofactor [Source:HGNC Symbol;Acc:HGNC:16063]
novel_circ_000485	hsa_circ_0017953	ENSG00000078403	10	+	21713772	21713950	179	one_exon	MLLT10	MLLT10 histone lysine methyltransferase DOT1L cofactor [Source:HGNC Symbol;Acc:HGNC:16063]
novel_circ_000486	hsa_circ_0007084	ENSG00000078403	10	+	21713772	21727928	364	annot_exons	MLLT10	MLLT10 histone lysine methyltransferase DOT1L cofactor [Source:HGNC Symbol;Acc:HGNC:16063]
novel_circ_000487	hsa_circ_0017956	ENSG00000078403	10	+	21730900	21735235	892	annot_exons	MLLT10	MLLT10 histone lysine methyltransferase DOT1L cofactor [Source:HGNC Symbol;Acc:HGNC:16063]
novel_circ_000488	novel_circ_000488	ENSG00000136770	10	-	21759170	21806099	618	annot_exons	DNAJC1	DnaJ heat shock protein family (Hsp40) member C1 [Source:HGNC Symbol;Acc:HGNC:20090]
novel_circ_000489	novel_circ_000489	ENSG00000136770	10	-	21875666	21882439	6774	exon_intron	DNAJC1	DnaJ heat shock protein family (Hsp40) member C1 [Source:HGNC Symbol;Acc:HGNC:20090]
novel_circ_000490	novel_circ_000490	ENSG00000136770	10	-	21879744	21920963	3333	exon_intron	DNAJC1	DnaJ heat shock protein family (Hsp40) member C1 [Source:HGNC Symbol;Acc:HGNC:20090]
novel_circ_000491	hsa_circ_0002618	ENSG00000136770	10	-	21882282	21920963	795	annot_exons	DNAJC1	DnaJ heat shock protein family (Hsp40) member C1 [Source:HGNC Symbol;Acc:HGNC:20090]
novel_circ_000492	hsa_circ_0017962	ENSG00000136770	10	-	21882282	21929141	944	annot_exons	DNAJC1	DnaJ heat shock protein family (Hsp40) member C1 [Source:HGNC Symbol;Acc:HGNC:20090]
novel_circ_000493	hsa_circ_0004306	ENSG00000136770	10	-	21904522	21920963	637	annot_exons	DNAJC1	DnaJ heat shock protein family (Hsp40) member C1 [Source:HGNC Symbol;Acc:HGNC:20090]
novel_circ_000494	novel_circ_000494	ENSG00000136770	10	-	21904522	21929141	786	annot_exons	DNAJC1	DnaJ heat shock protein family (Hsp40) member C1 [Source:HGNC Symbol;Acc:HGNC:20090]
novel_circ_000495	novel_circ_000495	ENSG00000136770	10	-	21928506	21929141	149	annot_exons	DNAJC1	DnaJ heat shock protein family (Hsp40) member C1 [Source:HGNC Symbol;Acc:HGNC:20090]
novel_circ_000496	novel_circ_000496	ENSG00000148444	10	+	22318272	22318713	442	one_exon	COMMD3	COMM domain containing 3 [Source:HGNC Symbol;Acc:HGNC:23332]
novel_circ_000497	novel_circ_000497	ENSG00000168283	10	+	22326431	22328698	1163	annot_exons	BMI1	BMI1 proto-oncogene, polycomb ring finger [Source:HGNC Symbol;Acc:HGNC:1066]
novel_circ_000498	novel_circ_000498	ENSG00000150867	10	-	22567851	22591781	381	annot_exons	PIP4K2A	phosphatidylinositol-5-phosphate 4-kinase type 2 alpha [Source:HGNC Symbol;Acc:HGNC:8997]
novel_circ_000499	novel_circ_000499	ENSG00000150867	10	-	22567851	22608023	478	annot_exons	PIP4K2A	phosphatidylinositol-5-phosphate 4-kinase type 2 alpha [Source:HGNC Symbol;Acc:HGNC:8997]
novel_circ_000500	novel_circ_000500	ENSG00000150867	10	-	22588432	22609717	3545	exon_intron	PIP4K2A	phosphatidylinositol-5-phosphate 4-kinase type 2 alpha [Source:HGNC Symbol;Acc:HGNC:8997]
novel_circ_000501	hsa_circ_0003583	ENSG00000150867	10	-	22591629	22609717	348	annot_exons	PIP4K2A	phosphatidylinositol-5-phosphate 4-kinase type 2 alpha [Source:HGNC Symbol;Acc:HGNC:8997]
novel_circ_000502	novel_circ_000502	ENSG00000148450	10	+	23104144	23119451	415	annot_exons	MSRB2	methionine sulfoxide reductase B2 [Source:HGNC Symbol;Acc:HGNC:17061]
novel_circ_000503	novel_circ_000503	ENSG00000179133	10	-	23223598	23250691	375	annot_exons	C10orf67	chromosome 10 open reading frame 67 [Source:HGNC Symbol;Acc:HGNC:28716]
novel_circ_000504	novel_circ_000504	ENSG00000120549	10	+	24373113	24438479	8248	exon_intron	KIAA1217	KIAA1217 [Source:HGNC Symbol;Acc:HGNC:25428]
novel_circ_000505	novel_circ_000505	ENSG00000120549	10	+	24380869	24382352	1484	exon_intron	KIAA1217	KIAA1217 [Source:HGNC Symbol;Acc:HGNC:25428]
novel_circ_000506	novel_circ_000506	ENSG00000120549	10	+	24380869	24384423	3555	exon_intron	KIAA1217	KIAA1217 [Source:HGNC Symbol;Acc:HGNC:25428]
novel_circ_000507	novel_circ_000507	ENSG00000120549	10	+	24432995	24438479	293	annot_exons	KIAA1217	KIAA1217 [Source:HGNC Symbol;Acc:HGNC:25428]
novel_circ_000508	novel_circ_000508	ENSG00000120549	10	+	24473228	24474060	833	one_exon	KIAA1217	KIAA1217 [Source:HGNC Symbol;Acc:HGNC:25428]
novel_circ_000509	hsa_circ_0017974	ENSG00000120549	10	+	24494500	24513434	498	annot_exons	KIAA1217	KIAA1217 [Source:HGNC Symbol;Acc:HGNC:25428]
novel_circ_000510	novel_circ_000510	ENSG00000120549	10	+	24521782	24528119	774	annot_exons	KIAA1217	KIAA1217 [Source:HGNC Symbol;Acc:HGNC:25428]
novel_circ_000511	hsa_circ_0006580	ENSG00000120549	10	+	24524323	24528119	626	annot_exons	KIAA1217	KIAA1217 [Source:HGNC Symbol;Acc:HGNC:25428]
novel_circ_000512	novel_circ_000512	ENSG00000120549	10	+	24527936	24536893	636	annot_exons	KIAA1217	KIAA1217 [Source:HGNC Symbol;Acc:HGNC:25428]
novel_circ_000513	hsa_circ_0017988	ENSG00000107863	10	-	24619473	24630050	3044	annot_exons	ARHGAP21	Rho GTPase activating protein 21 [Source:HGNC Symbol;Acc:HGNC:23725]
novel_circ_000514	hsa_circ_0017989	ENSG00000107863	10	-	24619473	24633480	3123	annot_exons	ARHGAP21	Rho GTPase activating protein 21 [Source:HGNC Symbol;Acc:HGNC:23725]
novel_circ_000515	novel_circ_000515	ENSG00000099256	10	-	24856913	24858409	101	annot_exons	PRTFDC1	phosphoribosyl transferase domain containing 1 [Source:HGNC Symbol;Acc:HGNC:23333]
novel_circ_000516	novel_circ_000516	ENSG00000099256	10	-	24937184	24937367	184	one_exon	PRTFDC1	phosphoribosyl transferase domain containing 1 [Source:HGNC Symbol;Acc:HGNC:23333]
novel_circ_000517	hsa_circ_0017995	ENSG00000099256	10	-	24937184	24942436	291	annot_exons	PRTFDC1	phosphoribosyl transferase domain containing 1 [Source:HGNC Symbol;Acc:HGNC:23333]
novel_circ_000518	novel_circ_000518	ENSG00000095777	10	+	26066975	26096682	823	annot_exons	MYO3A	myosin IIIA [Source:HGNC Symbol;Acc:HGNC:7601]
novel_circ_000519	novel_circ_000519	ENSG00000095777	10	+	26125398	26147559	732	annot_exons	MYO3A	myosin IIIA [Source:HGNC Symbol;Acc:HGNC:7601]
novel_circ_000520	novel_circ_000520	NA	10	-	263204	263658	455	intergenic	-	-
novel_circ_000521	hsa_circ_0006063	ENSG00000077420	10	+	26500819	26503274	1198	annot_exons	APBB1IP	amyloid beta precursor protein binding family B member 1 interacting protein [Source:HGNC Symbol;Acc:HGNC:17379]
novel_circ_000522	novel_circ_000522	ENSG00000077420	10	+	26500819	26511906	1358	annot_exons	APBB1IP	amyloid beta precursor protein binding family B member 1 interacting protein [Source:HGNC Symbol;Acc:HGNC:17379]
novel_circ_000523	novel_circ_000523	ENSG00000077420	10	+	26500819	26513660	1480	annot_exons	APBB1IP	amyloid beta precursor protein binding family B member 1 interacting protein [Source:HGNC Symbol;Acc:HGNC:17379]
novel_circ_000524	novel_circ_000524	ENSG00000077420	10	+	26503197	26541692	702	annot_exons	APBB1IP	amyloid beta precursor protein binding family B member 1 interacting protein [Source:HGNC Symbol;Acc:HGNC:17379]
novel_circ_000525	novel_circ_000525	ENSG00000077420	10	+	26533439	26541692	342	annot_exons	APBB1IP	amyloid beta precursor protein binding family B member 1 interacting protein [Source:HGNC Symbol;Acc:HGNC:17379]
novel_circ_000526	novel_circ_000526	ENSG00000077420	10	+	26560105	26560844	214	annot_exons	APBB1IP	amyloid beta precursor protein binding family B member 1 interacting protein [Source:HGNC Symbol;Acc:HGNC:17379]
novel_circ_000527	hsa_circ_0018000	ENSG00000148459	10	+	26704677	26705394	174	annot_exons	PDSS1	decaprenyl diphosphate synthase subunit 1 [Source:HGNC Symbol;Acc:HGNC:17759]
novel_circ_000528	hsa_circ_0008115	ENSG00000148459	10	+	26704677	26709768	305	annot_exons	PDSS1	decaprenyl diphosphate synthase subunit 1 [Source:HGNC Symbol;Acc:HGNC:17759]
novel_circ_000529	hsa_circ_0001963	ENSG00000148459	10	+	26705286	26709768	240	annot_exons	PDSS1	decaprenyl diphosphate synthase subunit 1 [Source:HGNC Symbol;Acc:HGNC:17759]
novel_circ_000530	novel_circ_000530	ENSG00000136754	10	-	26759062	26770345	601	annot_exons	ABI1	abl interactor 1 [Source:HGNC Symbol;Acc:HGNC:11320]
novel_circ_000531	novel_circ_000531	ENSG00000136754	10	-	26764510	26765318	809	exon_intron	ABI1	abl interactor 1 [Source:HGNC Symbol;Acc:HGNC:11320]
novel_circ_000532	novel_circ_000532	ENSG00000136754	10	-	26765218	26770345	343	annot_exons	ABI1	abl interactor 1 [Source:HGNC Symbol;Acc:HGNC:11320]
novel_circ_000533	novel_circ_000533	ENSG00000107890	10	-	27012882	27028945	1075	annot_exons	ANKRD26	ankyrin repeat domain containing 26 [Source:HGNC Symbol;Acc:HGNC:29186]
novel_circ_000534	novel_circ_000534	ENSG00000107890	10	-	27022558	27033377	769	annot_exons	ANKRD26	ankyrin repeat domain containing 26 [Source:HGNC Symbol;Acc:HGNC:29186]
novel_circ_000535	novel_circ_000535	ENSG00000107890	10	-	27028852	27067286	4238	annot_exons	ANKRD26	ankyrin repeat domain containing 26 [Source:HGNC Symbol;Acc:HGNC:29186]
novel_circ_000536	novel_circ_000536	ENSG00000107890	10	-	27033225	27043567	1907	annot_exons	ANKRD26	ankyrin repeat domain containing 26 [Source:HGNC Symbol;Acc:HGNC:29186]
novel_circ_000537	hsa_circ_0018009	ENSG00000107890	10	-	27037186	27048979	1181	annot_exons	ANKRD26	ankyrin repeat domain containing 26 [Source:HGNC Symbol;Acc:HGNC:29186]
novel_circ_000538	novel_circ_000538	ENSG00000107890	10	-	27039965	27043567	356	annot_exons	ANKRD26	ankyrin repeat domain containing 26 [Source:HGNC Symbol;Acc:HGNC:29186]
novel_circ_000539	novel_circ_000539	ENSG00000107890	10	-	27063988	27079161	623	annot_exons	ANKRD26	ankyrin repeat domain containing 26 [Source:HGNC Symbol;Acc:HGNC:29186]
novel_circ_000540	novel_circ_000540	ENSG00000107890	10	-	27066487	27093799	1272	annot_exons	ANKRD26	ankyrin repeat domain containing 26 [Source:HGNC Symbol;Acc:HGNC:29186]
novel_circ_000541	novel_circ_000541	ENSG00000136758	10	-	27114521	27121448	772	annot_exons	YME1L1	YME1 like 1 ATPase [Source:HGNC Symbol;Acc:HGNC:12843]
novel_circ_000542	novel_circ_000542	ENSG00000136758	10	-	27119294	27126786	709	annot_exons	YME1L1	YME1 like 1 ATPase [Source:HGNC Symbol;Acc:HGNC:12843]
novel_circ_000543	novel_circ_000543	ENSG00000136758	10	-	27122841	27126786	377	annot_exons	YME1L1	YME1 like 1 ATPase [Source:HGNC Symbol;Acc:HGNC:12843]
novel_circ_000544	hsa_circ_0005125	ENSG00000136758	10	-	27131859	27136385	428	annot_exons	YME1L1	YME1 like 1 ATPase [Source:HGNC Symbol;Acc:HGNC:12843]
novel_circ_000545	novel_circ_000545	ENSG00000136758	10	-	27134039	27136385	345	annot_exons	YME1L1	YME1 like 1 ATPase [Source:HGNC Symbol;Acc:HGNC:12843]
novel_circ_000546	hsa_circ_0005633	ENSG00000136758	10	-	27142387	27145590	271	annot_exons	YME1L1	YME1 like 1 ATPase [Source:HGNC Symbol;Acc:HGNC:12843]
novel_circ_000547	hsa_circ_0018032	ENSG00000120539	10	+	27158549	27165539	625	annot_exons	MASTL	microtubule associated serine/threonine kinase like [Source:HGNC Symbol;Acc:HGNC:19042]
novel_circ_000548	hsa_circ_000088	ENSG00000120539	10	+	27165064	27165539	258	annot_exons	MASTL	microtubule associated serine/threonine kinase like [Source:HGNC Symbol;Acc:HGNC:19042]
novel_circ_000549	hsa_circ_0018037	ENSG00000120539	10	+	27169944	27171083	1140	one_exon	MASTL	microtubule associated serine/threonine kinase like [Source:HGNC Symbol;Acc:HGNC:19042]
novel_circ_000550	novel_circ_000550	ENSG00000120539	10	+	27173118	27181581	358	annot_exons	MASTL	microtubule associated serine/threonine kinase like [Source:HGNC Symbol;Acc:HGNC:19042]
novel_circ_000551	hsa_circ_0006279	ENSG00000120539	10	+	27173121	27181581	355	annot_exons	MASTL	microtubule associated serine/threonine kinase like [Source:HGNC Symbol;Acc:HGNC:19042]
novel_circ_000552	hsa_circ_0004809	ENSG00000120539	10	+	27180953	27181581	216	annot_exons	MASTL	microtubule associated serine/threonine kinase like [Source:HGNC Symbol;Acc:HGNC:19042]
novel_circ_000553	hsa_circ_000089	ENSG00000099246	10	+	27532507	27533994	1488	one_exon	RAB18	RAB18, member RAS oncogene family [Source:HGNC Symbol;Acc:HGNC:14244]
novel_circ_000554	novel_circ_000554	NA	10	+	27545412	27546142	731	intergenic	-	-
novel_circ_000555	novel_circ_000555	ENSG00000150051	10	-	27673960	27675554	1490	annot_exons	MKX	mohawk homeobox [Source:HGNC Symbol;Acc:HGNC:23729]
novel_circ_000556	novel_circ_000556	ENSG00000150054	10	-	28056480	28059743	481	annot_exons	MPP7	MAGUK p55 scaffold protein 7 [Source:HGNC Symbol;Acc:HGNC:26542]
novel_circ_000557	novel_circ_000557	ENSG00000150054	10	-	28119651	28131691	637	annot_exons	MPP7	MAGUK p55 scaffold protein 7 [Source:HGNC Symbol;Acc:HGNC:26542]
novel_circ_000558	hsa_circ_0018054	ENSG00000095787	10	+	28583399	28590832	1335	annot_exons	WAC	WW domain containing adaptor with coiled-coil [Source:HGNC Symbol;Acc:HGNC:17327]
novel_circ_000559	hsa_circ_0007503	ENSG00000095787	10	+	28583399	28596041	2683	annot_exons	WAC	WW domain containing adaptor with coiled-coil [Source:HGNC Symbol;Acc:HGNC:17327]
novel_circ_000560	novel_circ_000560	ENSG00000095787	10	+	28595733	28608431	555	annot_exons	WAC	WW domain containing adaptor with coiled-coil [Source:HGNC Symbol;Acc:HGNC:17327]
novel_circ_000561	novel_circ_000561	ENSG00000095787	10	+	28609772	28610026	255	intronic	WAC	WW domain containing adaptor with coiled-coil [Source:HGNC Symbol;Acc:HGNC:17327]
novel_circ_000562	novel_circ_000562	ENSG00000232624	10	+	28873256	28909480	3015	annot_exons	LINC01517	-
novel_circ_000563	novel_circ_000563	ENSG00000197321	10	-	29457418	29457765	348	one_exon	SVIL	supervillin [Source:HGNC Symbol;Acc:HGNC:11480]
novel_circ_000564	novel_circ_000564	ENSG00000197321	10	-	29462277	29463635	269	annot_exons	SVIL	supervillin [Source:HGNC Symbol;Acc:HGNC:11480]
novel_circ_000565	novel_circ_000565	ENSG00000197321	10	-	29512735	29524715	1174	annot_exons	SVIL	supervillin [Source:HGNC Symbol;Acc:HGNC:11480]
novel_circ_000566	hsa_circ_0018064	ENSG00000197321	10	-	29512735	29531288	1507	annot_exons	SVIL	supervillin [Source:HGNC Symbol;Acc:HGNC:11480]
novel_circ_000567	novel_circ_000567	ENSG00000197321	10	-	29512735	29532172	1678	annot_exons	SVIL	supervillin [Source:HGNC Symbol;Acc:HGNC:11480]
novel_circ_000568	novel_circ_000568	ENSG00000197321	10	-	29512735	29533458	2608	annot_exons	SVIL	supervillin [Source:HGNC Symbol;Acc:HGNC:11480]
novel_circ_000569	novel_circ_000569	ENSG00000197321	10	-	29512735	29563292	3658	annot_exons	SVIL	supervillin [Source:HGNC Symbol;Acc:HGNC:11480]
novel_circ_000570	novel_circ_000570	ENSG00000197321	10	-	29522410	29524715	1047	annot_exons	SVIL	supervillin [Source:HGNC Symbol;Acc:HGNC:11480]
novel_circ_000571	novel_circ_000571	ENSG00000197321	10	-	29550597	29563292	969	annot_exons	SVIL	supervillin [Source:HGNC Symbol;Acc:HGNC:11480]
novel_circ_000572	novel_circ_000572	ENSG00000197321	10	-	29550597	29569312	1027	annot_exons	SVIL	supervillin [Source:HGNC Symbol;Acc:HGNC:11480]
novel_circ_000573	novel_circ_000573	ENSG00000197321	10	-	29554783	29555108	210	annot_exons	SVIL	supervillin [Source:HGNC Symbol;Acc:HGNC:11480]
novel_circ_000574	novel_circ_000574	ENSG00000197321	10	-	29602909	29606020	3112	intronic	SVIL	supervillin [Source:HGNC Symbol;Acc:HGNC:11480]
novel_circ_000575	novel_circ_000575	ENSG00000197321	10	-	29639761	29641155	1395	intronic	SVIL	supervillin [Source:HGNC Symbol;Acc:HGNC:11480]
novel_circ_000576	hsa_circ_0007338	ENSG00000197321	10	-	29657969	29686651	199	annot_exons	SVIL	supervillin [Source:HGNC Symbol;Acc:HGNC:11480]
novel_circ_000577	novel_circ_000577	ENSG00000197321	10	-	29727501	29729996	2496	intronic	SVIL	supervillin [Source:HGNC Symbol;Acc:HGNC:11480]
novel_circ_000578	hsa_circ_0018069	ENSG00000165757	10	-	30026103	30029866	3764	one_exon	JCAD	junctional cadherin 5 associated [Source:HGNC Symbol;Acc:HGNC:29283]
novel_circ_000579	novel_circ_000579	ENSG00000165757	10	-	30047532	30047871	340	one_exon	JCAD	junctional cadherin 5 associated [Source:HGNC Symbol;Acc:HGNC:29283]
novel_circ_000580	novel_circ_000580	NA	10	+	30108787	30110831	2045	intergenic	-	-
novel_circ_000581	hsa_circ_0018070	ENSG00000107951	10	-	30315963	30316210	167	annot_exons	MTPAP	mitochondrial poly(A) polymerase [Source:HGNC Symbol;Acc:HGNC:25532]
novel_circ_000582	novel_circ_000582	ENSG00000107951	10	-	30322391	30341640	1316	annot_exons	MTPAP	mitochondrial poly(A) polymerase [Source:HGNC Symbol;Acc:HGNC:25532]
novel_circ_000583	novel_circ_000583	ENSG00000107968	10	+	30450258	30451744	488	annot_exons	MAP3K8	mitogen-activated protein kinase kinase kinase 8 [Source:HGNC Symbol;Acc:HGNC:6860]
novel_circ_000584	novel_circ_000584	ENSG00000183621	10	-	30844853	30877065	2904	annot_exons	ZNF438	zinc finger protein 438 [Source:HGNC Symbol;Acc:HGNC:21029]
novel_circ_000585	novel_circ_000585	ENSG00000183621	10	-	30844853	30910508	3136	exon_intron	ZNF438	zinc finger protein 438 [Source:HGNC Symbol;Acc:HGNC:21029]
novel_circ_000586	novel_circ_000586	ENSG00000067057	10	+	3105393	3120044	1147	annot_exons	PFKP	phosphofructokinase, platelet [Source:HGNC Symbol;Acc:HGNC:8878]
novel_circ_000587	hsa_circ_0006608	ENSG00000067057	10	+	3118782	3120044	241	annot_exons	PFKP	phosphofructokinase, platelet [Source:HGNC Symbol;Acc:HGNC:8878]
novel_circ_000588	novel_circ_000588	ENSG00000067057	10	+	3129819	3135838	542	annot_exons	PFKP	phosphofructokinase, platelet [Source:HGNC Symbol;Acc:HGNC:8878]
novel_circ_000589	hsa_circ_0004737	ENSG00000148516	10	+	31355144	31358333	3190	exon_intron	ZEB1	zinc finger E-box binding homeobox 1 [Source:HGNC Symbol;Acc:HGNC:11642]
novel_circ_000590	hsa_circ_0007045	ENSG00000148516	10	+	31355144	31387798	696	annot_exons	ZEB1	zinc finger E-box binding homeobox 1 [Source:HGNC Symbol;Acc:HGNC:11642]
novel_circ_000591	novel_circ_000591	ENSG00000148516	10	+	31358145	31387798	15520	exon_intron	ZEB1	zinc finger E-box binding homeobox 1 [Source:HGNC Symbol;Acc:HGNC:11642]
novel_circ_000592	hsa_circ_0003793	ENSG00000148516	10	+	31373018	31387798	647	annot_exons	ZEB1	zinc finger E-box binding homeobox 1 [Source:HGNC Symbol;Acc:HGNC:11642]
novel_circ_000593	hsa_circ_000782	ENSG00000148516	10	+	31373018	31461237	939	annot_exons	ZEB1	zinc finger E-box binding homeobox 1 [Source:HGNC Symbol;Acc:HGNC:11642]
novel_circ_000594	hsa_circ_0002140	ENSG00000148516	10	+	31461037	31461237	201	one_exon	ZEB1	zinc finger E-box binding homeobox 1 [Source:HGNC Symbol;Acc:HGNC:11642]
novel_circ_000595	novel_circ_000595	ENSG00000148516	10	+	31461037	31461783	747	exon_intron	ZEB1	zinc finger E-box binding homeobox 1 [Source:HGNC Symbol;Acc:HGNC:11642]
novel_circ_000596	hsa_circ_0004907	ENSG00000148516	10	+	31461037	31502509	426	annot_exons	ZEB1	zinc finger E-box binding homeobox 1 [Source:HGNC Symbol;Acc:HGNC:11642]
novel_circ_000597	novel_circ_000597	ENSG00000148516	10	+	31502348	31524113	2463	annot_exons	ZEB1	zinc finger E-box binding homeobox 1 [Source:HGNC Symbol;Acc:HGNC:11642]
novel_circ_000598	hsa_circ_0002498	ENSG00000107959	10	-	3158040	3160330	524	annot_exons	PITRM1	pitrilysin metallopeptidase 1 [Source:HGNC Symbol;Acc:HGNC:17663]
novel_circ_000599	hsa_circ_0017510	ENSG00000107959	10	-	3158914	3160330	410	annot_exons	PITRM1	pitrilysin metallopeptidase 1 [Source:HGNC Symbol;Acc:HGNC:17663]
novel_circ_000600	hsa_circ_0003022	ENSG00000107959	10	-	3163725	3167042	632	annot_exons	PITRM1	pitrilysin metallopeptidase 1 [Source:HGNC Symbol;Acc:HGNC:17663]
novel_circ_000601	hsa_circ_0018094	ENSG00000165322	10	-	31826304	31843586	360	annot_exons	ARHGAP12	Rho GTPase activating protein 12 [Source:HGNC Symbol;Acc:HGNC:16348]
novel_circ_000602	hsa_circ_000783	ENSG00000165322	10	-	31908172	31910563	794	annot_exons	ARHGAP12	Rho GTPase activating protein 12 [Source:HGNC Symbol;Acc:HGNC:16348]
novel_circ_000603	novel_circ_000603	ENSG00000170759	10	-	32017143	32018562	455	annot_exons	KIF5B	kinesin family member 5B [Source:HGNC Symbol;Acc:HGNC:6324]
novel_circ_000604	hsa_circ_0007664	ENSG00000170759	10	-	32017143	32019959	557	annot_exons	KIF5B	kinesin family member 5B [Source:HGNC Symbol;Acc:HGNC:6324]
novel_circ_000605	novel_circ_000605	ENSG00000170759	10	-	32017143	32039431	2473	annot_exons	KIF5B	kinesin family member 5B [Source:HGNC Symbol;Acc:HGNC:6324]
novel_circ_000606	hsa_circ_0006408	ENSG00000170759	10	-	32019858	32021287	274	annot_exons	KIF5B	kinesin family member 5B [Source:HGNC Symbol;Acc:HGNC:6324]
novel_circ_000607	novel_circ_000607	ENSG00000170759	10	-	32019858	32038218	1864	annot_exons	KIF5B	kinesin family member 5B [Source:HGNC Symbol;Acc:HGNC:6324]
novel_circ_000608	novel_circ_000608	ENSG00000170759	10	-	32021022	32021287	172	annot_exons	KIF5B	kinesin family member 5B [Source:HGNC Symbol;Acc:HGNC:6324]
novel_circ_000609	novel_circ_000609	ENSG00000170759	10	-	32028428	32037607	1227	annot_exons	KIF5B	kinesin family member 5B [Source:HGNC Symbol;Acc:HGNC:6324]
novel_circ_000610	novel_circ_000610	ENSG00000170759	10	-	32031073	32034038	470	annot_exons	KIF5B	kinesin family member 5B [Source:HGNC Symbol;Acc:HGNC:6324]
novel_circ_000611	novel_circ_000611	ENSG00000170759	10	-	32034690	32037607	613	annot_exons	KIF5B	kinesin family member 5B [Source:HGNC Symbol;Acc:HGNC:6324]
novel_circ_000612	novel_circ_000612	ENSG00000120616	10	-	32284698	32285050	353	one_exon	EPC1	enhancer of polycomb homolog 1 [Source:HGNC Symbol;Acc:HGNC:19876]
novel_circ_000613	novel_circ_000613	ENSG00000120616	10	-	32305772	32305931	160	one_exon	EPC1	enhancer of polycomb homolog 1 [Source:HGNC Symbol;Acc:HGNC:19876]
novel_circ_000614	novel_circ_000614	ENSG00000216937	10	+	32451592	32463049	561	annot_exons	CCDC7	coiled-coil domain containing 7 [Source:HGNC Symbol;Acc:HGNC:26533]
novel_circ_000615	novel_circ_000615	ENSG00000216937	10	+	32451592	32474023	847	annot_exons	CCDC7	coiled-coil domain containing 7 [Source:HGNC Symbol;Acc:HGNC:26533]
novel_circ_000616	novel_circ_000616	ENSG00000216937	10	+	32451592	32481782	8606	exon_intron	CCDC7	coiled-coil domain containing 7 [Source:HGNC Symbol;Acc:HGNC:26533]
novel_circ_000617	novel_circ_000617	ENSG00000216937	10	+	32462683	32481782	8099	exon_intron	CCDC7	coiled-coil domain containing 7 [Source:HGNC Symbol;Acc:HGNC:26533]
novel_circ_000618	hsa_circ_0002351	ENSG00000216937	10	+	32471064	32474023	286	annot_exons	CCDC7	coiled-coil domain containing 7 [Source:HGNC Symbol;Acc:HGNC:26533]
novel_circ_000619	novel_circ_000619	ENSG00000216937	10	+	32472481	32481782	7878	exon_intron	CCDC7	coiled-coil domain containing 7 [Source:HGNC Symbol;Acc:HGNC:26533]
novel_circ_000620	novel_circ_000620	ENSG00000216937	10	+	32472481	32544301	3533	annot_exons	CCDC7	coiled-coil domain containing 7 [Source:HGNC Symbol;Acc:HGNC:26533]
novel_circ_000621	hsa_circ_001454	ENSG00000216937	10	+	32543300	32584304	944	annot_exons	CCDC7	coiled-coil domain containing 7 [Source:HGNC Symbol;Acc:HGNC:26533]
novel_circ_000622	novel_circ_000622	ENSG00000216937	10	+	32543300	32635158	1256	annot_exons	CCDC7	coiled-coil domain containing 7 [Source:HGNC Symbol;Acc:HGNC:26533]
novel_circ_000623	novel_circ_000623	ENSG00000216937	10	+	32558986	32584304	7375	exon_intron	CCDC7	coiled-coil domain containing 7 [Source:HGNC Symbol;Acc:HGNC:26533]
novel_circ_000624	hsa_circ_0008679	ENSG00000216937	10	+	32565558	32584304	803	annot_exons	CCDC7	coiled-coil domain containing 7 [Source:HGNC Symbol;Acc:HGNC:26533]
novel_circ_000625	novel_circ_000625	ENSG00000216937	10	+	32565558	32635158	1115	annot_exons	CCDC7	coiled-coil domain containing 7 [Source:HGNC Symbol;Acc:HGNC:26533]
novel_circ_000626	novel_circ_000626	ENSG00000216937	10	+	32685970	32729457	783	annot_exons	CCDC7	coiled-coil domain containing 7 [Source:HGNC Symbol;Acc:HGNC:26533]
novel_circ_000627	novel_circ_000627	ENSG00000151240	10	-	327006	349454	939	annot_exons	DIP2C	disco interacting protein 2 homolog C [Source:HGNC Symbol;Acc:HGNC:29150]
novel_circ_000628	novel_circ_000628	ENSG00000216937	10	+	32805015	32824604	255	annot_exons	CCDC7	coiled-coil domain containing 7 [Source:HGNC Symbol;Acc:HGNC:26533]
novel_circ_000629	novel_circ_000629	ENSG00000216937	10	+	32805015	32876580	1332	annot_exons	CCDC7	coiled-coil domain containing 7 [Source:HGNC Symbol;Acc:HGNC:26533]
novel_circ_000630	novel_circ_000630	ENSG00000216937	10	+	32845543	32854489	675	annot_exons	CCDC7	coiled-coil domain containing 7 [Source:HGNC Symbol;Acc:HGNC:26533]
novel_circ_000631	novel_circ_000631	ENSG00000150093	10	-	32925871	32935558	1778	annot_exons	ITGB1	integrin subunit beta 1 [Source:HGNC Symbol;Acc:HGNC:6153]
novel_circ_000632	novel_circ_000632	ENSG00000099250	10	-	33185628	33197709	1163	annot_exons	NRP1	neuropilin 1 [Source:HGNC Symbol;Acc:HGNC:8004]
novel_circ_000633	novel_circ_000633	ENSG00000099250	10	-	33202891	33207716	1155	annot_exons	NRP1	neuropilin 1 [Source:HGNC Symbol;Acc:HGNC:8004]
novel_circ_000634	hsa_circ_0008235	ENSG00000099250	10	-	33213386	33221863	477	annot_exons	NRP1	neuropilin 1 [Source:HGNC Symbol;Acc:HGNC:8004]
novel_circ_000635	hsa_circ_0018163	ENSG00000099250	10	-	33254028	33263873	551	annot_exons	NRP1	neuropilin 1 [Source:HGNC Symbol;Acc:HGNC:8004]
novel_circ_000636	novel_circ_000636	NA	10	+	33395936	33407373	11438	intergenic	-	-
novel_circ_000637	novel_circ_000637	ENSG00000148498	10	-	34239618	34249223	9606	intronic	PARD3	par-3 family cell polarity regulator [Source:HGNC Symbol;Acc:HGNC:16051]
novel_circ_000638	novel_circ_000638	ENSG00000148498	10	-	34251602	34336243	19041	exon_intron	PARD3	par-3 family cell polarity regulator [Source:HGNC Symbol;Acc:HGNC:16051]
novel_circ_000639	hsa_circ_0018168	ENSG00000148498	10	-	34269657	34284245	354	annot_exons	PARD3	par-3 family cell polarity regulator [Source:HGNC Symbol;Acc:HGNC:16051]
novel_circ_000640	novel_circ_000640	ENSG00000148498	10	-	34284135	34360259	1857	annot_exons	PARD3	par-3 family cell polarity regulator [Source:HGNC Symbol;Acc:HGNC:16051]
novel_circ_000641	hsa_circ_0002487	ENSG00000148498	10	-	34331117	34360259	1387	annot_exons	PARD3	par-3 family cell polarity regulator [Source:HGNC Symbol;Acc:HGNC:16051]
novel_circ_000642	novel_circ_000642	ENSG00000148498	10	-	34347965	34360259	511	annot_exons	PARD3	par-3 family cell polarity regulator [Source:HGNC Symbol;Acc:HGNC:16051]
novel_circ_000643	hsa_circ_0005486	ENSG00000148498	10	-	34359147	34384254	1177	annot_exons	PARD3	par-3 family cell polarity regulator [Source:HGNC Symbol;Acc:HGNC:16051]
novel_circ_000644	hsa_circ_0018180	ENSG00000148498	10	-	34372498	34384254	817	annot_exons	PARD3	par-3 family cell polarity regulator [Source:HGNC Symbol;Acc:HGNC:16051]
novel_circ_000645	novel_circ_000645	ENSG00000148498	10	-	34374874	34384254	778	annot_exons	PARD3	par-3 family cell polarity regulator [Source:HGNC Symbol;Acc:HGNC:16051]
novel_circ_000646	novel_circ_000646	ENSG00000148498	10	-	34377967	34384254	649	annot_exons	PARD3	par-3 family cell polarity regulator [Source:HGNC Symbol;Acc:HGNC:16051]
novel_circ_000647	novel_circ_000647	ENSG00000148498	10	-	34382540	34384254	509	annot_exons	PARD3	par-3 family cell polarity regulator [Source:HGNC Symbol;Acc:HGNC:16051]
novel_circ_000648	novel_circ_000648	ENSG00000148498	10	-	34401826	34442699	16107	exon_intron	PARD3	par-3 family cell polarity regulator [Source:HGNC Symbol;Acc:HGNC:16051]
novel_circ_000649	novel_circ_000649	ENSG00000148498	10	-	34470085	34488133	18049	exon_intron	PARD3	par-3 family cell polarity regulator [Source:HGNC Symbol;Acc:HGNC:16051]
novel_circ_000650	novel_circ_000650	ENSG00000148498	10	-	34516979	34540595	23617	exon_intron	PARD3	par-3 family cell polarity regulator [Source:HGNC Symbol;Acc:HGNC:16051]
novel_circ_000651	novel_circ_000651	ENSG00000148498	10	-	34575819	34627137	51319	intronic	PARD3	par-3 family cell polarity regulator [Source:HGNC Symbol;Acc:HGNC:16051]
novel_circ_000652	novel_circ_000652	ENSG00000148498	10	-	34620599	34632065	11467	intronic	PARD3	par-3 family cell polarity regulator [Source:HGNC Symbol;Acc:HGNC:16051]
novel_circ_000653	novel_circ_000653	ENSG00000148498	10	-	34696318	34700204	3887	exon_intron	PARD3	par-3 family cell polarity regulator [Source:HGNC Symbol;Acc:HGNC:16051]
novel_circ_000654	novel_circ_000654	ENSG00000108094	10	-	35013699	35028887	2465	annot_exons	CUL2	cullin 2 [Source:HGNC Symbol;Acc:HGNC:2552]
novel_circ_000655	novel_circ_000655	ENSG00000108094	10	-	35013699	35029640	2618	annot_exons	CUL2	cullin 2 [Source:HGNC Symbol;Acc:HGNC:2552]
novel_circ_000656	novel_circ_000656	ENSG00000108094	10	-	35016192	35028887	927	annot_exons	CUL2	cullin 2 [Source:HGNC Symbol;Acc:HGNC:2552]
novel_circ_000657	hsa_circ_000522	ENSG00000108094	10	-	35060874	35071339	613	annot_exons	CUL2	cullin 2 [Source:HGNC Symbol;Acc:HGNC:2552]
novel_circ_000658	hsa_circ_0008851	ENSG00000095794	10	+	35137782	35152380	4111	exon_intron	CREM	cAMP responsive element modulator [Source:HGNC Symbol;Acc:HGNC:2352]
novel_circ_000659	novel_circ_000659	ENSG00000095794	10	+	35137782	35166207	12369	exon_intron	CREM	cAMP responsive element modulator [Source:HGNC Symbol;Acc:HGNC:2352]
novel_circ_000660	novel_circ_000660	ENSG00000108100	10	+	35483404	35530243	431	annot_exons	CCNY	cyclin Y [Source:HGNC Symbol;Acc:HGNC:23354]
novel_circ_000661	hsa_circ_0018202	ENSG00000108100	10	+	35501501	35530243	356	annot_exons	CCNY	cyclin Y [Source:HGNC Symbol;Acc:HGNC:23354]
novel_circ_000662	hsa_circ_001010	ENSG00000108100	10	+	35516523	35530243	321	annot_exons	CCNY	cyclin Y [Source:HGNC Symbol;Acc:HGNC:23354]
novel_circ_000663	novel_circ_000663	ENSG00000108100	10	+	35516523	35569240	838	annot_exons	CCNY	cyclin Y [Source:HGNC Symbol;Acc:HGNC:23354]
novel_circ_000664	novel_circ_000664	ENSG00000108100	10	+	35529973	35553185	351	annot_exons	CCNY	cyclin Y [Source:HGNC Symbol;Acc:HGNC:23354]
novel_circ_000665	novel_circ_000665	NA	10	-	36523307	36523759	453	intergenic	-	-
novel_circ_000666	hsa_circ_0002042	ENSG00000151240	10	-	366275	384146	512	annot_exons	DIP2C	disco interacting protein 2 homolog C [Source:HGNC Symbol;Acc:HGNC:29150]
novel_circ_000667	novel_circ_000667	ENSG00000226578	10	-	37775344	37776575	499	exon_intron	ENSG00000226578	-
novel_circ_000668	novel_circ_000668	ENSG00000198105	10	-	37803833	37838111	4688	annot_exons	ZNF248	zinc finger protein 248 [Source:HGNC Symbol;Acc:HGNC:13041]
novel_circ_000669	novel_circ_000669	ENSG00000198105	10	-	37831232	37838111	2108	annot_exons	ZNF248	zinc finger protein 248 [Source:HGNC Symbol;Acc:HGNC:13041]
novel_circ_000670	novel_circ_000670	ENSG00000189180	10	+	38015599	38017824	1131	exon_intron	ZNF33A	zinc finger protein 33A [Source:HGNC Symbol;Acc:HGNC:13096]
novel_circ_000671	novel_circ_000671	ENSG00000151240	10	-	408926	423033	755	annot_exons	DIP2C	disco interacting protein 2 homolog C [Source:HGNC Symbol;Acc:HGNC:29150]
novel_circ_000672	hsa_circ_0003492	ENSG00000151240	10	-	413913	423033	663	annot_exons	DIP2C	disco interacting protein 2 homolog C [Source:HGNC Symbol;Acc:HGNC:29150]
novel_circ_000673	novel_circ_000673	ENSG00000151240	10	-	422824	484948	615	annot_exons	DIP2C	disco interacting protein 2 homolog C [Source:HGNC Symbol;Acc:HGNC:29150]
novel_circ_000674	novel_circ_000674	ENSG00000196693	10	-	42631929	42636972	397	annot_exons	ZNF33B	zinc finger protein 33B [Source:HGNC Symbol;Acc:HGNC:13097]
novel_circ_000675	novel_circ_000675	ENSG00000233515	10	-	42631929	42654675	12969	exon_intron	LINC01518	-
novel_circ_000676	novel_circ_000676	ENSG00000165733	10	+	42787168	42790511	269	annot_exons	BMS1	BMS1 ribosome biogenesis factor [Source:HGNC Symbol;Acc:HGNC:23505]
novel_circ_000677	hsa_circ_000784	ENSG00000169826	10	+	43154897	43158931	1131	annot_exons	CSGALNACT2	chondroitin sulfate N-acetylgalactosaminyltransferase 2 [Source:HGNC Symbol;Acc:HGNC:24292]
novel_circ_000678	novel_circ_000678	ENSG00000169826	10	+	43154897	43167098	1507	annot_exons	CSGALNACT2	chondroitin sulfate N-acetylgalactosaminyltransferase 2 [Source:HGNC Symbol;Acc:HGNC:24292]
novel_circ_000679	novel_circ_000679	ENSG00000169826	10	+	43154897	43176032	1589	annot_exons	CSGALNACT2	chondroitin sulfate N-acetylgalactosaminyltransferase 2 [Source:HGNC Symbol;Acc:HGNC:24292]
novel_circ_000680	hsa_circ_0018257	ENSG00000169826	10	+	43163866	43176032	356	annot_exons	CSGALNACT2	chondroitin sulfate N-acetylgalactosaminyltransferase 2 [Source:HGNC Symbol;Acc:HGNC:24292]
novel_circ_000681	novel_circ_000681	ENSG00000243660	10	+	43475721	43476202	223	annot_exons	ZNF487	zinc finger protein 487 [Source:HGNC Symbol;Acc:HGNC:23488]
novel_circ_000682	novel_circ_000682	NA	10	+	43493447	43496530	3084	intergenic	-	-
novel_circ_000683	novel_circ_000683	NA	10	+	43496016	43496530	515	intergenic	-	-
novel_circ_000684	novel_circ_000684	ENSG00000107551	10	+	44971773	44991069	4365	annot_exons	RASSF4	Ras association domain family member 4 [Source:HGNC Symbol;Acc:HGNC:20793]
novel_circ_000685	novel_circ_000685	ENSG00000226937	10	+	45054334	45061944	7611	antisense	CEP164P1	-
novel_circ_000686	novel_circ_000686	ENSG00000165406	10	-	45457785	45464327	2171	annot_exons	MARCHF8	membrane associated ring-CH-type finger 8 [Source:HGNC Symbol;Acc:HGNC:23356]
novel_circ_000687	novel_circ_000687	ENSG00000165406	10	-	45533110	45553204	434	annot_exons	MARCHF8	membrane associated ring-CH-type finger 8 [Source:HGNC Symbol;Acc:HGNC:23356]
novel_circ_000688	novel_circ_000688	ENSG00000172671	10	-	45625951	45627105	1155	one_exon	ZFAND4	zinc finger AN1-type containing 4 [Source:HGNC Symbol;Acc:HGNC:23504]
novel_circ_000689	novel_circ_000689	ENSG00000172671	10	-	45625951	45639963	1413	annot_exons	ZFAND4	zinc finger AN1-type containing 4 [Source:HGNC Symbol;Acc:HGNC:23504]
novel_circ_000690	novel_circ_000690	ENSG00000172671	10	-	45639751	45663842	1182	annot_exons	ZFAND4	zinc finger AN1-type containing 4 [Source:HGNC Symbol;Acc:HGNC:23504]
novel_circ_000691	novel_circ_000691	ENSG00000172671	10	-	45639816	45663842	1117	annot_exons	ZFAND4	zinc finger AN1-type containing 4 [Source:HGNC Symbol;Acc:HGNC:23504]
novel_circ_000692	novel_circ_000692	ENSG00000172671	10	-	45662580	45663842	403	annot_exons	ZFAND4	zinc finger AN1-type containing 4 [Source:HGNC Symbol;Acc:HGNC:23504]
novel_circ_000693	hsa_circ_0018281	ENSG00000172671	10	-	45663542	45663842	301	one_exon	ZFAND4	zinc finger AN1-type containing 4 [Source:HGNC Symbol;Acc:HGNC:23504]
novel_circ_000694	hsa_circ_0004915	ENSG00000290921	10	-	45939361	45962994	430	annot_exons	ENSG00000290921	-
novel_circ_000695	novel_circ_000695	ENSG00000290921	10	-	45939361	45965855	3291	exon_intron	ENSG00000290921	-
novel_circ_000696	novel_circ_000696	ENSG00000290921	10	-	45946837	45964871	2220	exon_intron	ENSG00000290921	-
novel_circ_000697	novel_circ_000697	ENSG00000290921	10	-	45946837	45965855	3204	exon_intron	ENSG00000290921	-
novel_circ_000698	hsa_circ_0018376	ENSG00000265354	10	+	45975454	45988847	408	annot_exons	TIMM23	translocase of inner mitochondrial membrane 23 [Source:HGNC Symbol;Acc:HGNC:17312]
novel_circ_000699	novel_circ_000699	ENSG00000289092	10	+	46003203	46008966	5764	exon_intron	ENSG00000289092	-
novel_circ_000700	novel_circ_000700	ENSG00000266412	10	-	46010223	46011206	984	one_exon	NCOA4	nuclear receptor coactivator 4 [Source:HGNC Symbol;Acc:HGNC:7671]
novel_circ_000701	novel_circ_000701	ENSG00000266412	10	-	46010223	46013639	1218	annot_exons	NCOA4	nuclear receptor coactivator 4 [Source:HGNC Symbol;Acc:HGNC:7671]
novel_circ_000702	hsa_circ_0007016	ENSG00000266412	10	-	46014444	46016694	494	annot_exons	NCOA4	nuclear receptor coactivator 4 [Source:HGNC Symbol;Acc:HGNC:7671]
novel_circ_000703	novel_circ_000703	ENSG00000204179	10	+	46932377	46946675	504	annot_exons	PTPN20	protein tyrosine phosphatase non-receptor type 20 [Source:HGNC Symbol;Acc:HGNC:23423]
novel_circ_000704	novel_circ_000704	ENSG00000204179	10	+	46940582	46947955	629	annot_exons	PTPN20	protein tyrosine phosphatase non-receptor type 20 [Source:HGNC Symbol;Acc:HGNC:23423]
novel_circ_000705	novel_circ_000705	ENSG00000204179	10	+	46943918	46947955	493	annot_exons	PTPN20	protein tyrosine phosphatase non-receptor type 20 [Source:HGNC Symbol;Acc:HGNC:23423]
novel_circ_000706	novel_circ_000706	ENSG00000289143	10	-	48083804	48111253	24631	exon_intron	ENSG00000289143	-
novel_circ_000707	novel_circ_000707	ENSG00000151240	10	-	482984	484945	1962	exon_intron	DIP2C	disco interacting protein 2 homolog C [Source:HGNC Symbol;Acc:HGNC:29150]
novel_circ_000708	hsa_circ_0017521	ENSG00000165568	10	+	4830675	4842504	810	annot_exons	AKR1E2	aldo-keto reductase family 1 member E2 [Source:HGNC Symbol;Acc:HGNC:23437]
novel_circ_000709	hsa_circ_0017523	ENSG00000165568	10	+	4830675	4847299	962	annot_exons	AKR1E2	aldo-keto reductase family 1 member E2 [Source:HGNC Symbol;Acc:HGNC:23437]
novel_circ_000710	novel_circ_000710	ENSG00000165568	10	+	4830675	4847660	1181	annot_exons	AKR1E2	aldo-keto reductase family 1 member E2 [Source:HGNC Symbol;Acc:HGNC:23437]
novel_circ_000711	novel_circ_000711	ENSG00000165568	10	+	4830675	4873307	26828	exon_intron	AKR1E2	aldo-keto reductase family 1 member E2 [Source:HGNC Symbol;Acc:HGNC:23437]
novel_circ_000712	novel_circ_000712	ENSG00000165568	10	+	4830675	4909606	63127	exon_intron	AKR1E2	aldo-keto reductase family 1 member E2 [Source:HGNC Symbol;Acc:HGNC:23437]
novel_circ_000713	hsa_circ_0018315	ENSG00000107643	10	+	48401612	48404981	301	annot_exons	MAPK8	mitogen-activated protein kinase 8 [Source:HGNC Symbol;Acc:HGNC:6881]
novel_circ_000714	hsa_circ_0002968	ENSG00000107643	10	+	48401612	48410168	499	annot_exons	MAPK8	mitogen-activated protein kinase 8 [Source:HGNC Symbol;Acc:HGNC:6881]
novel_circ_000715	novel_circ_000715	ENSG00000107643	10	+	48420128	48424585	337	exon_intron	MAPK8	mitogen-activated protein kinase 8 [Source:HGNC Symbol;Acc:HGNC:6881]
novel_circ_000716	novel_circ_000716	ENSG00000165568	10	+	4842421	4933330	86125	exon_intron	AKR1E2	aldo-keto reductase family 1 member E2 [Source:HGNC Symbol;Acc:HGNC:23437]
novel_circ_000717	novel_circ_000717	NA	10	+	4873214	4889923	16710	intergenic	-	-
novel_circ_000718	novel_circ_000718	NA	10	+	4873214	4909606	36393	intergenic	-	-
novel_circ_000719	novel_circ_000719	NA	10	+	4873214	4933330	60117	intergenic	-	-
novel_circ_000720	novel_circ_000720	ENSG00000128815	10	+	48808289	48809023	735	intronic	WDFY4	WDFY family member 4 [Source:HGNC Symbol;Acc:HGNC:29323]
novel_circ_000721	novel_circ_000721	ENSG00000128815	10	+	48826671	48832709	681	annot_exons	WDFY4	WDFY family member 4 [Source:HGNC Symbol;Acc:HGNC:29323]
novel_circ_000722	novel_circ_000722	ENSG00000128815	10	+	48826671	48877199	1185	annot_exons	WDFY4	WDFY family member 4 [Source:HGNC Symbol;Acc:HGNC:29323]
novel_circ_000723	novel_circ_000723	ENSG00000128815	10	+	48890579	48901863	419	annot_exons	WDFY4	WDFY family member 4 [Source:HGNC Symbol;Acc:HGNC:29323]
novel_circ_000724	novel_circ_000724	ENSG00000128815	10	+	48969064	48978393	792	annot_exons	WDFY4	WDFY family member 4 [Source:HGNC Symbol;Acc:HGNC:29323]
novel_circ_000725	novel_circ_000725	ENSG00000165633	10	-	49018543	49019775	1233	one_exon	VSTM4	V-set and transmembrane domain containing 4 [Source:HGNC Symbol;Acc:HGNC:26470]
novel_circ_000726	hsa_circ_0006243	ENSG00000225830	10	-	49493117	49506012	5611	annot_exons	ERCC6	ERCC excision repair 6, chromatin remodeling factor [Source:HGNC Symbol;Acc:HGNC:3438]
novel_circ_000727	hsa_circ_0018331	ENSG00000225830	10	-	49500538	49506012	5475	one_exon	ERCC6	ERCC excision repair 6, chromatin remodeling factor [Source:HGNC Symbol;Acc:HGNC:3438]
novel_circ_000728	novel_circ_000728	ENSG00000225830	10	-	49524033	49524777	745	one_exon	ERCC6	ERCC excision repair 6, chromatin remodeling factor [Source:HGNC Symbol;Acc:HGNC:3438]
novel_circ_000729	novel_circ_000729	ENSG00000227345	10	-	49857306	49934163	2069	annot_exons	PARG	poly(ADP-ribose) glycohydrolase [Source:HGNC Symbol;Acc:HGNC:8605]
novel_circ_000730	novel_circ_000730	ENSG00000227345	10	-	49869476	49934163	1784	annot_exons	PARG	poly(ADP-ribose) glycohydrolase [Source:HGNC Symbol;Acc:HGNC:8605]
novel_circ_000731	novel_circ_000731	ENSG00000227345	10	-	49908455	49935142	8982	exon_intron	PARG	poly(ADP-ribose) glycohydrolase [Source:HGNC Symbol;Acc:HGNC:8605]
novel_circ_000732	novel_circ_000732	ENSG00000227345	10	-	49915917	49934163	1453	annot_exons	PARG	poly(ADP-ribose) glycohydrolase [Source:HGNC Symbol;Acc:HGNC:8605]
novel_circ_000733	hsa_circ_0018343	ENSG00000227345	10	-	49915917	49935142	1520	annot_exons	PARG	poly(ADP-ribose) glycohydrolase [Source:HGNC Symbol;Acc:HGNC:8605]
novel_circ_000734	novel_circ_000734	ENSG00000227345	10	-	49932100	49934163	1171	annot_exons	PARG	poly(ADP-ribose) glycohydrolase [Source:HGNC Symbol;Acc:HGNC:8605]
novel_circ_000735	novel_circ_000735	ENSG00000227345	10	-	49932100	49935142	1238	annot_exons	PARG	poly(ADP-ribose) glycohydrolase [Source:HGNC Symbol;Acc:HGNC:8605]
novel_circ_000736	novel_circ_000736	ENSG00000099290	10	+	50069547	50100064	1536	annot_exons	WASHC2A	WASH complex subunit 2A [Source:HGNC Symbol;Acc:HGNC:23416]
novel_circ_000737	novel_circ_000737	ENSG00000198964	10	-	50306844	50311415	799	annot_exons	SGMS1	sphingomyelin synthase 1 [Source:HGNC Symbol;Acc:HGNC:29799]
novel_circ_000738	hsa_circ_0006309	ENSG00000198964	10	-	50327205	50344345	2778	annot_exons	SGMS1	sphingomyelin synthase 1 [Source:HGNC Symbol;Acc:HGNC:29799]
novel_circ_000739	hsa_circ_0018400	ENSG00000198964	10	-	50343492	50344345	854	one_exon	SGMS1	sphingomyelin synthase 1 [Source:HGNC Symbol;Acc:HGNC:29799]
novel_circ_000740	novel_circ_000740	ENSG00000198964	10	-	50433476	50519921	357	annot_exons	SGMS1	sphingomyelin synthase 1 [Source:HGNC Symbol;Acc:HGNC:29799]
novel_circ_000741	novel_circ_000741	ENSG00000198964	10	-	50460043	50460814	772	exon_intron	SGMS1	sphingomyelin synthase 1 [Source:HGNC Symbol;Acc:HGNC:29799]
novel_circ_000742	novel_circ_000742	ENSG00000198964	10	-	50460673	50519921	276	annot_exons	SGMS1	sphingomyelin synthase 1 [Source:HGNC Symbol;Acc:HGNC:29799]
novel_circ_000743	hsa_circ_0018405	ENSG00000198964	10	-	50519831	50590247	186	annot_exons	SGMS1	sphingomyelin synthase 1 [Source:HGNC Symbol;Acc:HGNC:29799]
novel_circ_000744	novel_circ_000744	ENSG00000198964	10	-	50519831	50598823	8762	exon_intron	SGMS1	sphingomyelin synthase 1 [Source:HGNC Symbol;Acc:HGNC:29799]
novel_circ_000745	novel_circ_000745	ENSG00000185532	10	+	51148107	51157148	9042	exon_intron	PRKG1	protein kinase cGMP-dependent 1 [Source:HGNC Symbol;Acc:HGNC:9414]
novel_circ_000746	hsa_circ_0018411	ENSG00000185532	10	+	51153164	51153330	167	one_exon	PRKG1	protein kinase cGMP-dependent 1 [Source:HGNC Symbol;Acc:HGNC:9414]
novel_circ_000747	novel_circ_000747	ENSG00000185532	10	+	51582302	51587342	5041	intronic	PRKG1	protein kinase cGMP-dependent 1 [Source:HGNC Symbol;Acc:HGNC:9414]
novel_circ_000748	hsa_circ_0003030	ENSG00000185532	10	+	52280789	52290290	559	annot_exons	PRKG1	protein kinase cGMP-dependent 1 [Source:HGNC Symbol;Acc:HGNC:9414]
novel_circ_000749	novel_circ_000749	ENSG00000150275	10	-	54183444	54214048	626	annot_exons	PCDH15	protocadherin related 15 [Source:HGNC Symbol;Acc:HGNC:14674]
novel_circ_000750	novel_circ_000750	ENSG00000173848	10	+	5453484	5455118	506	annot_exons	NET1	neuroepithelial cell transforming 1 [Source:HGNC Symbol;Acc:HGNC:14592]
novel_circ_000751	hsa_circ_001785	ENSG00000108021	10	+	5699525	5714207	662	annot_exons	TASOR2	transcription activation suppressor family member 2 [Source:HGNC Symbol;Acc:HGNC:23484]
novel_circ_000752	hsa_circ_0003755	ENSG00000108021	10	+	5709530	5714207	449	annot_exons	TASOR2	transcription activation suppressor family member 2 [Source:HGNC Symbol;Acc:HGNC:23484]
novel_circ_000753	novel_circ_000753	ENSG00000108021	10	+	5720544	5727123	645	annot_exons	TASOR2	transcription activation suppressor family member 2 [Source:HGNC Symbol;Acc:HGNC:23484]
novel_circ_000754	novel_circ_000754	ENSG00000108021	10	+	5726885	5731203	853	annot_exons	TASOR2	transcription activation suppressor family member 2 [Source:HGNC Symbol;Acc:HGNC:23484]
novel_circ_000755	novel_circ_000755	ENSG00000108021	10	+	5730487	5731203	717	one_exon	TASOR2	transcription activation suppressor family member 2 [Source:HGNC Symbol;Acc:HGNC:23484]
novel_circ_000756	novel_circ_000756	ENSG00000108021	10	+	5739618	5742526	1310	annot_exons	TASOR2	transcription activation suppressor family member 2 [Source:HGNC Symbol;Acc:HGNC:23484]
novel_circ_000757	hsa_circ_001837	ENSG00000057608	10	-	5773842	5786050	431	annot_exons	GDI2	GDP dissociation inhibitor 2 [Source:HGNC Symbol;Acc:HGNC:4227]
novel_circ_000758	novel_circ_000758	ENSG00000057608	10	-	5784403	5786833	1853	exon_intron	GDI2	GDP dissociation inhibitor 2 [Source:HGNC Symbol;Acc:HGNC:4227]
novel_circ_000759	hsa_circ_0002665	ENSG00000057608	10	-	5794885	5800705	343	annot_exons	GDI2	GDP dissociation inhibitor 2 [Source:HGNC Symbol;Acc:HGNC:4227]
novel_circ_000760	novel_circ_000760	ENSG00000108064	10	+	58388190	58395121	693	annot_exons	TFAM	transcription factor A, mitochondrial [Source:HGNC Symbol;Acc:HGNC:11741]
novel_circ_000761	hsa_circ_0017594	ENSG00000134452	10	+	5903020	5909294	1019	annot_exons	FBH1	F-box DNA helicase 1 [Source:HGNC Symbol;Acc:HGNC:13620]
novel_circ_000762	novel_circ_000762	ENSG00000148541	10	-	59251575	59268691	1665	annot_exons	FAM13C	family with sequence similarity 13 member C [Source:HGNC Symbol;Acc:HGNC:19371]
novel_circ_000763	hsa_circ_0007403	ENSG00000134470	10	-	5959754	5960567	234	annot_exons	IL15RA	interleukin 15 receptor subunit alpha [Source:HGNC Symbol;Acc:HGNC:5978]
novel_circ_000764	novel_circ_000764	ENSG00000134470	10	-	5959754	5960755	422	exon_intron	IL15RA	interleukin 15 receptor subunit alpha [Source:HGNC Symbol;Acc:HGNC:5978]
novel_circ_000765	novel_circ_000765	ENSG00000165449	10	-	59672770	59684327	376	annot_exons	SLC16A9	solute carrier family 16 member 9 [Source:HGNC Symbol;Acc:HGNC:23520]
novel_circ_000766	novel_circ_000766	ENSG00000108091	10	-	59837669	59841777	4109	intronic	CCDC6	coiled-coil domain containing 6 [Source:HGNC Symbol;Acc:HGNC:18782]
novel_circ_000767	novel_circ_000767	ENSG00000151150	10	-	60055658	60088358	12444	annot_exons	ANK3	ankyrin 3 [Source:HGNC Symbol;Acc:HGNC:494]
novel_circ_000768	novel_circ_000768	ENSG00000151150	10	-	60080537	60114331	2629	annot_exons	ANK3	ankyrin 3 [Source:HGNC Symbol;Acc:HGNC:494]
novel_circ_000769	novel_circ_000769	ENSG00000151150	10	-	60084602	60088358	880	annot_exons	ANK3	ankyrin 3 [Source:HGNC Symbol;Acc:HGNC:494]
novel_circ_000770	novel_circ_000770	ENSG00000151150	10	-	60105905	60114331	619	annot_exons	ANK3	ankyrin 3 [Source:HGNC Symbol;Acc:HGNC:494]
novel_circ_000771	novel_circ_000771	ENSG00000151150	10	-	60105905	60139087	1305	annot_exons	ANK3	ankyrin 3 [Source:HGNC Symbol;Acc:HGNC:494]
novel_circ_000772	novel_circ_000772	ENSG00000134453	10	+	6097048	6145013	32439	exon_intron	RBM17	RNA binding motif protein 17 [Source:HGNC Symbol;Acc:HGNC:16944]
novel_circ_000773	novel_circ_000773	ENSG00000134453	10	+	6101271	6106238	382	annot_exons	RBM17	RNA binding motif protein 17 [Source:HGNC Symbol;Acc:HGNC:16944]
novel_circ_000774	novel_circ_000774	ENSG00000196932	10	-	61428926	61436248	414	annot_exons	TMEM26	transmembrane protein 26 [Source:HGNC Symbol;Acc:HGNC:28550]
novel_circ_000775	novel_circ_000775	ENSG00000170525	10	+	6150907	6174910	24004	exon_intron	PFKFB3	6-phosphofructo-2-kinase/fructose-2,6-biphosphatase 3 [Source:HGNC Symbol;Acc:HGNC:8874]
novel_circ_000776	novel_circ_000776	ENSG00000183346	10	+	61672632	61690621	492	annot_exons	CABCOCO1	ciliary associated calcium binding coiled-coil 1 [Source:HGNC Symbol;Acc:HGNC:28678]
novel_circ_000777	novel_circ_000777	ENSG00000183346	10	+	61681143	61708056	17823	exon_intron	CABCOCO1	ciliary associated calcium binding coiled-coil 1 [Source:HGNC Symbol;Acc:HGNC:28678]
novel_circ_000778	novel_circ_000778	ENSG00000150347	10	+	62050888	62059295	368	annot_exons	ARID5B	AT-rich interaction domain 5B [Source:HGNC Symbol;Acc:HGNC:17362]
novel_circ_000779	novel_circ_000779	ENSG00000150347	10	+	62069700	62085900	297	annot_exons	ARID5B	AT-rich interaction domain 5B [Source:HGNC Symbol;Acc:HGNC:17362]
novel_circ_000780	novel_circ_000780	ENSG00000150347	10	+	62085702	62092701	2039	annot_exons	ARID5B	AT-rich interaction domain 5B [Source:HGNC Symbol;Acc:HGNC:17362]
novel_circ_000781	novel_circ_000781	ENSG00000150347	10	+	62090862	62092701	1840	one_exon	ARID5B	AT-rich interaction domain 5B [Source:HGNC Symbol;Acc:HGNC:17362]
novel_circ_000782	novel_circ_000782	ENSG00000170525	10	+	6221381	6228218	1142	annot_exons	PFKFB3	6-phosphofructo-2-kinase/fructose-2,6-biphosphatase 3 [Source:HGNC Symbol;Acc:HGNC:8874]
novel_circ_000783	novel_circ_000783	ENSG00000238280	10	-	62650678	62686079	32538	exon_intron	ENSG00000238280	-
novel_circ_000784	hsa_circ_0018460	ENSG00000171988	10	-	63176297	63177856	1316	annot_exons	JMJD1C	jumonji domain containing 1C [Source:HGNC Symbol;Acc:HGNC:12313]
novel_circ_000785	novel_circ_000785	ENSG00000171988	10	-	63176297	63200677	3326	annot_exons	JMJD1C	jumonji domain containing 1C [Source:HGNC Symbol;Acc:HGNC:12313]
novel_circ_000786	novel_circ_000786	ENSG00000171988	10	-	63176297	63209235	5706	annot_exons	JMJD1C	jumonji domain containing 1C [Source:HGNC Symbol;Acc:HGNC:12313]
novel_circ_000787	novel_circ_000787	ENSG00000171988	10	-	63177717	63197563	1733	annot_exons	JMJD1C	jumonji domain containing 1C [Source:HGNC Symbol;Acc:HGNC:12313]
novel_circ_000788	novel_circ_000788	ENSG00000171988	10	-	63197411	63215696	4966	annot_exons	JMJD1C	jumonji domain containing 1C [Source:HGNC Symbol;Acc:HGNC:12313]
novel_circ_000789	novel_circ_000789	ENSG00000171988	10	-	63206595	63209235	2380	annot_exons	JMJD1C	jumonji domain containing 1C [Source:HGNC Symbol;Acc:HGNC:12313]
novel_circ_000790	novel_circ_000790	ENSG00000171988	10	-	63206595	63217331	4521	annot_exons	JMJD1C	jumonji domain containing 1C [Source:HGNC Symbol;Acc:HGNC:12313]
novel_circ_000791	novel_circ_000791	ENSG00000171988	10	-	63343241	63380482	37242	exon_intron	JMJD1C	jumonji domain containing 1C [Source:HGNC Symbol;Acc:HGNC:12313]
novel_circ_000792	hsa_circ_0006743	ENSG00000171988	10	-	63380318	63380482	165	one_exon	JMJD1C	jumonji domain containing 1C [Source:HGNC Symbol;Acc:HGNC:12313]
novel_circ_000793	hsa_circ_0002313	ENSG00000171988	10	-	63380318	63404965	24648	exon_intron	JMJD1C	jumonji domain containing 1C [Source:HGNC Symbol;Acc:HGNC:12313]
novel_circ_000794	hsa_circ_0005144	ENSG00000171988	10	-	63380318	63409988	29671	exon_intron	JMJD1C	jumonji domain containing 1C [Source:HGNC Symbol;Acc:HGNC:12313]
novel_circ_000795	novel_circ_000795	ENSG00000171988	10	-	63380318	63455089	74772	exon_intron	JMJD1C	jumonji domain containing 1C [Source:HGNC Symbol;Acc:HGNC:12313]
novel_circ_000796	novel_circ_000796	ENSG00000171988	10	-	63409863	63455089	45227	intronic	JMJD1C	jumonji domain containing 1C [Source:HGNC Symbol;Acc:HGNC:12313]
novel_circ_000797	novel_circ_000797	ENSG00000171988	10	-	63448451	63448857	407	intronic	JMJD1C	jumonji domain containing 1C [Source:HGNC Symbol;Acc:HGNC:12313]
novel_circ_000798	novel_circ_000798	ENSG00000165476	10	+	63532432	63533943	1512	intronic	REEP3	receptor accessory protein 3 [Source:HGNC Symbol;Acc:HGNC:23711]
novel_circ_000799	novel_circ_000799	ENSG00000165476	10	+	63601386	63619800	9095	exon_intron	REEP3	receptor accessory protein 3 [Source:HGNC Symbol;Acc:HGNC:23711]
novel_circ_000800	hsa_circ_0007626	ENSG00000165476	10	+	63610187	63619800	294	annot_exons	REEP3	receptor accessory protein 3 [Source:HGNC Symbol;Acc:HGNC:23711]
novel_circ_000801	novel_circ_000801	ENSG00000183230	10	-	67180317	67219870	468	annot_exons	CTNNA3	catenin alpha 3 [Source:HGNC Symbol;Acc:HGNC:2511]
novel_circ_000802	novel_circ_000802	ENSG00000096717	10	+	67887417	67891554	512	annot_exons	SIRT1	sirtuin 1 [Source:HGNC Symbol;Acc:HGNC:14929]
novel_circ_000803	novel_circ_000803	ENSG00000096717	10	+	67887417	67906937	898	annot_exons	SIRT1	sirtuin 1 [Source:HGNC Symbol;Acc:HGNC:14929]
novel_circ_000804	hsa_circ_0018478	ENSG00000148634	10	-	67954595	68014186	6149	annot_exons	HERC4	HECT and RLD domain containing E3 ubiquitin protein ligase 4 [Source:HGNC Symbol;Acc:HGNC:24521]
novel_circ_000805	hsa_circ_0003308	ENSG00000148634	10	-	67966683	67992682	959	annot_exons	HERC4	HECT and RLD domain containing E3 ubiquitin protein ligase 4 [Source:HGNC Symbol;Acc:HGNC:24521]
novel_circ_000806	novel_circ_000806	ENSG00000148634	10	-	67966683	68014186	3823	annot_exons	HERC4	HECT and RLD domain containing E3 ubiquitin protein ligase 4 [Source:HGNC Symbol;Acc:HGNC:24521]
novel_circ_000807	hsa_circ_0018484	ENSG00000148634	10	-	67988663	68014186	3601	annot_exons	HERC4	HECT and RLD domain containing E3 ubiquitin protein ligase 4 [Source:HGNC Symbol;Acc:HGNC:24521]
novel_circ_000808	hsa_circ_0018486	ENSG00000148634	10	-	67990904	68044563	4667	annot_exons	HERC4	HECT and RLD domain containing E3 ubiquitin protein ligase 4 [Source:HGNC Symbol;Acc:HGNC:24521]
novel_circ_000809	hsa_circ_0005190	ENSG00000148634	10	-	67992199	68014186	3066	annot_exons	HERC4	HECT and RLD domain containing E3 ubiquitin protein ligase 4 [Source:HGNC Symbol;Acc:HGNC:24521]
novel_circ_000810	hsa_circ_0004472	ENSG00000148634	10	-	68025546	68044558	1424	annot_exons	HERC4	HECT and RLD domain containing E3 ubiquitin protein ligase 4 [Source:HGNC Symbol;Acc:HGNC:24521]
novel_circ_000811	hsa_circ_0007113	ENSG00000148634	10	-	68025546	68044563	1429	annot_exons	HERC4	HECT and RLD domain containing E3 ubiquitin protein ligase 4 [Source:HGNC Symbol;Acc:HGNC:24521]
novel_circ_000812	novel_circ_000812	ENSG00000148634	10	-	68033965	68073686	4451	annot_exons	HERC4	HECT and RLD domain containing E3 ubiquitin protein ligase 4 [Source:HGNC Symbol;Acc:HGNC:24521]
novel_circ_000813	novel_circ_000813	ENSG00000148634	10	-	68035450	68036054	605	intronic	HERC4	HECT and RLD domain containing E3 ubiquitin protein ligase 4 [Source:HGNC Symbol;Acc:HGNC:24521]
novel_circ_000814	hsa_circ_0006263	ENSG00000148634	10	-	68038093	68067217	23638	exon_intron	HERC4	HECT and RLD domain containing E3 ubiquitin protein ligase 4 [Source:HGNC Symbol;Acc:HGNC:24521]
novel_circ_000815	novel_circ_000815	ENSG00000148634	10	-	68072883	68074538	1079	exon_intron	HERC4	HECT and RLD domain containing E3 ubiquitin protein ligase 4 [Source:HGNC Symbol;Acc:HGNC:24521]
novel_circ_000816	novel_circ_000816	ENSG00000108187	10	-	68288483	68296985	1195	annot_exons	PBLD	phenazine biosynthesis like protein domain containing [Source:HGNC Symbol;Acc:HGNC:23301]
novel_circ_000817	novel_circ_000817	ENSG00000108187	10	-	68292010	68296985	658	annot_exons	PBLD	phenazine biosynthesis like protein domain containing [Source:HGNC Symbol;Acc:HGNC:23301]
novel_circ_000818	novel_circ_000818	ENSG00000108187	10	-	68292010	68306906	953	annot_exons	PBLD	phenazine biosynthesis like protein domain containing [Source:HGNC Symbol;Acc:HGNC:23301]
novel_circ_000819	novel_circ_000819	ENSG00000108187	10	-	68296266	68306906	494	annot_exons	PBLD	phenazine biosynthesis like protein domain containing [Source:HGNC Symbol;Acc:HGNC:23301]
novel_circ_000820	novel_circ_000820	ENSG00000238266	10	+	6833643	6838420	1315	annot_exons	LINC00707	-
novel_circ_000821	hsa_circ_0018499	ENSG00000096746	10	+	68337199	68341680	894	annot_exons	HNRNPH3	heterogeneous nuclear ribonucleoprotein H3 [Source:HGNC Symbol;Acc:HGNC:5043]
novel_circ_000822	novel_circ_000822	ENSG00000204130	10	-	68355353	68386125	2941	annot_exons	RUFY2	RUN and FYVE domain containing 2 [Source:HGNC Symbol;Acc:HGNC:19761]
novel_circ_000823	novel_circ_000823	ENSG00000204130	10	-	68355353	68386128	2944	annot_exons	RUFY2	RUN and FYVE domain containing 2 [Source:HGNC Symbol;Acc:HGNC:19761]
novel_circ_000824	novel_circ_000824	ENSG00000204130	10	-	68376853	68379521	1916	annot_exons	RUFY2	RUN and FYVE domain containing 2 [Source:HGNC Symbol;Acc:HGNC:19761]
novel_circ_000825	novel_circ_000825	ENSG00000204130	10	-	68379424	68394136	994	annot_exons	RUFY2	RUN and FYVE domain containing 2 [Source:HGNC Symbol;Acc:HGNC:19761]
novel_circ_000826	novel_circ_000826	ENSG00000204130	10	-	68381232	68386128	457	annot_exons	RUFY2	RUN and FYVE domain containing 2 [Source:HGNC Symbol;Acc:HGNC:19761]
novel_circ_000827	novel_circ_000827	ENSG00000204130	10	-	68381232	68393203	523	annot_exons	RUFY2	RUN and FYVE domain containing 2 [Source:HGNC Symbol;Acc:HGNC:19761]
novel_circ_000828	hsa_circ_000523	ENSG00000204130	10	-	68393138	68394451	563	annot_exons	RUFY2	RUN and FYVE domain containing 2 [Source:HGNC Symbol;Acc:HGNC:19761]
novel_circ_000829	novel_circ_000829	ENSG00000204130	10	-	68393138	68396881	665	annot_exons	RUFY2	RUN and FYVE domain containing 2 [Source:HGNC Symbol;Acc:HGNC:19761]
novel_circ_000830	novel_circ_000830	ENSG00000204130	10	-	68393138	68401737	783	annot_exons	RUFY2	RUN and FYVE domain containing 2 [Source:HGNC Symbol;Acc:HGNC:19761]
novel_circ_000831	hsa_circ_0005177	ENSG00000204130	10	-	68394075	68394451	186	annot_exons	RUFY2	RUN and FYVE domain containing 2 [Source:HGNC Symbol;Acc:HGNC:19761]
novel_circ_000832	novel_circ_000832	ENSG00000204130	10	-	68394328	68401737	344	annot_exons	RUFY2	RUN and FYVE domain containing 2 [Source:HGNC Symbol;Acc:HGNC:19761]
novel_circ_000833	novel_circ_000833	ENSG00000138346	10	-	68419034	68422890	969	annot_exons	DNA2	DNA replication helicase/nuclease 2 [Source:HGNC Symbol;Acc:HGNC:2939]
novel_circ_000834	novel_circ_000834	ENSG00000138346	10	-	68419034	68430660	1194	annot_exons	DNA2	DNA replication helicase/nuclease 2 [Source:HGNC Symbol;Acc:HGNC:2939]
novel_circ_000835	hsa_circ_0006151	ENSG00000138346	10	-	68468123	68470163	367	annot_exons	DNA2	DNA replication helicase/nuclease 2 [Source:HGNC Symbol;Acc:HGNC:2939]
novel_circ_000836	novel_circ_000836	ENSG00000122912	10	-	68483420	68516843	1030	annot_exons	SLC25A16	solute carrier family 25 member 16 [Source:HGNC Symbol;Acc:HGNC:10986]
novel_circ_000837	hsa_circ_0018529	ENSG00000122912	10	-	68487144	68488629	232	annot_exons	SLC25A16	solute carrier family 25 member 16 [Source:HGNC Symbol;Acc:HGNC:10986]
novel_circ_000838	hsa_circ_0003459	ENSG00000122912	10	-	68487144	68493570	421	annot_exons	SLC25A16	solute carrier family 25 member 16 [Source:HGNC Symbol;Acc:HGNC:10986]
novel_circ_000839	hsa_circ_0007778	ENSG00000122912	10	-	68487144	68506718	698	annot_exons	SLC25A16	solute carrier family 25 member 16 [Source:HGNC Symbol;Acc:HGNC:10986]
novel_circ_000840	hsa_circ_0008564	ENSG00000122912	10	-	68487144	68516843	791	annot_exons	SLC25A16	solute carrier family 25 member 16 [Source:HGNC Symbol;Acc:HGNC:10986]
novel_circ_000841	hsa_circ_0018533	ENSG00000122912	10	-	68488467	68493570	352	annot_exons	SLC25A16	solute carrier family 25 member 16 [Source:HGNC Symbol;Acc:HGNC:10986]
novel_circ_000842	novel_circ_000842	ENSG00000138336	10	+	68644391	68647005	2615	exon_intron	TET1	tet methylcytosine dioxygenase 1 [Source:HGNC Symbol;Acc:HGNC:29484]
novel_circ_000843	novel_circ_000843	ENSG00000138336	10	+	68644698	68647005	2308	one_exon	TET1	tet methylcytosine dioxygenase 1 [Source:HGNC Symbol;Acc:HGNC:29484]
novel_circ_000844	novel_circ_000844	ENSG00000138336	10	+	68644698	68652594	2493	annot_exons	TET1	tet methylcytosine dioxygenase 1 [Source:HGNC Symbol;Acc:HGNC:29484]
novel_circ_000845	novel_circ_000845	ENSG00000138336	10	+	68644702	68647005	2304	one_exon	TET1	tet methylcytosine dioxygenase 1 [Source:HGNC Symbol;Acc:HGNC:29484]
novel_circ_000846	novel_circ_000846	ENSG00000138336	10	+	68648155	68673487	4681	exon_intron	TET1	tet methylcytosine dioxygenase 1 [Source:HGNC Symbol;Acc:HGNC:29484]
novel_circ_000847	hsa_circ_0008783	ENSG00000138336	10	+	68651846	68652594	185	annot_exons	TET1	tet methylcytosine dioxygenase 1 [Source:HGNC Symbol;Acc:HGNC:29484]
novel_circ_000848	novel_circ_000848	ENSG00000138336	10	+	68667045	68673487	805	exon_intron	TET1	tet methylcytosine dioxygenase 1 [Source:HGNC Symbol;Acc:HGNC:29484]
novel_circ_000849	novel_circ_000849	ENSG00000138336	10	+	68667045	68686707	943	annot_exons	TET1	tet methylcytosine dioxygenase 1 [Source:HGNC Symbol;Acc:HGNC:29484]
novel_circ_000850	novel_circ_000850	ENSG00000060339	10	+	68722455	68749685	1168	annot_exons	CCAR1	cell division cycle and apoptosis regulator 1 [Source:HGNC Symbol;Acc:HGNC:24236]
novel_circ_000851	novel_circ_000851	ENSG00000060339	10	+	68722455	68755536	1675	annot_exons	CCAR1	cell division cycle and apoptosis regulator 1 [Source:HGNC Symbol;Acc:HGNC:24236]
novel_circ_000852	hsa_circ_0006272	ENSG00000060339	10	+	68737845	68742569	272	annot_exons	CCAR1	cell division cycle and apoptosis regulator 1 [Source:HGNC Symbol;Acc:HGNC:24236]
novel_circ_000853	hsa_circ_0018546	ENSG00000060339	10	+	68737845	68747566	580	annot_exons	CCAR1	cell division cycle and apoptosis regulator 1 [Source:HGNC Symbol;Acc:HGNC:24236]
novel_circ_000854	hsa_circ_0018550	ENSG00000060339	10	+	68740629	68742569	227	annot_exons	CCAR1	cell division cycle and apoptosis regulator 1 [Source:HGNC Symbol;Acc:HGNC:24236]
novel_circ_000855	hsa_circ_0018553	ENSG00000060339	10	+	68747161	68747566	308	annot_exons	CCAR1	cell division cycle and apoptosis regulator 1 [Source:HGNC Symbol;Acc:HGNC:24236]
novel_circ_000856	novel_circ_000856	ENSG00000060339	10	+	68747161	68791341	3699	annot_exons	CCAR1	cell division cycle and apoptosis regulator 1 [Source:HGNC Symbol;Acc:HGNC:24236]
novel_circ_000857	novel_circ_000857	ENSG00000060339	10	+	68749136	68773099	2128	annot_exons	CCAR1	cell division cycle and apoptosis regulator 1 [Source:HGNC Symbol;Acc:HGNC:24236]
novel_circ_000858	novel_circ_000858	ENSG00000060339	10	+	68753852	68791341	3099	annot_exons	CCAR1	cell division cycle and apoptosis regulator 1 [Source:HGNC Symbol;Acc:HGNC:24236]
novel_circ_000859	novel_circ_000859	ENSG00000060339	10	+	68757294	68773099	1011	annot_exons	CCAR1	cell division cycle and apoptosis regulator 1 [Source:HGNC Symbol;Acc:HGNC:24236]
novel_circ_000860	novel_circ_000860	ENSG00000060339	10	+	68761007	68773099	730	annot_exons	CCAR1	cell division cycle and apoptosis regulator 1 [Source:HGNC Symbol;Acc:HGNC:24236]
novel_circ_000861	novel_circ_000861	ENSG00000060339	10	+	68771206	68773099	352	annot_exons	CCAR1	cell division cycle and apoptosis regulator 1 [Source:HGNC Symbol;Acc:HGNC:24236]
novel_circ_000862	hsa_circ_0002371	ENSG00000060339	10	+	68786136	68786692	230	annot_exons	CCAR1	cell division cycle and apoptosis regulator 1 [Source:HGNC Symbol;Acc:HGNC:24236]
novel_circ_000863	novel_circ_000863	ENSG00000060339	10	+	68786136	68791341	1263	annot_exons	CCAR1	cell division cycle and apoptosis regulator 1 [Source:HGNC Symbol;Acc:HGNC:24236]
novel_circ_000864	novel_circ_000864	ENSG00000165730	10	+	68881958	68892773	2697	annot_exons	STOX1	storkhead box 1 [Source:HGNC Symbol;Acc:HGNC:23508]
novel_circ_000865	novel_circ_000865	ENSG00000107625	10	+	68911068	68914204	670	annot_exons	DDX50	DExD-box helicase 50 [Source:HGNC Symbol;Acc:HGNC:17906]
novel_circ_000866	novel_circ_000866	ENSG00000107625	10	+	68913162	68914204	491	annot_exons	DDX50	DExD-box helicase 50 [Source:HGNC Symbol;Acc:HGNC:17906]
novel_circ_000867	novel_circ_000867	ENSG00000107625	10	+	68934199	68936079	356	annot_exons	DDX50	DExD-box helicase 50 [Source:HGNC Symbol;Acc:HGNC:17906]
novel_circ_000868	novel_circ_000868	ENSG00000107625	10	+	68936936	68941194	295	annot_exons	DDX50	DExD-box helicase 50 [Source:HGNC Symbol;Acc:HGNC:17906]
novel_circ_000869	hsa_circ_0007097	ENSG00000107625	10	+	68936936	68943257	340	annot_exons	DDX50	DExD-box helicase 50 [Source:HGNC Symbol;Acc:HGNC:17906]
novel_circ_000870	novel_circ_000870	ENSG00000165732	10	+	68936936	68969121	20876	exon_intron	DDX21	DExD-box helicase 21 [Source:HGNC Symbol;Acc:HGNC:2744]
novel_circ_000871	hsa_circ_0008865	ENSG00000165732	10	+	68959806	68960249	444	one_exon	DDX21	DExD-box helicase 21 [Source:HGNC Symbol;Acc:HGNC:2744]
novel_circ_000872	novel_circ_000872	ENSG00000165732	10	+	68959806	68962157	520	annot_exons	DDX21	DExD-box helicase 21 [Source:HGNC Symbol;Acc:HGNC:2744]
novel_circ_000873	novel_circ_000873	ENSG00000165732	10	+	68959806	68967203	1003	annot_exons	DDX21	DExD-box helicase 21 [Source:HGNC Symbol;Acc:HGNC:2744]
novel_circ_000874	hsa_circ_0008523	ENSG00000165732	10	+	68963291	68967203	483	annot_exons	DDX21	DExD-box helicase 21 [Source:HGNC Symbol;Acc:HGNC:2744]
novel_circ_000875	hsa_circ_0018581	ENSG00000165732	10	+	68967018	68969121	332	annot_exons	DDX21	DExD-box helicase 21 [Source:HGNC Symbol;Acc:HGNC:2744]
novel_circ_000876	novel_circ_000876	ENSG00000165732	10	+	68967018	68972052	1543	annot_exons	DDX21	DExD-box helicase 21 [Source:HGNC Symbol;Acc:HGNC:2744]
novel_circ_000877	novel_circ_000877	ENSG00000165732	10	+	68970201	68972052	1211	annot_exons	DDX21	DExD-box helicase 21 [Source:HGNC Symbol;Acc:HGNC:2744]
novel_circ_000878	novel_circ_000878	ENSG00000122958	10	+	69132898	69158211	548	annot_exons	VPS26A	VPS26 retromer complex component A [Source:HGNC Symbol;Acc:HGNC:12711]
novel_circ_000879	novel_circ_000879	ENSG00000122958	10	+	69155812	69158211	398	annot_exons	VPS26A	VPS26 retromer complex component A [Source:HGNC Symbol;Acc:HGNC:12711]
novel_circ_000880	hsa_circ_0018595	ENSG00000122958	10	+	69155812	69166110	574	annot_exons	VPS26A	VPS26 retromer complex component A [Source:HGNC Symbol;Acc:HGNC:12711]
novel_circ_000881	hsa_circ_0018599	ENSG00000156502	10	+	69185987	69186550	186	annot_exons	SUPV3L1	Suv3 like RNA helicase [Source:HGNC Symbol;Acc:HGNC:11471]
novel_circ_000882	hsa_circ_0006201	ENSG00000156502	10	+	69185987	69191766	582	annot_exons	SUPV3L1	Suv3 like RNA helicase [Source:HGNC Symbol;Acc:HGNC:11471]
novel_circ_000883	hsa_circ_0018611	ENSG00000156502	10	+	69198372	69203043	753	annot_exons	SUPV3L1	Suv3 like RNA helicase [Source:HGNC Symbol;Acc:HGNC:11471]
novel_circ_000884	novel_circ_000884	ENSG00000099282	10	+	69476000	69485215	8168	exon_intron	TSPAN15	tetraspanin 15 [Source:HGNC Symbol;Acc:HGNC:23298]
novel_circ_000885	hsa_circ_0002758	ENSG00000099282	10	+	69483691	69485215	477	annot_exons	TSPAN15	tetraspanin 15 [Source:HGNC Symbol;Acc:HGNC:23298]
novel_circ_000886	novel_circ_000886	ENSG00000099282	10	+	69483691	69498396	690	annot_exons	TSPAN15	tetraspanin 15 [Source:HGNC Symbol;Acc:HGNC:23298]
novel_circ_000887	novel_circ_000887	ENSG00000099282	10	+	69483691	69504485	738	annot_exons	TSPAN15	tetraspanin 15 [Source:HGNC Symbol;Acc:HGNC:23298]
novel_circ_000888	novel_circ_000888	ENSG00000099284	10	+	70090060	70093845	2196	annot_exons	MACROH2A2	macroH2A.2 histone [Source:HGNC Symbol;Acc:HGNC:14453]
novel_circ_000889	novel_circ_000889	ENSG00000079332	10	-	70152263	70161069	758	annot_exons	SAR1A	secretion associated Ras related GTPase 1A [Source:HGNC Symbol;Acc:HGNC:10534]
novel_circ_000890	hsa_circ_0005624	ENSG00000079332	10	-	70152263	70161931	952	annot_exons	SAR1A	secretion associated Ras related GTPase 1A [Source:HGNC Symbol;Acc:HGNC:10534]
novel_circ_000891	hsa_circ_0018635	ENSG00000079332	10	-	70157764	70161931	364	annot_exons	SAR1A	secretion associated Ras related GTPase 1A [Source:HGNC Symbol;Acc:HGNC:10534]
novel_circ_000892	novel_circ_000892	ENSG00000180817	10	-	70193370	70218817	14217	exon_intron	PPA1	inorganic pyrophosphatase 1 [Source:HGNC Symbol;Acc:HGNC:9226]
novel_circ_000893	novel_circ_000893	ENSG00000180817	10	-	70204873	70209685	1675	annot_exons	PPA1	inorganic pyrophosphatase 1 [Source:HGNC Symbol;Acc:HGNC:9226]
novel_circ_000894	novel_circ_000894	ENSG00000180817	10	-	70209205	70218817	1655	annot_exons	PPA1	inorganic pyrophosphatase 1 [Source:HGNC Symbol;Acc:HGNC:9226]
novel_circ_000895	hsa_circ_0018652	ENSG00000180817	10	-	70217812	70218817	493	annot_exons	PPA1	inorganic pyrophosphatase 1 [Source:HGNC Symbol;Acc:HGNC:9226]
novel_circ_000896	novel_circ_000896	ENSG00000148730	10	+	70419914	70421966	437	annot_exons	EIF4EBP2	eukaryotic translation initiation factor 4E binding protein 2 [Source:HGNC Symbol;Acc:HGNC:3289]
novel_circ_000897	novel_circ_000897	ENSG00000166224	10	+	70815579	70859499	2940	exon_intron	SGPL1	sphingosine-1-phosphate lyase 1 [Source:HGNC Symbol;Acc:HGNC:10817]
novel_circ_000898	novel_circ_000898	ENSG00000166224	10	+	70844473	70851210	234	annot_exons	SGPL1	sphingosine-1-phosphate lyase 1 [Source:HGNC Symbol;Acc:HGNC:10817]
novel_circ_000899	novel_circ_000899	ENSG00000166224	10	+	70844473	70857690	1853	annot_exons	SGPL1	sphingosine-1-phosphate lyase 1 [Source:HGNC Symbol;Acc:HGNC:10817]
novel_circ_000900	hsa_circ_0004977	ENSG00000166224	10	+	70844473	70859499	1982	annot_exons	SGPL1	sphingosine-1-phosphate lyase 1 [Source:HGNC Symbol;Acc:HGNC:10817]
novel_circ_000901	novel_circ_000901	ENSG00000166224	10	+	70844476	70859499	1979	annot_exons	SGPL1	sphingosine-1-phosphate lyase 1 [Source:HGNC Symbol;Acc:HGNC:10817]
novel_circ_000902	novel_circ_000902	ENSG00000107736	10	+	71730469	71732375	525	annot_exons	CDH23	cadherin related 23 [Source:HGNC Symbol;Acc:HGNC:13733]
novel_circ_000903	hsa_circ_0017615	ENSG00000198879	10	-	7188624	7205928	478	annot_exons	SFMBT2	Scm like with four mbt domains 2 [Source:HGNC Symbol;Acc:HGNC:20256]
novel_circ_000904	hsa_circ_0017616	ENSG00000198879	10	-	7188624	7227937	688	annot_exons	SFMBT2	Scm like with four mbt domains 2 [Source:HGNC Symbol;Acc:HGNC:20256]
novel_circ_000905	hsa_circ_0008195	ENSG00000138303	10	-	72128082	72133181	319	annot_exons	ASCC1	activating signal cointegrator 1 complex subunit 1 [Source:HGNC Symbol;Acc:HGNC:24268]
novel_circ_000906	hsa_circ_0018736	ENSG00000138303	10	-	72196811	72203524	494	annot_exons	ASCC1	activating signal cointegrator 1 complex subunit 1 [Source:HGNC Symbol;Acc:HGNC:24268]
novel_circ_000907	hsa_circ_0017628	ENSG00000198879	10	-	7220411	7285954	2587	annot_exons	SFMBT2	Scm like with four mbt domains 2 [Source:HGNC Symbol;Acc:HGNC:20256]
novel_circ_000908	novel_circ_000908	ENSG00000166295	10	+	72223888	72230440	244	annot_exons	ANAPC16	anaphase promoting complex subunit 16 [Source:HGNC Symbol;Acc:HGNC:26976]
novel_circ_000909	hsa_circ_0008662	ENSG00000148719	10	-	72340789	72341170	266	annot_exons	DNAJB12	DnaJ heat shock protein family (Hsp40) member B12 [Source:HGNC Symbol;Acc:HGNC:14891]
novel_circ_000910	hsa_circ_0018750	ENSG00000148719	10	-	72340789	72345127	590	annot_exons	DNAJB12	DnaJ heat shock protein family (Hsp40) member B12 [Source:HGNC Symbol;Acc:HGNC:14891]
novel_circ_000911	hsa_circ_0006017	ENSG00000148719	10	-	72343366	72345127	324	annot_exons	DNAJB12	DnaJ heat shock protein family (Hsp40) member B12 [Source:HGNC Symbol;Acc:HGNC:14891]
novel_circ_000912	novel_circ_000912	ENSG00000198879	10	-	7242924	7285954	3011	exon_intron	SFMBT2	Scm like with four mbt domains 2 [Source:HGNC Symbol;Acc:HGNC:20256]
novel_circ_000913	hsa_circ_0017634	ENSG00000198879	10	-	7243558	7248649	250	annot_exons	SFMBT2	Scm like with four mbt domains 2 [Source:HGNC Symbol;Acc:HGNC:20256]
novel_circ_000914	hsa_circ_0017635	ENSG00000198879	10	-	7243558	7276989	348	annot_exons	SFMBT2	Scm like with four mbt domains 2 [Source:HGNC Symbol;Acc:HGNC:20256]
novel_circ_000915	hsa_circ_0017636	ENSG00000198879	10	-	7243558	7285954	2377	annot_exons	SFMBT2	Scm like with four mbt domains 2 [Source:HGNC Symbol;Acc:HGNC:20256]
novel_circ_000916	novel_circ_000916	ENSG00000107745	10	-	72475100	72508269	511	annot_exons	MICU1	mitochondrial calcium uptake 1 [Source:HGNC Symbol;Acc:HGNC:1530]
novel_circ_000917	novel_circ_000917	ENSG00000107745	10	-	72475100	72566794	2180	annot_exons	MICU1	mitochondrial calcium uptake 1 [Source:HGNC Symbol;Acc:HGNC:1530]
novel_circ_000918	novel_circ_000918	ENSG00000107745	10	-	72508155	72566794	1784	annot_exons	MICU1	mitochondrial calcium uptake 1 [Source:HGNC Symbol;Acc:HGNC:1530]
novel_circ_000919	novel_circ_000919	ENSG00000107745	10	-	72551179	72566794	678	annot_exons	MICU1	mitochondrial calcium uptake 1 [Source:HGNC Symbol;Acc:HGNC:1530]
novel_circ_000920	hsa_circ_0006628	ENSG00000107745	10	-	72562895	72566794	331	annot_exons	MICU1	mitochondrial calcium uptake 1 [Source:HGNC Symbol;Acc:HGNC:1530]
novel_circ_000921	hsa_circ_001747	ENSG00000156026	10	+	72708283	72715902	335	annot_exons	MCU	mitochondrial calcium uniporter [Source:HGNC Symbol;Acc:HGNC:23526]
novel_circ_000922	hsa_circ_000094	ENSG00000156026	10	+	72715111	72715902	165	annot_exons	MCU	mitochondrial calcium uniporter [Source:HGNC Symbol;Acc:HGNC:23526]
novel_circ_000923	novel_circ_000923	ENSG00000156026	10	+	72715111	72742273	5954	exon_intron	MCU	mitochondrial calcium uniporter [Source:HGNC Symbol;Acc:HGNC:23526]
novel_circ_000924	novel_circ_000924	ENSG00000156026	10	+	72733441	72734809	1369	intronic	MCU	mitochondrial calcium uniporter [Source:HGNC Symbol;Acc:HGNC:23526]
novel_circ_000925	novel_circ_000925	ENSG00000156026	10	+	72736485	72742273	5789	exon_intron	MCU	mitochondrial calcium uniporter [Source:HGNC Symbol;Acc:HGNC:23526]
novel_circ_000926	hsa_circ_000524	ENSG00000198879	10	-	7276892	7285954	2127	annot_exons	SFMBT2	Scm like with four mbt domains 2 [Source:HGNC Symbol;Acc:HGNC:20256]
novel_circ_000927	hsa_circ_0017643	ENSG00000198879	10	-	7283904	7285954	2029	annot_exons	SFMBT2	Scm like with four mbt domains 2 [Source:HGNC Symbol;Acc:HGNC:20256]
novel_circ_000928	novel_circ_000928	ENSG00000198879	10	-	7283904	7381949	3165	annot_exons	SFMBT2	Scm like with four mbt domains 2 [Source:HGNC Symbol;Acc:HGNC:20256]
novel_circ_000929	hsa_circ_0018761	ENSG00000156026	10	+	72868703	72871580	365	annot_exons	MCU	mitochondrial calcium uniporter [Source:HGNC Symbol;Acc:HGNC:23526]
novel_circ_000930	novel_circ_000930	ENSG00000122884	10	-	73004942	73047101	4227	exon_intron	P4HA1	prolyl 4-hydroxylase subunit alpha 1 [Source:HGNC Symbol;Acc:HGNC:8546]
novel_circ_000931	novel_circ_000931	ENSG00000122884	10	-	73014224	73074915	1475	annot_exons	P4HA1	prolyl 4-hydroxylase subunit alpha 1 [Source:HGNC Symbol;Acc:HGNC:8546]
novel_circ_000932	novel_circ_000932	ENSG00000122884	10	-	73016846	73048044	1420	exon_intron	P4HA1	prolyl 4-hydroxylase subunit alpha 1 [Source:HGNC Symbol;Acc:HGNC:8546]
novel_circ_000933	hsa_circ_0007093	ENSG00000122884	10	-	73030271	73047101	419	annot_exons	P4HA1	prolyl 4-hydroxylase subunit alpha 1 [Source:HGNC Symbol;Acc:HGNC:8546]
novel_circ_000934	novel_circ_000934	ENSG00000122884	10	-	73035508	73036510	1003	intronic	P4HA1	prolyl 4-hydroxylase subunit alpha 1 [Source:HGNC Symbol;Acc:HGNC:8546]
novel_circ_000935	novel_circ_000935	ENSG00000122884	10	-	73043887	73047101	319	annot_exons	P4HA1	prolyl 4-hydroxylase subunit alpha 1 [Source:HGNC Symbol;Acc:HGNC:8546]
novel_circ_000936	hsa_circ_0007995	ENSG00000122882	10	-	73146276	73163950	1140	annot_exons	ECD	ecdysoneless cell cycle regulator [Source:HGNC Symbol;Acc:HGNC:17029]
novel_circ_000937	hsa_circ_0018784	ENSG00000122882	10	-	73152293	73160551	707	annot_exons	ECD	ecdysoneless cell cycle regulator [Source:HGNC Symbol;Acc:HGNC:17029]
novel_circ_000938	novel_circ_000938	ENSG00000138286	10	+	73174687	73193593	495	annot_exons	FAM149B1	family with sequence similarity 149 member B1 [Source:HGNC Symbol;Acc:HGNC:29162]
novel_circ_000939	novel_circ_000939	ENSG00000138286	10	+	73174687	73220842	11255	exon_intron	FAM149B1	family with sequence similarity 149 member B1 [Source:HGNC Symbol;Acc:HGNC:29162]
novel_circ_000940	novel_circ_000940	ENSG00000138286	10	+	73174687	73228184	976	annot_exons	FAM149B1	family with sequence similarity 149 member B1 [Source:HGNC Symbol;Acc:HGNC:29162]
novel_circ_000941	novel_circ_000941	ENSG00000138286	10	-	73182960	73241760	58801	antisense	FAM149B1	family with sequence similarity 149 member B1 [Source:HGNC Symbol;Acc:HGNC:29162]
novel_circ_000942	hsa_circ_0018787	ENSG00000138286	10	+	73192556	73193593	260	annot_exons	FAM149B1	family with sequence similarity 149 member B1 [Source:HGNC Symbol;Acc:HGNC:29162]
novel_circ_000943	novel_circ_000943	ENSG00000182180	10	-	73250741	73252625	668	annot_exons	MRPS16	mitochondrial ribosomal protein S16 [Source:HGNC Symbol;Acc:HGNC:14048]
novel_circ_000944	novel_circ_000944	ENSG00000138279	10	-	73375967	73388414	1094	annot_exons	ANXA7	annexin A7 [Source:HGNC Symbol;Acc:HGNC:545]
novel_circ_000945	hsa_circ_0018803	ENSG00000138279	10	-	73387689	73388414	198	annot_exons	ANXA7	annexin A7 [Source:HGNC Symbol;Acc:HGNC:545]
novel_circ_000946	novel_circ_000946	ENSG00000138279	10	-	73388312	73390048	1737	exon_intron	ANXA7	annexin A7 [Source:HGNC Symbol;Acc:HGNC:545]
novel_circ_000947	hsa_circ_0006276	ENSG00000138279	10	-	73396519	73400857	436	annot_exons	ANXA7	annexin A7 [Source:HGNC Symbol;Acc:HGNC:545]
novel_circ_000948	hsa_circ_0018809	ENSG00000138279	10	-	73398181	73400857	260	annot_exons	ANXA7	annexin A7 [Source:HGNC Symbol;Acc:HGNC:545]
novel_circ_000949	novel_circ_000949	ENSG00000107758	10	-	73444725	73454489	288	annot_exons	PPP3CB	protein phosphatase 3 catalytic subunit beta [Source:HGNC Symbol;Acc:HGNC:9315]
novel_circ_000950	novel_circ_000950	ENSG00000107758	10	-	73444725	73493560	15354	exon_intron	PPP3CB	protein phosphatase 3 catalytic subunit beta [Source:HGNC Symbol;Acc:HGNC:9315]
novel_circ_000951	hsa_circ_0018814	ENSG00000107758	10	-	73454412	73479517	1101	annot_exons	PPP3CB	protein phosphatase 3 catalytic subunit beta [Source:HGNC Symbol;Acc:HGNC:9315]
novel_circ_000952	novel_circ_000952	ENSG00000107758	10	-	73470687	73475030	571	annot_exons	PPP3CB	protein phosphatase 3 catalytic subunit beta [Source:HGNC Symbol;Acc:HGNC:9315]
novel_circ_000953	novel_circ_000953	ENSG00000107758	10	-	73474919	73479517	438	annot_exons	PPP3CB	protein phosphatase 3 catalytic subunit beta [Source:HGNC Symbol;Acc:HGNC:9315]
novel_circ_000954	novel_circ_000954	ENSG00000166348	10	-	73513185	73539593	4572	annot_exons	USP54	ubiquitin specific peptidase 54 [Source:HGNC Symbol;Acc:HGNC:23513]
novel_circ_000955	novel_circ_000955	ENSG00000166348	10	-	73513427	73513896	470	exon_intron	USP54	ubiquitin specific peptidase 54 [Source:HGNC Symbol;Acc:HGNC:23513]
novel_circ_000956	novel_circ_000956	ENSG00000166348	10	-	73529680	73539593	1235	annot_exons	USP54	ubiquitin specific peptidase 54 [Source:HGNC Symbol;Acc:HGNC:23513]
novel_circ_000957	hsa_circ_0018824	ENSG00000166348	10	-	73542803	73543131	197	annot_exons	USP54	ubiquitin specific peptidase 54 [Source:HGNC Symbol;Acc:HGNC:23513]
novel_circ_000958	novel_circ_000958	NA	10	+	73628546	73630135	1590	intergenic	-	-
novel_circ_000959	hsa_circ_000525	ENSG00000198879	10	-	7363878	7381949	2290	exon_intron	SFMBT2	Scm like with four mbt domains 2 [Source:HGNC Symbol;Acc:HGNC:20256]
novel_circ_000960	hsa_circ_0017648	ENSG00000198879	10	-	7367649	7381949	487	annot_exons	SFMBT2	Scm like with four mbt domains 2 [Source:HGNC Symbol;Acc:HGNC:20256]
novel_circ_000961	novel_circ_000961	ENSG00000242288	10	-	73692043	73713332	589	annot_exons	BMS1P4-AGAP5	-
novel_circ_000962	hsa_circ_0018848	ENSG00000242288	10	-	73713204	73721504	685	annot_exons	BMS1P4-AGAP5	-
novel_circ_000963	hsa_circ_0003397	ENSG00000242288	10	-	73719160	73721504	405	annot_exons	BMS1P4-AGAP5	-
novel_circ_000964	hsa_circ_0004387	ENSG00000176986	10	+	73746630	73747004	287	annot_exons	SEC24C	SEC24 homolog C, COPII coat complex component [Source:HGNC Symbol;Acc:HGNC:10705]
novel_circ_000965	novel_circ_000965	ENSG00000148660	10	-	73817015	73824084	387	exon_intron	CAMK2G	calcium/calmodulin dependent protein kinase II gamma [Source:HGNC Symbol;Acc:HGNC:1463]
novel_circ_000966	novel_circ_000966	ENSG00000148660	10	-	73817023	73824084	379	annot_exons	CAMK2G	calcium/calmodulin dependent protein kinase II gamma [Source:HGNC Symbol;Acc:HGNC:1463]
novel_circ_000967	novel_circ_000967	ENSG00000148660	10	-	73819532	73824084	208	annot_exons	CAMK2G	calcium/calmodulin dependent protein kinase II gamma [Source:HGNC Symbol;Acc:HGNC:1463]
novel_circ_000968	novel_circ_000968	ENSG00000148660	10	-	73825279	73839601	209	annot_exons	CAMK2G	calcium/calmodulin dependent protein kinase II gamma [Source:HGNC Symbol;Acc:HGNC:1463]
novel_circ_000969	hsa_circ_0007797	ENSG00000035403	10	+	74070670	74072852	383	annot_exons	VCL	vinculin [Source:HGNC Symbol;Acc:HGNC:12665]
novel_circ_000970	hsa_circ_0018881	ENSG00000035403	10	+	74070670	74074903	544	annot_exons	VCL	vinculin [Source:HGNC Symbol;Acc:HGNC:12665]
novel_circ_000971	hsa_circ_0018884	ENSG00000035403	10	+	74070670	74094461	1304	annot_exons	VCL	vinculin [Source:HGNC Symbol;Acc:HGNC:12665]
novel_circ_000972	novel_circ_000972	ENSG00000035403	10	+	74070670	74105353	2318	annot_exons	VCL	vinculin [Source:HGNC Symbol;Acc:HGNC:12665]
novel_circ_000973	novel_circ_000973	ENSG00000035403	10	+	74089196	74095855	721	annot_exons	VCL	vinculin [Source:HGNC Symbol;Acc:HGNC:12665]
novel_circ_000974	novel_circ_000974	ENSG00000156110	10	+	74242738	74298087	55350	exon_intron	ADK	adenosine kinase [Source:HGNC Symbol;Acc:HGNC:257]
novel_circ_000975	novel_circ_000975	ENSG00000156110	10	+	74242738	74314745	375	annot_exons	ADK	adenosine kinase [Source:HGNC Symbol;Acc:HGNC:257]
novel_circ_000976	hsa_circ_0018894	ENSG00000156110	10	+	74314667	74398579	457	annot_exons	ADK	adenosine kinase [Source:HGNC Symbol;Acc:HGNC:257]
novel_circ_000977	novel_circ_000977	ENSG00000156110	10	+	74380929	74398579	13494	exon_intron	ADK	adenosine kinase [Source:HGNC Symbol;Acc:HGNC:257]
novel_circ_000978	hsa_circ_0009121	ENSG00000156110	10	+	74394141	74398579	282	annot_exons	ADK	adenosine kinase [Source:HGNC Symbol;Acc:HGNC:257]
novel_circ_000979	hsa_circ_0018900	ENSG00000156110	10	+	74589282	74600493	151	annot_exons	ADK	adenosine kinase [Source:HGNC Symbol;Acc:HGNC:257]
novel_circ_000980	hsa_circ_0005164	ENSG00000156650	10	+	74838683	74843478	980	annot_exons	KAT6B	lysine acetyltransferase 6B [Source:HGNC Symbol;Acc:HGNC:17582]
novel_circ_000981	hsa_circ_0005235	ENSG00000156650	10	+	74842600	74843478	879	one_exon	KAT6B	lysine acetyltransferase 6B [Source:HGNC Symbol;Acc:HGNC:17582]
novel_circ_000982	novel_circ_000982	ENSG00000156650	10	+	74969660	74989112	10618	annot_exons	KAT6B	lysine acetyltransferase 6B [Source:HGNC Symbol;Acc:HGNC:17582]
novel_circ_000983	novel_circ_000983	ENSG00000156650	10	+	74975399	74985241	5610	annot_exons	KAT6B	lysine acetyltransferase 6B [Source:HGNC Symbol;Acc:HGNC:17582]
novel_circ_000984	hsa_circ_0006148	ENSG00000156671	10	+	75150514	75151106	593	one_exon	SAMD8	sterile alpha motif domain containing 8 [Source:HGNC Symbol;Acc:HGNC:26320]
novel_circ_000985	hsa_circ_0018904	ENSG00000156671	10	+	75150514	75164740	689	annot_exons	SAMD8	sterile alpha motif domain containing 8 [Source:HGNC Symbol;Acc:HGNC:26320]
novel_circ_000986	hsa_circ_0007335	ENSG00000165637	10	+	75219063	75219356	294	one_exon	VDAC2	voltage dependent anion channel 2 [Source:HGNC Symbol;Acc:HGNC:12672]
novel_circ_000987	hsa_circ_0018911	ENSG00000165637	10	+	75219063	75220970	522	annot_exons	VDAC2	voltage dependent anion channel 2 [Source:HGNC Symbol;Acc:HGNC:12672]
novel_circ_000988	novel_circ_000988	ENSG00000148655	10	+	75789857	75799657	9801	intronic	LRMDA	leucine rich melanocyte differentiation associated [Source:HGNC Symbol;Acc:HGNC:23405]
novel_circ_000989	novel_circ_000989	ENSG00000148655	10	+	75796207	75799657	3451	intronic	LRMDA	leucine rich melanocyte differentiation associated [Source:HGNC Symbol;Acc:HGNC:23405]
novel_circ_000990	novel_circ_000990	ENSG00000148655	10	+	75796207	75814212	18006	intronic	LRMDA	leucine rich melanocyte differentiation associated [Source:HGNC Symbol;Acc:HGNC:23405]
novel_circ_000991	novel_circ_000991	ENSG00000148655	10	+	76036008	76058783	385	annot_exons	LRMDA	leucine rich melanocyte differentiation associated [Source:HGNC Symbol;Acc:HGNC:23405]
novel_circ_000992	novel_circ_000992	ENSG00000123243	10	-	7615982	7617282	287	annot_exons	ITIH5	inter-alpha-trypsin inhibitor heavy chain 5 [Source:HGNC Symbol;Acc:HGNC:21449]
novel_circ_000993	hsa_circ_0017650	ENSG00000123243	10	-	7615982	7655675	6044	annot_exons	ITIH5	inter-alpha-trypsin inhibitor heavy chain 5 [Source:HGNC Symbol;Acc:HGNC:21449]
novel_circ_000994	novel_circ_000994	ENSG00000123243	10	-	7637228	7655675	562	annot_exons	ITIH5	inter-alpha-trypsin inhibitor heavy chain 5 [Source:HGNC Symbol;Acc:HGNC:21449]
novel_circ_000995	novel_circ_000995	ENSG00000156113	10	-	76887291	76891719	539	annot_exons	KCNMA1	potassium calcium-activated channel subfamily M alpha 1 [Source:HGNC Symbol;Acc:HGNC:6284]
novel_circ_000996	hsa_circ_0018918	ENSG00000156113	10	-	76909966	76970067	5843	annot_exons	KCNMA1	potassium calcium-activated channel subfamily M alpha 1 [Source:HGNC Symbol;Acc:HGNC:6284]
novel_circ_000997	hsa_circ_0006561	ENSG00000156113	10	-	76944773	76970067	759	annot_exons	KCNMA1	potassium calcium-activated channel subfamily M alpha 1 [Source:HGNC Symbol;Acc:HGNC:6284]
novel_circ_000998	novel_circ_000998	ENSG00000156113	10	-	76944773	76974573	2272	annot_exons	KCNMA1	potassium calcium-activated channel subfamily M alpha 1 [Source:HGNC Symbol;Acc:HGNC:6284]
novel_circ_000999	novel_circ_000999	ENSG00000156113	10	-	76969974	76984918	8983	exon_intron	KCNMA1	potassium calcium-activated channel subfamily M alpha 1 [Source:HGNC Symbol;Acc:HGNC:6284]
novel_circ_001000	hsa_circ_0005967	ENSG00000156113	10	-	77011967	77027891	2612	annot_exons	KCNMA1	potassium calcium-activated channel subfamily M alpha 1 [Source:HGNC Symbol;Acc:HGNC:6284]
novel_circ_001001	novel_circ_001001	ENSG00000156113	10	-	77011967	77039637	2916	annot_exons	KCNMA1	potassium calcium-activated channel subfamily M alpha 1 [Source:HGNC Symbol;Acc:HGNC:6284]
novel_circ_001002	novel_circ_001002	ENSG00000156113	10	-	77011967	77073186	3896	annot_exons	KCNMA1	potassium calcium-activated channel subfamily M alpha 1 [Source:HGNC Symbol;Acc:HGNC:6284]
novel_circ_001003	novel_circ_001003	ENSG00000156113	10	-	77039528	77079550	1226	annot_exons	KCNMA1	potassium calcium-activated channel subfamily M alpha 1 [Source:HGNC Symbol;Acc:HGNC:6284]
novel_circ_001004	novel_circ_001004	ENSG00000156113	10	-	77073097	77110343	2541	annot_exons	KCNMA1	potassium calcium-activated channel subfamily M alpha 1 [Source:HGNC Symbol;Acc:HGNC:6284]
novel_circ_001005	novel_circ_001005	ENSG00000156113	10	-	77403862	77459337	55476	exon_intron	KCNMA1	potassium calcium-activated channel subfamily M alpha 1 [Source:HGNC Symbol;Acc:HGNC:6284]
novel_circ_001006	hsa_circ_0002833	ENSG00000156113	10	-	77586317	77587871	230	annot_exons	KCNMA1	potassium calcium-activated channel subfamily M alpha 1 [Source:HGNC Symbol;Acc:HGNC:6284]
novel_circ_001007	novel_circ_001007	ENSG00000151657	10	-	7759890	7766103	321	annot_exons	KIN	Kin17 DNA and RNA binding protein [Source:HGNC Symbol;Acc:HGNC:6327]
novel_circ_001008	hsa_circ_0002990	ENSG00000151657	10	-	7769216	7780307	589	annot_exons	KIN	Kin17 DNA and RNA binding protein [Source:HGNC Symbol;Acc:HGNC:6327]
novel_circ_001009	hsa_circ_0006649	ENSG00000151208	10	-	77853354	77854370	328	annot_exons	DLG5	discs large MAGUK scaffold protein 5 [Source:HGNC Symbol;Acc:HGNC:2904]
novel_circ_001010	novel_circ_001010	ENSG00000151208	10	-	77863393	77880201	16809	exon_intron	DLG5	discs large MAGUK scaffold protein 5 [Source:HGNC Symbol;Acc:HGNC:2904]
novel_circ_001011	hsa_circ_0007292	ENSG00000165629	10	+	7797047	7802854	1155	annot_exons	ATP5F1C	ATP synthase F1 subunit gamma [Source:HGNC Symbol;Acc:HGNC:833]
novel_circ_001012	novel_circ_001012	ENSG00000165629	10	+	7797054	7802854	1148	annot_exons	ATP5F1C	ATP synthase F1 subunit gamma [Source:HGNC Symbol;Acc:HGNC:833]
novel_circ_001013	hsa_circ_0017673	ENSG00000165629	10	+	7798990	7802854	1023	annot_exons	ATP5F1C	ATP synthase F1 subunit gamma [Source:HGNC Symbol;Acc:HGNC:833]
novel_circ_001014	novel_circ_001014	ENSG00000148606	10	-	78002197	78007866	450	annot_exons	POLR3A	RNA polymerase III subunit A [Source:HGNC Symbol;Acc:HGNC:30074]
novel_circ_001015	novel_circ_001015	ENSG00000148606	10	-	78004716	78010540	1644	annot_exons	POLR3A	RNA polymerase III subunit A [Source:HGNC Symbol;Acc:HGNC:30074]
novel_circ_001016	hsa_circ_0017675	ENSG00000165629	10	+	7802270	7802854	253	annot_exons	ATP5F1C	ATP synthase F1 subunit gamma [Source:HGNC Symbol;Acc:HGNC:833]
novel_circ_001017	novel_circ_001017	ENSG00000108175	10	+	79118915	79139777	206	annot_exons	ZMIZ1	zinc finger MIZ-type containing 1 [Source:HGNC Symbol;Acc:HGNC:16493]
novel_circ_001018	novel_circ_001018	ENSG00000108175	10	+	79289775	79292356	532	annot_exons	ZMIZ1	zinc finger MIZ-type containing 1 [Source:HGNC Symbol;Acc:HGNC:16493]
novel_circ_001019	novel_circ_001019	ENSG00000108175	10	+	79290959	79292356	417	annot_exons	ZMIZ1	zinc finger MIZ-type containing 1 [Source:HGNC Symbol;Acc:HGNC:16493]
novel_circ_001020	novel_circ_001020	ENSG00000108175	10	+	79307405	79307571	167	one_exon	ZMIZ1	zinc finger MIZ-type containing 1 [Source:HGNC Symbol;Acc:HGNC:16493]
novel_circ_001021	novel_circ_001021	ENSG00000108179	10	+	79351584	79352316	733	exon_intron	PPIF	peptidylprolyl isomerase F [Source:HGNC Symbol;Acc:HGNC:9259]
novel_circ_001022	novel_circ_001022	ENSG00000225484	10	-	79802823	79808832	1923	exon_intron	NUTM2B-AS1	-
novel_circ_001023	hsa_circ_0018982	ENSG00000122378	10	+	80425866	80427496	306	annot_exons	PRXL2A	peroxiredoxin like 2A [Source:HGNC Symbol;Acc:HGNC:28651]
novel_circ_001024	hsa_circ_0009033	ENSG00000108219	10	+	80468547	80489314	244	annot_exons	TSPAN14	tetraspanin 14 [Source:HGNC Symbol;Acc:HGNC:23303]
novel_circ_001025	novel_circ_001025	ENSG00000107929	10	-	829385	845055	695	annot_exons	LARP4B	La ribonucleoprotein 4B [Source:HGNC Symbol;Acc:HGNC:28987]
novel_circ_001026	hsa_circ_0008837	ENSG00000107929	10	-	836403	845055	320	annot_exons	LARP4B	La ribonucleoprotein 4B [Source:HGNC Symbol;Acc:HGNC:28987]
novel_circ_001027	hsa_circ_001665	ENSG00000107929	10	-	842932	885760	3878	annot_exons	LARP4B	La ribonucleoprotein 4B [Source:HGNC Symbol;Acc:HGNC:28987]
novel_circ_001028	hsa_circ_0018992	ENSG00000107771	10	+	84371014	84373815	1653	annot_exons	CCSER2	coiled-coil serine rich protein 2 [Source:HGNC Symbol;Acc:HGNC:29197]
novel_circ_001029	hsa_circ_0006956	ENSG00000107771	10	+	84417771	84425893	409	annot_exons	CCSER2	coiled-coil serine rich protein 2 [Source:HGNC Symbol;Acc:HGNC:29197]
novel_circ_001030	novel_circ_001030	ENSG00000107771	10	+	84417771	84432098	6614	exon_intron	CCSER2	coiled-coil serine rich protein 2 [Source:HGNC Symbol;Acc:HGNC:29197]
novel_circ_001031	hsa_circ_0003018	ENSG00000107771	10	+	84417771	84438707	605	annot_exons	CCSER2	coiled-coil serine rich protein 2 [Source:HGNC Symbol;Acc:HGNC:29197]
novel_circ_001032	hsa_circ_0018996	ENSG00000107771	10	+	84417771	84477664	1070	annot_exons	CCSER2	coiled-coil serine rich protein 2 [Source:HGNC Symbol;Acc:HGNC:29197]
novel_circ_001033	novel_circ_001033	ENSG00000107771	10	+	84438512	84470458	456	annot_exons	CCSER2	coiled-coil serine rich protein 2 [Source:HGNC Symbol;Acc:HGNC:29197]
novel_circ_001034	hsa_circ_0018998	ENSG00000107771	10	+	84438512	84477664	661	annot_exons	CCSER2	coiled-coil serine rich protein 2 [Source:HGNC Symbol;Acc:HGNC:29197]
novel_circ_001035	novel_circ_001035	ENSG00000107771	10	+	84447832	84477664	4850	exon_intron	CCSER2	coiled-coil serine rich protein 2 [Source:HGNC Symbol;Acc:HGNC:29197]
novel_circ_001036	novel_circ_001036	ENSG00000107771	10	+	84463933	84477664	376	annot_exons	CCSER2	coiled-coil serine rich protein 2 [Source:HGNC Symbol;Acc:HGNC:29197]
novel_circ_001037	hsa_circ_0017412	ENSG00000107929	10	-	863743	864270	289	annot_exons	LARP4B	La ribonucleoprotein 4B [Source:HGNC Symbol;Acc:HGNC:28987]
novel_circ_001038	hsa_circ_0005772	ENSG00000107929	10	-	863743	885760	3662	annot_exons	LARP4B	La ribonucleoprotein 4B [Source:HGNC Symbol;Acc:HGNC:28987]
novel_circ_001039	novel_circ_001039	ENSG00000062650	10	-	86443275	86446449	966	annot_exons	WAPL	WAPL cohesin release factor [Source:HGNC Symbol;Acc:HGNC:23293]
novel_circ_001040	hsa_circ_0019003	ENSG00000062650	10	-	86443275	86473973	2436	annot_exons	WAPL	WAPL cohesin release factor [Source:HGNC Symbol;Acc:HGNC:23293]
novel_circ_001041	novel_circ_001041	ENSG00000062650	10	-	86446242	86460496	840	annot_exons	WAPL	WAPL cohesin release factor [Source:HGNC Symbol;Acc:HGNC:23293]
novel_circ_001042	hsa_circ_0019004	ENSG00000062650	10	-	86446242	86473973	1678	annot_exons	WAPL	WAPL cohesin release factor [Source:HGNC Symbol;Acc:HGNC:23293]
novel_circ_001043	hsa_circ_0019005	ENSG00000062650	10	-	86451967	86461287	744	annot_exons	WAPL	WAPL cohesin release factor [Source:HGNC Symbol;Acc:HGNC:23293]
novel_circ_001044	hsa_circ_0019006	ENSG00000062650	10	-	86451967	86473973	1470	annot_exons	WAPL	WAPL cohesin release factor [Source:HGNC Symbol;Acc:HGNC:23293]
novel_circ_001045	novel_circ_001045	ENSG00000062650	10	-	86453220	86460496	467	annot_exons	WAPL	WAPL cohesin release factor [Source:HGNC Symbol;Acc:HGNC:23293]
novel_circ_001046	novel_circ_001046	ENSG00000062650	10	-	86458989	86473973	1013	annot_exons	WAPL	WAPL cohesin release factor [Source:HGNC Symbol;Acc:HGNC:23293]
novel_circ_001047	novel_circ_001047	ENSG00000062650	10	-	86467279	86473973	726	annot_exons	WAPL	WAPL cohesin release factor [Source:HGNC Symbol;Acc:HGNC:23293]
novel_circ_001048	hsa_circ_0002727	ENSG00000062650	10	-	86470992	86473973	498	annot_exons	WAPL	WAPL cohesin release factor [Source:HGNC Symbol;Acc:HGNC:23293]
novel_circ_001049	hsa_circ_0005828	ENSG00000062650	10	-	86472208	86473973	386	annot_exons	WAPL	WAPL cohesin release factor [Source:HGNC Symbol;Acc:HGNC:23293]
novel_circ_001050	novel_circ_001050	ENSG00000062650	10	-	86497201	86500743	1145	annot_exons	WAPL	WAPL cohesin release factor [Source:HGNC Symbol;Acc:HGNC:23293]
novel_circ_001051	novel_circ_001051	ENSG00000122367	10	+	86679367	86680157	228	annot_exons	LDB3	LIM domain binding 3 [Source:HGNC Symbol;Acc:HGNC:15710]
novel_circ_001052	novel_circ_001052	ENSG00000122367	10	+	86687069	86692571	3529	annot_exons	LDB3	LIM domain binding 3 [Source:HGNC Symbol;Acc:HGNC:15710]
novel_circ_001053	novel_circ_001053	ENSG00000122367	10	+	86716327	86718847	747	annot_exons	LDB3	LIM domain binding 3 [Source:HGNC Symbol;Acc:HGNC:15710]
novel_circ_001054	novel_circ_001054	NA	10	+	86741127	86741806	680	intergenic	-	-
novel_circ_001055	hsa_circ_0006675	ENSG00000107779	10	+	86838865	86876085	439	annot_exons	BMPR1A	bone morphogenetic protein receptor type 1A [Source:HGNC Symbol;Acc:HGNC:1076]
novel_circ_001056	hsa_circ_0006930	ENSG00000107779	10	+	86875867	86900126	682	annot_exons	BMPR1A	bone morphogenetic protein receptor type 1A [Source:HGNC Symbol;Acc:HGNC:1076]
novel_circ_001057	novel_circ_001057	ENSG00000151303	10	+	87004325	87007706	88	annot_exons	ENSG00000151303	-
novel_circ_001058	novel_circ_001058	ENSG00000151303	10	+	87008355	87009895	1541	one_exon	ENSG00000151303	-
novel_circ_001059	novel_circ_001059	ENSG00000148672	10	-	87049401	87051870	2470	exon_intron	GLUD1	glutamate dehydrogenase 1 [Source:HGNC Symbol;Acc:HGNC:4335]
novel_circ_001060	novel_circ_001060	ENSG00000148672	10	-	87057691	87068157	3949	annot_exons	GLUD1	glutamate dehydrogenase 1 [Source:HGNC Symbol;Acc:HGNC:4335]
novel_circ_001061	novel_circ_001061	ENSG00000148672	10	-	87067726	87068157	212	annot_exons	GLUD1	glutamate dehydrogenase 1 [Source:HGNC Symbol;Acc:HGNC:4335]
novel_circ_001062	novel_circ_001062	ENSG00000122376	10	+	87103648	87104962	1315	intronic	SHLD2	shieldin complex subunit 2 [Source:HGNC Symbol;Acc:HGNC:28773]
novel_circ_001063	novel_circ_001063	ENSG00000122376	10	+	87151350	87152879	1530	one_exon	SHLD2	shieldin complex subunit 2 [Source:HGNC Symbol;Acc:HGNC:28773]
novel_circ_001064	novel_circ_001064	ENSG00000122376	10	+	87151350	87170974	1968	annot_exons	SHLD2	shieldin complex subunit 2 [Source:HGNC Symbol;Acc:HGNC:28773]
novel_circ_001065	hsa_circ_0007229	ENSG00000138138	10	-	87767673	87776427	248	annot_exons	ATAD1	ATPase family AAA domain containing 1 [Source:HGNC Symbol;Acc:HGNC:25903]
novel_circ_001066	hsa_circ_0019057	ENSG00000138138	10	-	87784470	87814612	686	annot_exons	ATAD1	ATPase family AAA domain containing 1 [Source:HGNC Symbol;Acc:HGNC:25903]
novel_circ_001067	novel_circ_001067	ENSG00000171862	10	+	87875405	87880438	592	exon_intron	PTEN	phosphatase and tensin homolog [Source:HGNC Symbol;Acc:HGNC:9588]
novel_circ_001068	novel_circ_001068	ENSG00000171862	10	+	87880300	87933251	810	annot_exons	PTEN	phosphatase and tensin homolog [Source:HGNC Symbol;Acc:HGNC:9588]
novel_circ_001069	novel_circ_001069	ENSG00000171862	10	+	87894025	87895777	1753	exon_intron	PTEN	phosphatase and tensin homolog [Source:HGNC Symbol;Acc:HGNC:9588]
novel_circ_001070	novel_circ_001070	ENSG00000171862	10	+	87925513	87952259	4292	annot_exons	PTEN	phosphatase and tensin homolog [Source:HGNC Symbol;Acc:HGNC:9588]
novel_circ_001071	novel_circ_001071	ENSG00000171862	10	+	87952118	87966258	3266	annot_exons	PTEN	phosphatase and tensin homolog [Source:HGNC Symbol;Acc:HGNC:9588]
novel_circ_001072	hsa_circ_0004202	ENSG00000107929	10	-	884447	885760	180	annot_exons	LARP4B	La ribonucleoprotein 4B [Source:HGNC Symbol;Acc:HGNC:28987]
novel_circ_001073	hsa_circ_0004995	ENSG00000107929	10	-	884447	890829	5249	exon_intron	LARP4B	La ribonucleoprotein 4B [Source:HGNC Symbol;Acc:HGNC:28987]
novel_circ_001074	novel_circ_001074	ENSG00000107929	10	-	884447	911819	8706	exon_intron	LARP4B	La ribonucleoprotein 4B [Source:HGNC Symbol;Acc:HGNC:28987]
novel_circ_001075	hsa_circ_0008629	ENSG00000138134	10	+	88893871	88905660	8086	exon_intron	STAMBPL1	STAM binding protein like 1 [Source:HGNC Symbol;Acc:HGNC:24105]
novel_circ_001076	novel_circ_001076	ENSG00000138134	10	+	88901656	88905660	301	annot_exons	STAMBPL1	STAM binding protein like 1 [Source:HGNC Symbol;Acc:HGNC:24105]
novel_circ_001077	hsa_circ_0019061	ENSG00000138134	10	+	88901656	88922436	2052	annot_exons	STAMBPL1	STAM binding protein like 1 [Source:HGNC Symbol;Acc:HGNC:24105]
novel_circ_001078	novel_circ_001078	ENSG00000138134	10	+	88914534	88922436	476	annot_exons	STAMBPL1	STAM binding protein like 1 [Source:HGNC Symbol;Acc:HGNC:24105]
novel_circ_001079	novel_circ_001079	ENSG00000107796	10	-	88938061	88938242	182	one_exon	ACTA2	actin alpha 2, smooth muscle [Source:HGNC Symbol;Acc:HGNC:130]
novel_circ_001080	hsa_circ_0019073	ENSG00000152782	10	-	89599252	89599505	254	one_exon	PANK1	pantothenate kinase 1 [Source:HGNC Symbol;Acc:HGNC:8598]
novel_circ_001081	novel_circ_001081	ENSG00000138182	10	+	89751346	89754673	407	annot_exons	KIF20B	kinesin family member 20B [Source:HGNC Symbol;Acc:HGNC:7212]
novel_circ_001082	hsa_circ_0019079	ENSG00000138182	10	+	89751346	89762835	893	annot_exons	KIF20B	kinesin family member 20B [Source:HGNC Symbol;Acc:HGNC:7212]
novel_circ_001083	hsa_circ_0019083	ENSG00000148680	10	-	90748839	90749594	756	one_exon	HTR7	5-hydroxytryptamine receptor 7 [Source:HGNC Symbol;Acc:HGNC:5302]
novel_circ_001084	novel_circ_001084	ENSG00000148688	10	+	90900570	90903276	1809	exon_intron	RPP30	ribonuclease P/MRP subunit p30 [Source:HGNC Symbol;Acc:HGNC:17688]
novel_circ_001085	novel_circ_001085	ENSG00000148688	10	+	90902243	90903276	187	exon_intron	RPP30	ribonuclease P/MRP subunit p30 [Source:HGNC Symbol;Acc:HGNC:17688]
novel_circ_001086	novel_circ_001086	ENSG00000180628	10	+	91205888	91241169	15595	exon_intron	PCGF5	polycomb group ring finger 5 [Source:HGNC Symbol;Acc:HGNC:28264]
novel_circ_001087	novel_circ_001087	ENSG00000180628	10	+	91222689	91251440	657	annot_exons	PCGF5	polycomb group ring finger 5 [Source:HGNC Symbol;Acc:HGNC:28264]
novel_circ_001088	novel_circ_001088	ENSG00000180628	10	+	91240484	91264520	551	annot_exons	PCGF5	polycomb group ring finger 5 [Source:HGNC Symbol;Acc:HGNC:28264]
novel_circ_001089	hsa_circ_0007168	ENSG00000165338	10	+	91425281	91462184	462	annot_exons	HECTD2	HECT domain E3 ubiquitin protein ligase 2 [Source:HGNC Symbol;Acc:HGNC:26736]
novel_circ_001090	hsa_circ_0019101	ENSG00000165338	10	+	91460427	91462184	332	annot_exons	HECTD2	HECT domain E3 ubiquitin protein ligase 2 [Source:HGNC Symbol;Acc:HGNC:26736]
novel_circ_001091	hsa_circ_0019102	ENSG00000165338	10	+	91484507	91491307	478	annot_exons	HECTD2	HECT domain E3 ubiquitin protein ligase 2 [Source:HGNC Symbol;Acc:HGNC:26736]
novel_circ_001092	novel_circ_001092	ENSG00000289228	10	-	91525028	91539578	14551	exon_intron	ENSG00000289228	-
novel_circ_001093	novel_circ_001093	NA	10	-	9176071	9199046	22976	intergenic	-	-
novel_circ_001094	novel_circ_001094	ENSG00000107854	10	+	91819270	91836998	1007	annot_exons	TNKS2	tankyrase 2 [Source:HGNC Symbol;Acc:HGNC:15677]
novel_circ_001095	novel_circ_001095	ENSG00000107854	10	+	91819270	91842391	1539	annot_exons	TNKS2	tankyrase 2 [Source:HGNC Symbol;Acc:HGNC:15677]
novel_circ_001096	novel_circ_001096	ENSG00000107854	10	+	91830923	91836998	423	annot_exons	TNKS2	tankyrase 2 [Source:HGNC Symbol;Acc:HGNC:15677]
novel_circ_001097	hsa_circ_0008170	ENSG00000107854	10	+	91830923	91842391	955	annot_exons	TNKS2	tankyrase 2 [Source:HGNC Symbol;Acc:HGNC:15677]
novel_circ_001098	novel_circ_001098	ENSG00000107854	10	+	91849512	91851336	204	annot_exons	TNKS2	tankyrase 2 [Source:HGNC Symbol;Acc:HGNC:15677]
novel_circ_001099	hsa_circ_0019120	ENSG00000095564	10	+	91939952	91942568	262	annot_exons	BTAF1	B-TFIID TATA-box binding protein associated factor 1 [Source:HGNC Symbol;Acc:HGNC:17307]
novel_circ_001100	novel_circ_001100	ENSG00000095564	10	+	91942422	91956657	578	annot_exons	BTAF1	B-TFIID TATA-box binding protein associated factor 1 [Source:HGNC Symbol;Acc:HGNC:17307]
novel_circ_001101	hsa_circ_0019122	ENSG00000095564	10	+	91951403	91953873	301	annot_exons	BTAF1	B-TFIID TATA-box binding protein associated factor 1 [Source:HGNC Symbol;Acc:HGNC:17307]
novel_circ_001102	novel_circ_001102	ENSG00000095564	10	+	91951403	91966757	1250	annot_exons	BTAF1	B-TFIID TATA-box binding protein associated factor 1 [Source:HGNC Symbol;Acc:HGNC:17307]
novel_circ_001103	novel_circ_001103	ENSG00000095564	10	+	91951403	91984404	2027	annot_exons	BTAF1	B-TFIID TATA-box binding protein associated factor 1 [Source:HGNC Symbol;Acc:HGNC:17307]
novel_circ_001104	novel_circ_001104	ENSG00000095564	10	+	91992119	91997751	806	annot_exons	BTAF1	B-TFIID TATA-box binding protein associated factor 1 [Source:HGNC Symbol;Acc:HGNC:17307]
novel_circ_001105	hsa_circ_0005975	ENSG00000095564	10	+	91992119	92008275	959	annot_exons	BTAF1	B-TFIID TATA-box binding protein associated factor 1 [Source:HGNC Symbol;Acc:HGNC:17307]
novel_circ_001106	hsa_circ_0019133	ENSG00000095564	10	+	91994535	91997751	461	annot_exons	BTAF1	B-TFIID TATA-box binding protein associated factor 1 [Source:HGNC Symbol;Acc:HGNC:17307]
novel_circ_001107	hsa_circ_0008148	ENSG00000095564	10	+	91994535	92008275	614	annot_exons	BTAF1	B-TFIID TATA-box binding protein associated factor 1 [Source:HGNC Symbol;Acc:HGNC:17307]
novel_circ_001108	hsa_circ_0007578	ENSG00000095564	10	+	91996369	92008275	504	annot_exons	BTAF1	B-TFIID TATA-box binding protein associated factor 1 [Source:HGNC Symbol;Acc:HGNC:17307]
novel_circ_001109	novel_circ_001109	ENSG00000095564	10	+	92008829	92009208	290	annot_exons	BTAF1	B-TFIID TATA-box binding protein associated factor 1 [Source:HGNC Symbol;Acc:HGNC:17307]
novel_circ_001110	novel_circ_001110	ENSG00000095564	10	+	92018783	92024967	365	annot_exons	BTAF1	B-TFIID TATA-box binding protein associated factor 1 [Source:HGNC Symbol;Acc:HGNC:17307]
novel_circ_001111	hsa_circ_0004224	ENSG00000107864	10	-	92081320	92091944	297	annot_exons	CPEB3	cytoplasmic polyadenylation element binding protein 3 [Source:HGNC Symbol;Acc:HGNC:21746]
novel_circ_001112	novel_circ_001112	ENSG00000107864	10	-	92111076	92181019	434	annot_exons	CPEB3	cytoplasmic polyadenylation element binding protein 3 [Source:HGNC Symbol;Acc:HGNC:21746]
novel_circ_001113	hsa_circ_0019146	ENSG00000107864	10	-	92143029	92181019	315	annot_exons	CPEB3	cytoplasmic polyadenylation element binding protein 3 [Source:HGNC Symbol;Acc:HGNC:21746]
novel_circ_001114	novel_circ_001114	ENSG00000119912	10	-	92461191	92508205	8824	annot_exons	IDE	insulin degrading enzyme [Source:HGNC Symbol;Acc:HGNC:5381]
novel_circ_001115	novel_circ_001115	ENSG00000119912	10	-	92504794	92510162	2455	annot_exons	IDE	insulin degrading enzyme [Source:HGNC Symbol;Acc:HGNC:5381]
novel_circ_001116	novel_circ_001116	ENSG00000119912	10	-	92504794	92537550	3141	annot_exons	IDE	insulin degrading enzyme [Source:HGNC Symbol;Acc:HGNC:5381]
novel_circ_001117	novel_circ_001117	ENSG00000119912	10	-	92514920	92537550	686	annot_exons	IDE	insulin degrading enzyme [Source:HGNC Symbol;Acc:HGNC:5381]
novel_circ_001118	hsa_circ_000786	ENSG00000119912	10	-	92531748	92537550	563	annot_exons	IDE	insulin degrading enzyme [Source:HGNC Symbol;Acc:HGNC:5381]
novel_circ_001119	novel_circ_001119	ENSG00000138160	10	+	92609020	92609509	311	annot_exons	KIF11	kinesin family member 11 [Source:HGNC Symbol;Acc:HGNC:6388]
novel_circ_001120	novel_circ_001120	ENSG00000138160	10	-	92646729	92647756	1028	antisense	KIF11	kinesin family member 11 [Source:HGNC Symbol;Acc:HGNC:6388]
novel_circ_001121	novel_circ_001121	ENSG00000138160	10	+	92648212	92650517	492	annot_exons	KIF11	kinesin family member 11 [Source:HGNC Symbol;Acc:HGNC:6388]
novel_circ_001122	novel_circ_001122	ENSG00000138190	10	+	92893349	92895020	311	annot_exons	EXOC6	exocyst complex component 6 [Source:HGNC Symbol;Acc:HGNC:23196]
novel_circ_001123	hsa_circ_0019170	ENSG00000138190	10	+	92893349	92899644	357	annot_exons	EXOC6	exocyst complex component 6 [Source:HGNC Symbol;Acc:HGNC:23196]
novel_circ_001124	hsa_circ_0019171	ENSG00000138190	10	+	92893349	92909631	2769	annot_exons	EXOC6	exocyst complex component 6 [Source:HGNC Symbol;Acc:HGNC:23196]
novel_circ_001125	hsa_circ_0019172	ENSG00000138190	10	+	92893349	92920050	2994	annot_exons	EXOC6	exocyst complex component 6 [Source:HGNC Symbol;Acc:HGNC:23196]
novel_circ_001126	novel_circ_001126	ENSG00000138119	10	-	93319872	93325965	784	annot_exons	MYOF	myoferlin [Source:HGNC Symbol;Acc:HGNC:3656]
novel_circ_001127	hsa_circ_0019190	ENSG00000138119	10	-	93323078	93329834	962	annot_exons	MYOF	myoferlin [Source:HGNC Symbol;Acc:HGNC:3656]
novel_circ_001128	hsa_circ_0019198	ENSG00000138119	10	-	93347617	93349969	328	annot_exons	MYOF	myoferlin [Source:HGNC Symbol;Acc:HGNC:3656]
novel_circ_001129	novel_circ_001129	ENSG00000138119	10	-	93349808	93351846	602	annot_exons	MYOF	myoferlin [Source:HGNC Symbol;Acc:HGNC:3656]
novel_circ_001130	novel_circ_001130	ENSG00000138119	10	-	93366392	93373085	452	annot_exons	MYOF	myoferlin [Source:HGNC Symbol;Acc:HGNC:3656]
novel_circ_001131	hsa_circ_0005898	ENSG00000138119	10	-	93381219	93389154	420	annot_exons	MYOF	myoferlin [Source:HGNC Symbol;Acc:HGNC:3656]
novel_circ_001132	novel_circ_001132	ENSG00000138119	10	-	93387797	93389154	242	annot_exons	MYOF	myoferlin [Source:HGNC Symbol;Acc:HGNC:3656]
novel_circ_001133	novel_circ_001133	ENSG00000138119	10	-	93404023	93409739	410	annot_exons	MYOF	myoferlin [Source:HGNC Symbol;Acc:HGNC:3656]
novel_circ_001134	novel_circ_001134	ENSG00000138119	10	-	93408787	93409739	296	annot_exons	MYOF	myoferlin [Source:HGNC Symbol;Acc:HGNC:3656]
novel_circ_001135	novel_circ_001135	ENSG00000138119	10	-	93408787	93426158	714	annot_exons	MYOF	myoferlin [Source:HGNC Symbol;Acc:HGNC:3656]
novel_circ_001136	novel_circ_001136	ENSG00000138119	10	-	93431408	93460351	3671	exon_intron	MYOF	myoferlin [Source:HGNC Symbol;Acc:HGNC:3656]
novel_circ_001137	novel_circ_001137	ENSG00000138119	10	-	93465811	93466713	903	intronic	MYOF	myoferlin [Source:HGNC Symbol;Acc:HGNC:3656]
novel_circ_001138	novel_circ_001138	ENSG00000148690	10	-	93670770	93700106	905	annot_exons	FRA10AC1	FRA10A associated CGG repeat 1 [Source:HGNC Symbol;Acc:HGNC:1162]
novel_circ_001139	novel_circ_001139	ENSG00000148690	10	-	93676653	93687449	361	annot_exons	FRA10AC1	FRA10A associated CGG repeat 1 [Source:HGNC Symbol;Acc:HGNC:1162]
novel_circ_001140	novel_circ_001140	ENSG00000148690	10	-	93676653	93700106	826	annot_exons	FRA10AC1	FRA10A associated CGG repeat 1 [Source:HGNC Symbol;Acc:HGNC:1162]
novel_circ_001141	novel_circ_001141	ENSG00000148690	10	-	93681480	93687449	322	annot_exons	FRA10AC1	FRA10A associated CGG repeat 1 [Source:HGNC Symbol;Acc:HGNC:1162]
novel_circ_001142	hsa_circ_0019223	ENSG00000138193	10	+	94030683	94032252	1570	one_exon	PLCE1	phospholipase C epsilon 1 [Source:HGNC Symbol;Acc:HGNC:17175]
novel_circ_001143	hsa_circ_0019225	ENSG00000138193	10	+	94245946	94246621	676	one_exon	PLCE1	phospholipase C epsilon 1 [Source:HGNC Symbol;Acc:HGNC:17175]
novel_circ_001144	hsa_circ_0019230	ENSG00000138193	10	+	94258800	94259150	260	annot_exons	PLCE1	phospholipase C epsilon 1 [Source:HGNC Symbol;Acc:HGNC:17175]
novel_circ_001145	novel_circ_001145	ENSG00000138193	10	+	94298379	94325104	5378	annot_exons	PLCE1	phospholipase C epsilon 1 [Source:HGNC Symbol;Acc:HGNC:17175]
novel_circ_001146	novel_circ_001146	ENSG00000108239	10	+	94441896	94443423	1528	exon_intron	TBC1D12	TBC1 domain family member 12 [Source:HGNC Symbol;Acc:HGNC:29082]
novel_circ_001147	novel_circ_001147	ENSG00000108239	10	+	94441896	94444539	2644	exon_intron	TBC1D12	TBC1 domain family member 12 [Source:HGNC Symbol;Acc:HGNC:29082]
novel_circ_001148	hsa_circ_0008874	ENSG00000108239	10	+	94441896	94474783	240	annot_exons	TBC1D12	TBC1 domain family member 12 [Source:HGNC Symbol;Acc:HGNC:29082]
novel_circ_001149	novel_circ_001149	ENSG00000108239	10	+	94441896	94500327	548	annot_exons	TBC1D12	TBC1 domain family member 12 [Source:HGNC Symbol;Acc:HGNC:29082]
novel_circ_001150	novel_circ_001150	ENSG00000108239	10	+	94474668	94511654	666	annot_exons	TBC1D12	TBC1 domain family member 12 [Source:HGNC Symbol;Acc:HGNC:29082]
novel_circ_001151	novel_circ_001151	ENSG00000108239	10	+	94474668	94522083	795	annot_exons	TBC1D12	TBC1 domain family member 12 [Source:HGNC Symbol;Acc:HGNC:29082]
novel_circ_001152	novel_circ_001152	ENSG00000108239	10	+	94493365	94500327	308	annot_exons	TBC1D12	TBC1 domain family member 12 [Source:HGNC Symbol;Acc:HGNC:29082]
novel_circ_001153	hsa_circ_0005691	ENSG00000108239	10	+	94507267	94511654	242	annot_exons	TBC1D12	TBC1 domain family member 12 [Source:HGNC Symbol;Acc:HGNC:29082]
novel_circ_001154	novel_circ_001154	ENSG00000108239	10	+	94507267	94515901	4489	exon_intron	TBC1D12	TBC1 domain family member 12 [Source:HGNC Symbol;Acc:HGNC:29082]
novel_circ_001155	novel_circ_001155	ENSG00000108239	10	+	94511583	94522453	311	annot_exons	TBC1D12	TBC1 domain family member 12 [Source:HGNC Symbol;Acc:HGNC:29082]
novel_circ_001156	novel_circ_001156	ENSG00000119969	10	+	94571388	94608026	6427	annot_exons	HELLS	helicase, lymphoid specific [Source:HGNC Symbol;Acc:HGNC:4861]
novel_circ_001157	hsa_circ_002088	ENSG00000119969	10	+	94588229	94594854	1438	annot_exons	HELLS	helicase, lymphoid specific [Source:HGNC Symbol;Acc:HGNC:4861]
novel_circ_001158	novel_circ_001158	ENSG00000119969	10	+	94588229	94608026	4395	annot_exons	HELLS	helicase, lymphoid specific [Source:HGNC Symbol;Acc:HGNC:4861]
novel_circ_001159	novel_circ_001159	ENSG00000276490	10	+	94720396	94781997	1123	annot_exons	ENSG00000276490	novel transcript
novel_circ_001160	novel_circ_001160	ENSG00000165841	10	+	94775058	94874809	24111	exon_intron	CYP2C19	cytochrome P450 family 2 subfamily C member 19 [Source:HGNC Symbol;Acc:HGNC:2621]
novel_circ_001161	novel_circ_001161	ENSG00000288526	10	-	95142610	95143294	147	annot_exons	ENSG00000288526	-
novel_circ_001162	novel_circ_001162	ENSG00000107438	10	-	95225548	95247366	12834	exon_intron	PDLIM1	PDZ and LIM domain 1 [Source:HGNC Symbol;Acc:HGNC:2067]
novel_circ_001163	novel_circ_001163	ENSG00000107438	10	-	95238568	95247366	270	annot_exons	PDLIM1	PDZ and LIM domain 1 [Source:HGNC Symbol;Acc:HGNC:2067]
novel_circ_001164	novel_circ_001164	ENSG00000107438	10	-	95263864	95268862	285	annot_exons	PDLIM1	PDZ and LIM domain 1 [Source:HGNC Symbol;Acc:HGNC:2067]
novel_circ_001165	novel_circ_001165	ENSG00000095637	10	-	95339133	95341678	436	annot_exons	SORBS1	sorbin and SH3 domain containing 1 [Source:HGNC Symbol;Acc:HGNC:14565]
novel_circ_001166	novel_circ_001166	ENSG00000095637	10	-	95339133	95346452	483	annot_exons	SORBS1	sorbin and SH3 domain containing 1 [Source:HGNC Symbol;Acc:HGNC:14565]
novel_circ_001167	novel_circ_001167	ENSG00000095637	10	-	95339133	95357803	2389	annot_exons	SORBS1	sorbin and SH3 domain containing 1 [Source:HGNC Symbol;Acc:HGNC:14565]
novel_circ_001168	novel_circ_001168	ENSG00000095637	10	-	95339133	95367699	2439	annot_exons	SORBS1	sorbin and SH3 domain containing 1 [Source:HGNC Symbol;Acc:HGNC:14565]
novel_circ_001169	novel_circ_001169	ENSG00000095637	10	-	95339133	95376056	2691	annot_exons	SORBS1	sorbin and SH3 domain containing 1 [Source:HGNC Symbol;Acc:HGNC:14565]
novel_circ_001170	novel_circ_001170	ENSG00000095637	10	-	95339133	95384285	2984	annot_exons	SORBS1	sorbin and SH3 domain containing 1 [Source:HGNC Symbol;Acc:HGNC:14565]
novel_circ_001171	novel_circ_001171	ENSG00000095637	10	-	95339133	95416185	4749	annot_exons	SORBS1	sorbin and SH3 domain containing 1 [Source:HGNC Symbol;Acc:HGNC:14565]
novel_circ_001172	novel_circ_001172	ENSG00000095637	10	-	95351209	95384285	2501	annot_exons	SORBS1	sorbin and SH3 domain containing 1 [Source:HGNC Symbol;Acc:HGNC:14565]
novel_circ_001173	novel_circ_001173	ENSG00000095637	10	-	95351209	95410777	3180	annot_exons	SORBS1	sorbin and SH3 domain containing 1 [Source:HGNC Symbol;Acc:HGNC:14565]
novel_circ_001174	novel_circ_001174	ENSG00000095637	10	-	95381685	95410777	972	annot_exons	SORBS1	sorbin and SH3 domain containing 1 [Source:HGNC Symbol;Acc:HGNC:14565]
novel_circ_001175	novel_circ_001175	ENSG00000095637	10	-	95381685	95432576	2327	annot_exons	SORBS1	sorbin and SH3 domain containing 1 [Source:HGNC Symbol;Acc:HGNC:14565]
novel_circ_001176	novel_circ_001176	ENSG00000095637	10	-	95389180	95395953	6447	exon_intron	SORBS1	sorbin and SH3 domain containing 1 [Source:HGNC Symbol;Acc:HGNC:14565]
novel_circ_001177	novel_circ_001177	ENSG00000095637	10	-	95395001	95410777	487	annot_exons	SORBS1	sorbin and SH3 domain containing 1 [Source:HGNC Symbol;Acc:HGNC:14565]
novel_circ_001178	novel_circ_001178	ENSG00000095637	10	-	95397220	95410777	412	annot_exons	SORBS1	sorbin and SH3 domain containing 1 [Source:HGNC Symbol;Acc:HGNC:14565]
novel_circ_001179	novel_circ_001179	ENSG00000095637	10	-	95397220	95414862	781	annot_exons	SORBS1	sorbin and SH3 domain containing 1 [Source:HGNC Symbol;Acc:HGNC:14565]
novel_circ_001180	novel_circ_001180	ENSG00000095637	10	-	95397220	95432576	1767	annot_exons	SORBS1	sorbin and SH3 domain containing 1 [Source:HGNC Symbol;Acc:HGNC:14565]
novel_circ_001181	novel_circ_001181	ENSG00000095637	10	-	95406118	95432576	1530	annot_exons	SORBS1	sorbin and SH3 domain containing 1 [Source:HGNC Symbol;Acc:HGNC:14565]
novel_circ_001182	novel_circ_001182	ENSG00000095637	10	-	95410633	95422073	1344	annot_exons	SORBS1	sorbin and SH3 domain containing 1 [Source:HGNC Symbol;Acc:HGNC:14565]
novel_circ_001183	novel_circ_001183	ENSG00000095637	10	-	95410633	95422216	1371	annot_exons	SORBS1	sorbin and SH3 domain containing 1 [Source:HGNC Symbol;Acc:HGNC:14565]
novel_circ_001184	novel_circ_001184	ENSG00000095637	10	-	95415469	95422216	857	annot_exons	SORBS1	sorbin and SH3 domain containing 1 [Source:HGNC Symbol;Acc:HGNC:14565]
novel_circ_001185	novel_circ_001185	ENSG00000095637	10	-	95432448	95441180	346	annot_exons	SORBS1	sorbin and SH3 domain containing 1 [Source:HGNC Symbol;Acc:HGNC:14565]
novel_circ_001186	novel_circ_001186	ENSG00000095637	10	-	95491035	95493286	208	annot_exons	SORBS1	sorbin and SH3 domain containing 1 [Source:HGNC Symbol;Acc:HGNC:14565]
novel_circ_001187	novel_circ_001187	ENSG00000095637	10	-	95530040	95530242	203	intronic	SORBS1	sorbin and SH3 domain containing 1 [Source:HGNC Symbol;Acc:HGNC:14565]
novel_circ_001188	novel_circ_001188	ENSG00000138185	10	+	95839691	95847706	1942	annot_exons	ENTPD1	ectonucleoside triphosphate diphosphohydrolase 1 [Source:HGNC Symbol;Acc:HGNC:3363]
novel_circ_001189	novel_circ_001189	ENSG00000188649	10	+	95922016	95927332	300	annot_exons	CC2D2B	coiled-coil and C2 domain containing 2B [Source:HGNC Symbol;Acc:HGNC:31666]
novel_circ_001190	novel_circ_001190	ENSG00000188649	10	+	95955394	95966302	710	annot_exons	CC2D2B	coiled-coil and C2 domain containing 2B [Source:HGNC Symbol;Acc:HGNC:31666]
novel_circ_001191	novel_circ_001191	ENSG00000188649	10	+	95955394	95974156	1187	annot_exons	CC2D2B	coiled-coil and C2 domain containing 2B [Source:HGNC Symbol;Acc:HGNC:31666]
novel_circ_001192	novel_circ_001192	ENSG00000226688	10	-	95981466	95999053	3204	exon_intron	ENTPD1-AS1	-
novel_circ_001193	novel_circ_001193	ENSG00000095585	10	-	96209914	96214245	1789	annot_exons	BLNK	B cell linker [Source:HGNC Symbol;Acc:HGNC:14211]
novel_circ_001194	novel_circ_001194	ENSG00000095585	10	-	96223826	96227566	321	annot_exons	BLNK	B cell linker [Source:HGNC Symbol;Acc:HGNC:14211]
novel_circ_001195	hsa_circ_0005801	ENSG00000077147	10	-	96544076	96565426	887	annot_exons	TM9SF3	transmembrane 9 superfamily member 3 [Source:HGNC Symbol;Acc:HGNC:21529]
novel_circ_001196	novel_circ_001196	ENSG00000155629	10	-	96616639	96628493	639	annot_exons	PIK3AP1	phosphoinositide-3-kinase adaptor protein 1 [Source:HGNC Symbol;Acc:HGNC:30034]
novel_circ_001197	novel_circ_001197	ENSG00000155629	10	-	96620352	96628493	566	annot_exons	PIK3AP1	phosphoinositide-3-kinase adaptor protein 1 [Source:HGNC Symbol;Acc:HGNC:30034]
novel_circ_001198	hsa_circ_0007707	ENSG00000196233	10	+	96907265	96907747	146	annot_exons	LCOR	ligand dependent nuclear receptor corepressor [Source:HGNC Symbol;Acc:HGNC:29503]
novel_circ_001199	novel_circ_001199	ENSG00000196233	10	+	96907265	96910175	2574	exon_intron	LCOR	ligand dependent nuclear receptor corepressor [Source:HGNC Symbol;Acc:HGNC:29503]
novel_circ_001200	hsa_circ_0019316	ENSG00000196233	10	+	96907265	96952196	3892	annot_exons	LCOR	ligand dependent nuclear receptor corepressor [Source:HGNC Symbol;Acc:HGNC:29503]
novel_circ_001201	hsa_circ_0008102	ENSG00000196233	10	+	96944113	96952196	3392	annot_exons	LCOR	ligand dependent nuclear receptor corepressor [Source:HGNC Symbol;Acc:HGNC:29503]
novel_circ_001202	hsa_circ_0006371	ENSG00000196233	10	+	96949008	96952196	3189	one_exon	LCOR	ligand dependent nuclear receptor corepressor [Source:HGNC Symbol;Acc:HGNC:29503]
novel_circ_001203	novel_circ_001203	ENSG00000213390	10	-	97235217	97259628	766	annot_exons	ARHGAP19	Rho GTPase activating protein 19 [Source:HGNC Symbol;Acc:HGNC:23724]
novel_circ_001204	novel_circ_001204	ENSG00000213390	10	-	97246272	97259628	475	annot_exons	ARHGAP19	Rho GTPase activating protein 19 [Source:HGNC Symbol;Acc:HGNC:23724]
novel_circ_001205	novel_circ_001205	ENSG00000213390	10	-	97246272	97263629	685	annot_exons	ARHGAP19	Rho GTPase activating protein 19 [Source:HGNC Symbol;Acc:HGNC:23724]
novel_circ_001206	novel_circ_001206	ENSG00000213390	10	-	97256318	97259628	409	annot_exons	ARHGAP19	Rho GTPase activating protein 19 [Source:HGNC Symbol;Acc:HGNC:23724]
novel_circ_001207	hsa_circ_0005887	ENSG00000171311	10	-	97436417	97437750	271	annot_exons	EXOSC1	exosome component 1 [Source:HGNC Symbol;Acc:HGNC:17286]
novel_circ_001208	novel_circ_001208	ENSG00000171311	10	-	97436417	97438703	312	annot_exons	EXOSC1	exosome component 1 [Source:HGNC Symbol;Acc:HGNC:17286]
novel_circ_001209	hsa_circ_0004896	ENSG00000171311	10	-	97437191	97437750	136	annot_exons	EXOSC1	exosome component 1 [Source:HGNC Symbol;Acc:HGNC:17286]
novel_circ_001210	hsa_circ_0005097	ENSG00000171311	10	-	97437191	97438703	177	annot_exons	EXOSC1	exosome component 1 [Source:HGNC Symbol;Acc:HGNC:17286]
novel_circ_001211	hsa_circ_0019343	ENSG00000171311	10	-	97437191	97443311	748	annot_exons	EXOSC1	exosome component 1 [Source:HGNC Symbol;Acc:HGNC:17286]
novel_circ_001212	novel_circ_001212	ENSG00000155229	10	-	97460695	97462682	1121	annot_exons	MMS19	MMS19 homolog, cytosolic iron-sulfur assembly component [Source:HGNC Symbol;Acc:HGNC:13824]
novel_circ_001213	hsa_circ_0019366	ENSG00000155229	10	-	97469646	97476744	302	annot_exons	MMS19	MMS19 homolog, cytosolic iron-sulfur assembly component [Source:HGNC Symbol;Acc:HGNC:13824]
novel_circ_001214	hsa_circ_0006520	ENSG00000155229	10	-	97476683	97478389	805	annot_exons	MMS19	MMS19 homolog, cytosolic iron-sulfur assembly component [Source:HGNC Symbol;Acc:HGNC:13824]
novel_circ_001215	novel_circ_001215	ENSG00000171160	10	-	97618975	97619683	709	exon_intron	MORN4	MORN repeat containing 4 [Source:HGNC Symbol;Acc:HGNC:24001]
novel_circ_001216	hsa_circ_0004419	ENSG00000166024	10	+	98156093	98163397	259	annot_exons	R3HCC1L	R3H domain and coiled-coil containing 1 like [Source:HGNC Symbol;Acc:HGNC:23512]
novel_circ_001217	novel_circ_001217	ENSG00000166024	10	+	98156093	98209899	2155	annot_exons	R3HCC1L	R3H domain and coiled-coil containing 1 like [Source:HGNC Symbol;Acc:HGNC:23512]
novel_circ_001218	novel_circ_001218	ENSG00000166024	10	+	98162883	98209899	2100	annot_exons	R3HCC1L	R3H domain and coiled-coil containing 1 like [Source:HGNC Symbol;Acc:HGNC:23512]
novel_circ_001219	novel_circ_001219	ENSG00000166024	10	+	98166078	98166760	683	intronic	R3HCC1L	R3H domain and coiled-coil containing 1 like [Source:HGNC Symbol;Acc:HGNC:23512]
novel_circ_001220	hsa_circ_0007678	ENSG00000166024	10	+	98231512	98236164	484	annot_exons	R3HCC1L	R3H domain and coiled-coil containing 1 like [Source:HGNC Symbol;Acc:HGNC:23512]
novel_circ_001221	novel_circ_001221	ENSG00000172987	10	-	98614904	98620708	222	annot_exons	HPSE2	heparanase 2 (inactive) [Source:HGNC Symbol;Acc:HGNC:18374]
novel_circ_001222	novel_circ_001222	ENSG00000172987	10	-	98614904	98641940	316	annot_exons	HPSE2	heparanase 2 (inactive) [Source:HGNC Symbol;Acc:HGNC:18374]
novel_circ_001223	novel_circ_001223	ENSG00000172987	10	-	98983240	98994038	10799	intronic	HPSE2	heparanase 2 (inactive) [Source:HGNC Symbol;Acc:HGNC:18374]
novel_circ_001224	novel_circ_001224	ENSG00000172987	10	-	98990145	98994038	3894	intronic	HPSE2	heparanase 2 (inactive) [Source:HGNC Symbol;Acc:HGNC:18374]
novel_circ_001225	novel_circ_001225	ENSG00000172987	10	-	99144238	99144399	162	one_exon	HPSE2	heparanase 2 (inactive) [Source:HGNC Symbol;Acc:HGNC:18374]
novel_circ_001226	novel_circ_001226	ENSG00000172987	10	-	99144238	99232505	320	annot_exons	HPSE2	heparanase 2 (inactive) [Source:HGNC Symbol;Acc:HGNC:18374]
novel_circ_001227	hsa_circ_0017416	ENSG00000107937	10	+	992489	999095	606	annot_exons	GTPBP4	GTP binding protein 4 [Source:HGNC Symbol;Acc:HGNC:21535]
novel_circ_001228	novel_circ_001228	ENSG00000107937	10	+	995929	1009580	1024	annot_exons	GTPBP4	GTP binding protein 4 [Source:HGNC Symbol;Acc:HGNC:21535]
novel_circ_001229	novel_circ_001229	ENSG00000107554	10	-	99894946	99900066	602	annot_exons	DNMBP	dynamin binding protein [Source:HGNC Symbol;Acc:HGNC:30373]
novel_circ_001230	hsa_circ_0019493	ENSG00000107554	10	-	99898086	99900066	366	annot_exons	DNMBP	dynamin binding protein [Source:HGNC Symbol;Acc:HGNC:30373]
novel_circ_001231	hsa_circ_0019494	ENSG00000107554	10	-	99898743	99900066	166	annot_exons	DNMBP	dynamin binding protein [Source:HGNC Symbol;Acc:HGNC:30373]
novel_circ_001232	hsa_circ_0005796	ENSG00000107554	10	-	99899919	99900066	148	one_exon	DNMBP	dynamin binding protein [Source:HGNC Symbol;Acc:HGNC:30373]
novel_circ_001233	novel_circ_001233	ENSG00000107554	10	-	99929608	99931445	1838	exon_intron	DNMBP	dynamin binding protein [Source:HGNC Symbol;Acc:HGNC:30373]
novel_circ_001234	novel_circ_001234	ENSG00000107554	10	-	99955214	99957205	1992	one_exon	DNMBP	dynamin binding protein [Source:HGNC Symbol;Acc:HGNC:30373]
novel_circ_001235	hsa_circ_0008393	ENSG00000107554	10	-	99969115	99972134	278	annot_exons	DNMBP	dynamin binding protein [Source:HGNC Symbol;Acc:HGNC:30373]
novel_circ_001236	hsa_circ_0020749	ENSG00000183020	11	+	1000432	1003804	2326	annot_exons	AP2A2	adaptor related protein complex 2 subunit alpha 2 [Source:HGNC Symbol;Acc:HGNC:562]
novel_circ_001237	novel_circ_001237	ENSG00000133812	11	-	10028452	10031170	340	annot_exons	SBF2	SET binding factor 2 [Source:HGNC Symbol;Acc:HGNC:2135]
novel_circ_001238	hsa_circ_0021237	ENSG00000133812	11	-	10028452	10042981	2744	annot_exons	SBF2	SET binding factor 2 [Source:HGNC Symbol;Acc:HGNC:2135]
novel_circ_001239	novel_circ_001239	ENSG00000165895	11	+	100718432	100770438	52007	exon_intron	ARHGAP42	Rho GTPase activating protein 42 [Source:HGNC Symbol;Acc:HGNC:26545]
novel_circ_001240	novel_circ_001240	ENSG00000165895	11	+	100738266	100741412	3147	intronic	ARHGAP42	Rho GTPase activating protein 42 [Source:HGNC Symbol;Acc:HGNC:26545]
novel_circ_001241	novel_circ_001241	ENSG00000165895	11	+	100816715	100859625	42911	exon_intron	ARHGAP42	Rho GTPase activating protein 42 [Source:HGNC Symbol;Acc:HGNC:26545]
novel_circ_001242	novel_circ_001242	ENSG00000165895	11	+	100859554	100921604	567	annot_exons	ARHGAP42	Rho GTPase activating protein 42 [Source:HGNC Symbol;Acc:HGNC:26545]
novel_circ_001243	novel_circ_001243	ENSG00000165895	11	+	100859554	100943868	1013	annot_exons	ARHGAP42	Rho GTPase activating protein 42 [Source:HGNC Symbol;Acc:HGNC:26545]
novel_circ_001244	novel_circ_001244	ENSG00000137672	11	+	101444164	101485352	41189	antisense	TRPC6	transient receptor potential cation channel subfamily C member 6 [Source:HGNC Symbol;Acc:HGNC:12338]
novel_circ_001245	novel_circ_001245	ENSG00000110318	11	+	101944265	101963880	3749	annot_exons	CEP126	centrosomal protein 126 [Source:HGNC Symbol;Acc:HGNC:29264]
novel_circ_001246	novel_circ_001246	ENSG00000110318	11	+	101948031	101981964	3792	annot_exons	CEP126	centrosomal protein 126 [Source:HGNC Symbol;Acc:HGNC:29264]
novel_circ_001247	novel_circ_001247	ENSG00000110318	11	+	101961741	101963880	2140	one_exon	CEP126	centrosomal protein 126 [Source:HGNC Symbol;Acc:HGNC:29264]
novel_circ_001248	novel_circ_001248	ENSG00000110318	11	+	101994143	101997132	2990	intronic	CEP126	centrosomal protein 126 [Source:HGNC Symbol;Acc:HGNC:29264]
novel_circ_001249	novel_circ_001249	ENSG00000137691	11	+	102075873	102081281	306	annot_exons	CFAP300	cilia and flagella associated protein 300 [Source:HGNC Symbol;Acc:HGNC:28188]
novel_circ_001250	hsa_circ_0002320	ENSG00000137693	11	+	102186018	102206074	851	annot_exons	YAP1	Yes1 associated transcriptional regulator [Source:HGNC Symbol;Acc:HGNC:16262]
novel_circ_001251	novel_circ_001251	ENSG00000137693	11	+	102186018	102206086	863	annot_exons	YAP1	Yes1 associated transcriptional regulator [Source:HGNC Symbol;Acc:HGNC:16262]
novel_circ_001252	hsa_circ_0004140	ENSG00000137693	11	+	102186018	102209564	911	annot_exons	YAP1	Yes1 associated transcriptional regulator [Source:HGNC Symbol;Acc:HGNC:16262]
novel_circ_001253	hsa_circ_0006286	ENSG00000137693	11	+	102205893	102209564	242	annot_exons	YAP1	Yes1 associated transcriptional regulator [Source:HGNC Symbol;Acc:HGNC:16262]
novel_circ_001254	hsa_circ_0005990	ENSG00000137693	11	+	102205893	102223752	373	annot_exons	YAP1	Yes1 associated transcriptional regulator [Source:HGNC Symbol;Acc:HGNC:16262]
novel_circ_001255	hsa_circ_0008074	ENSG00000137693	11	+	102205893	102227581	486	annot_exons	YAP1	Yes1 associated transcriptional regulator [Source:HGNC Symbol;Acc:HGNC:16262]
novel_circ_001256	novel_circ_001256	ENSG00000110330	11	+	102348598	102362974	2485	annot_exons	BIRC2	baculoviral IAP repeat containing 2 [Source:HGNC Symbol;Acc:HGNC:590]
novel_circ_001257	hsa_circ_0004103	ENSG00000110330	11	+	102362896	102368548	371	annot_exons	BIRC2	baculoviral IAP repeat containing 2 [Source:HGNC Symbol;Acc:HGNC:590]
novel_circ_001258	novel_circ_001258	ENSG00000196611	11	-	102779504	102842579	56904	exon_intron	MMP1	matrix metallopeptidase 1 [Source:HGNC Symbol;Acc:HGNC:7155]
novel_circ_001259	novel_circ_001259	ENSG00000137692	11	-	103061838	103066567	894	annot_exons	DCUN1D5	defective in cullin neddylation 1 domain containing 5 [Source:HGNC Symbol;Acc:HGNC:28409]
novel_circ_001260	hsa_circ_0024115	ENSG00000137692	11	-	103066269	103089318	558	annot_exons	DCUN1D5	defective in cullin neddylation 1 domain containing 5 [Source:HGNC Symbol;Acc:HGNC:28409]
novel_circ_001261	novel_circ_001261	ENSG00000187240	11	+	103116570	103171068	5420	annot_exons	DYNC2H1	dynein cytoplasmic 2 heavy chain 1 [Source:HGNC Symbol;Acc:HGNC:2962]
novel_circ_001262	novel_circ_001262	ENSG00000187240	11	+	103219915	103223086	521	annot_exons	DYNC2H1	dynein cytoplasmic 2 heavy chain 1 [Source:HGNC Symbol;Acc:HGNC:2962]
novel_circ_001263	novel_circ_001263	ENSG00000187240	11	+	103219915	103236539	987	annot_exons	DYNC2H1	dynein cytoplasmic 2 heavy chain 1 [Source:HGNC Symbol;Acc:HGNC:2962]
novel_circ_001264	hsa_circ_0024136	ENSG00000187240	11	+	103253285	103259977	653	annot_exons	DYNC2H1	dynein cytoplasmic 2 heavy chain 1 [Source:HGNC Symbol;Acc:HGNC:2962]
novel_circ_001265	novel_circ_001265	ENSG00000187240	11	+	103255415	103312033	1604	annot_exons	DYNC2H1	dynein cytoplasmic 2 heavy chain 1 [Source:HGNC Symbol;Acc:HGNC:2962]
novel_circ_001266	novel_circ_001266	ENSG00000187240	11	+	103255484	103259977	420	annot_exons	DYNC2H1	dynein cytoplasmic 2 heavy chain 1 [Source:HGNC Symbol;Acc:HGNC:2962]
novel_circ_001267	novel_circ_001267	ENSG00000187240	11	+	103256106	103259977	369	annot_exons	DYNC2H1	dynein cytoplasmic 2 heavy chain 1 [Source:HGNC Symbol;Acc:HGNC:2962]
novel_circ_001268	hsa_circ_0006960	ENSG00000187240	11	+	103280348	103287605	422	annot_exons	DYNC2H1	dynein cytoplasmic 2 heavy chain 1 [Source:HGNC Symbol;Acc:HGNC:2962]
novel_circ_001269	hsa_circ_0024139	ENSG00000187240	11	+	103280348	103323990	1509	annot_exons	DYNC2H1	dynein cytoplasmic 2 heavy chain 1 [Source:HGNC Symbol;Acc:HGNC:2962]
novel_circ_001270	hsa_circ_0006864	ENSG00000187240	11	+	103303093	103316620	630	annot_exons	DYNC2H1	dynein cytoplasmic 2 heavy chain 1 [Source:HGNC Symbol;Acc:HGNC:2962]
novel_circ_001271	hsa_circ_0024143	ENSG00000187240	11	+	103303093	103323990	948	annot_exons	DYNC2H1	dynein cytoplasmic 2 heavy chain 1 [Source:HGNC Symbol;Acc:HGNC:2962]
novel_circ_001272	hsa_circ_0024144	ENSG00000187240	11	+	103303093	103358359	1065	annot_exons	DYNC2H1	dynein cytoplasmic 2 heavy chain 1 [Source:HGNC Symbol;Acc:HGNC:2962]
novel_circ_001273	hsa_circ_0006921	ENSG00000187240	11	+	103311878	103323990	550	annot_exons	DYNC2H1	dynein cytoplasmic 2 heavy chain 1 [Source:HGNC Symbol;Acc:HGNC:2962]
novel_circ_001274	novel_circ_001274	ENSG00000133805	11	+	10478526	10482225	548	annot_exons	AMPD3	adenosine monophosphate deaminase 3 [Source:HGNC Symbol;Acc:HGNC:470]
novel_circ_001275	novel_circ_001275	ENSG00000133805	11	+	10478526	10487364	898	annot_exons	AMPD3	adenosine monophosphate deaminase 3 [Source:HGNC Symbol;Acc:HGNC:470]
novel_circ_001276	novel_circ_001276	ENSG00000133805	11	+	10478526	10496938	1726	annot_exons	AMPD3	adenosine monophosphate deaminase 3 [Source:HGNC Symbol;Acc:HGNC:470]
novel_circ_001277	novel_circ_001277	ENSG00000133805	11	+	10482063	10485039	383	annot_exons	AMPD3	adenosine monophosphate deaminase 3 [Source:HGNC Symbol;Acc:HGNC:470]
novel_circ_001278	novel_circ_001278	ENSG00000290797	11	-	105065472	105123375	49407	exon_intron	ENSG00000290797	-
novel_circ_001279	novel_circ_001279	ENSG00000133800	11	-	10560301	10560800	500	exon_intron	LYVE1	lymphatic vessel endothelial hyaluronan receptor 1 [Source:HGNC Symbol;Acc:HGNC:14687]
novel_circ_001280	hsa_circ_0024152	ENSG00000152402	11	-	106939460	106940178	719	one_exon	GUCY1A2	guanylate cyclase 1 soluble subunit alpha 2 [Source:HGNC Symbol;Acc:HGNC:4684]
novel_circ_001281	novel_circ_001281	ENSG00000152402	11	-	106939460	106978740	841	annot_exons	GUCY1A2	guanylate cyclase 1 soluble subunit alpha 2 [Source:HGNC Symbol;Acc:HGNC:4684]
novel_circ_001282	hsa_circ_0008602	ENSG00000152402	11	-	106978619	106986131	184	annot_exons	GUCY1A2	guanylate cyclase 1 soluble subunit alpha 2 [Source:HGNC Symbol;Acc:HGNC:4684]
novel_circ_001283	novel_circ_001283	ENSG00000152404	11	-	107390074	107392895	255	annot_exons	CWF19L2	CWF19 like cell cycle control factor 2 [Source:HGNC Symbol;Acc:HGNC:26508]
novel_circ_001284	hsa_circ_0006868	ENSG00000152404	11	-	107390074	107418287	439	annot_exons	CWF19L2	CWF19 like cell cycle control factor 2 [Source:HGNC Symbol;Acc:HGNC:26508]
novel_circ_001285	novel_circ_001285	ENSG00000152404	11	-	107390074	107455776	1767	annot_exons	CWF19L2	CWF19 like cell cycle control factor 2 [Source:HGNC Symbol;Acc:HGNC:26508]
novel_circ_001286	hsa_circ_0024165	ENSG00000110660	11	-	107803001	107806876	525	annot_exons	SLC35F2	solute carrier family 35 member F2 [Source:HGNC Symbol;Acc:HGNC:23615]
novel_circ_001287	novel_circ_001287	ENSG00000110660	11	-	107803001	107815965	829	annot_exons	SLC35F2	solute carrier family 35 member F2 [Source:HGNC Symbol;Acc:HGNC:23615]
novel_circ_001288	novel_circ_001288	ENSG00000110660	11	-	107806717	107815965	464	annot_exons	SLC35F2	solute carrier family 35 member F2 [Source:HGNC Symbol;Acc:HGNC:23615]
novel_circ_001289	novel_circ_001289	ENSG00000179331	11	+	107961946	107962504	559	one_exon	RAB39A	RAB39A, member RAS oncogene family [Source:HGNC Symbol;Acc:HGNC:16521]
novel_circ_001290	novel_circ_001290	ENSG00000110321	11	-	10798992	10802435	2897	annot_exons	EIF4G2	eukaryotic translation initiation factor 4 gamma 2 [Source:HGNC Symbol;Acc:HGNC:3297]
novel_circ_001291	hsa_circ_0021263	ENSG00000110321	11	-	10803030	10805015	1636	annot_exons	EIF4G2	eukaryotic translation initiation factor 4 gamma 2 [Source:HGNC Symbol;Acc:HGNC:3297]
novel_circ_001292	novel_circ_001292	ENSG00000166266	11	+	108033802	108054955	880	annot_exons	CUL5	cullin 5 [Source:HGNC Symbol;Acc:HGNC:2556]
novel_circ_001293	hsa_circ_0024169	ENSG00000166266	11	+	108046270	108054955	770	annot_exons	CUL5	cullin 5 [Source:HGNC Symbol;Acc:HGNC:2556]
novel_circ_001294	novel_circ_001294	ENSG00000166266	11	+	108046270	108098529	2138	annot_exons	CUL5	cullin 5 [Source:HGNC Symbol;Acc:HGNC:2556]
novel_circ_001295	novel_circ_001295	ENSG00000166266	11	+	108072332	108078240	304	annot_exons	CUL5	cullin 5 [Source:HGNC Symbol;Acc:HGNC:2556]
novel_circ_001296	hsa_circ_0007423	ENSG00000166266	11	+	108097636	108098529	243	annot_exons	CUL5	cullin 5 [Source:HGNC Symbol;Acc:HGNC:2556]
novel_circ_001297	hsa_circ_0024181	ENSG00000075239	11	+	108131907	108135242	495	annot_exons	ACAT1	acetyl-CoA acetyltransferase 1 [Source:HGNC Symbol;Acc:HGNC:93]
novel_circ_001298	novel_circ_001298	ENSG00000075239	11	+	108133820	108135242	447	annot_exons	ACAT1	acetyl-CoA acetyltransferase 1 [Source:HGNC Symbol;Acc:HGNC:93]
novel_circ_001299	novel_circ_001299	ENSG00000075239	11	+	108135142	108148858	5301	exon_intron	ACAT1	acetyl-CoA acetyltransferase 1 [Source:HGNC Symbol;Acc:HGNC:93]
novel_circ_001300	novel_circ_001300	ENSG00000149308	11	-	108158920	108162180	1317	annot_exons	NPAT	nuclear protein, coactivator of histone transcription [Source:HGNC Symbol;Acc:HGNC:7896]
novel_circ_001301	novel_circ_001301	ENSG00000149308	11	-	108158920	108170043	1542	annot_exons	NPAT	nuclear protein, coactivator of histone transcription [Source:HGNC Symbol;Acc:HGNC:7896]
novel_circ_001302	novel_circ_001302	ENSG00000149308	11	-	108158920	108197420	4448	annot_exons	NPAT	nuclear protein, coactivator of histone transcription [Source:HGNC Symbol;Acc:HGNC:7896]
novel_circ_001303	novel_circ_001303	ENSG00000149308	11	-	108169744	108173851	2036	annot_exons	NPAT	nuclear protein, coactivator of histone transcription [Source:HGNC Symbol;Acc:HGNC:7896]
novel_circ_001304	novel_circ_001304	ENSG00000149308	11	-	108172199	108173851	1653	one_exon	NPAT	nuclear protein, coactivator of histone transcription [Source:HGNC Symbol;Acc:HGNC:7896]
novel_circ_001305	novel_circ_001305	ENSG00000149308	11	-	108172199	108177090	1879	annot_exons	NPAT	nuclear protein, coactivator of histone transcription [Source:HGNC Symbol;Acc:HGNC:7896]
novel_circ_001306	hsa_circ_0006208	ENSG00000149308	11	-	108176246	108177090	226	annot_exons	NPAT	nuclear protein, coactivator of histone transcription [Source:HGNC Symbol;Acc:HGNC:7896]
novel_circ_001307	novel_circ_001307	ENSG00000149308	11	-	108176246	108186588	513	exon_intron	NPAT	nuclear protein, coactivator of histone transcription [Source:HGNC Symbol;Acc:HGNC:7896]
novel_circ_001308	hsa_circ_0024190	ENSG00000149308	11	-	108185232	108185494	180	annot_exons	NPAT	nuclear protein, coactivator of histone transcription [Source:HGNC Symbol;Acc:HGNC:7896]
novel_circ_001309	novel_circ_001309	ENSG00000149308	11	-	108185232	108186569	268	annot_exons	NPAT	nuclear protein, coactivator of histone transcription [Source:HGNC Symbol;Acc:HGNC:7896]
novel_circ_001310	novel_circ_001310	ENSG00000149308	11	-	108185232	108190500	616	annot_exons	NPAT	nuclear protein, coactivator of histone transcription [Source:HGNC Symbol;Acc:HGNC:7896]
novel_circ_001311	novel_circ_001311	ENSG00000149308	11	-	108186482	108190500	436	annot_exons	NPAT	nuclear protein, coactivator of histone transcription [Source:HGNC Symbol;Acc:HGNC:7896]
novel_circ_001312	novel_circ_001312	ENSG00000149308	11	-	108188098	108194017	482	annot_exons	NPAT	nuclear protein, coactivator of histone transcription [Source:HGNC Symbol;Acc:HGNC:7896]
novel_circ_001313	hsa_circ_0024193	ENSG00000149311	11	+	108227595	108229323	440	annot_exons	ATM	ATM serine/threonine kinase [Source:HGNC Symbol;Acc:HGNC:795]
novel_circ_001314	hsa_circ_0003641	ENSG00000149311	11	+	108227595	108235834	3002	annot_exons	ATM	ATM serine/threonine kinase [Source:HGNC Symbol;Acc:HGNC:795]
novel_circ_001315	hsa_circ_001219	ENSG00000149311	11	+	108235670	108249102	6235	annot_exons	ATM	ATM serine/threonine kinase [Source:HGNC Symbol;Acc:HGNC:795]
novel_circ_001316	novel_circ_001316	ENSG00000149311	11	+	108248933	108259075	2213	annot_exons	ATM	ATM serine/threonine kinase [Source:HGNC Symbol;Acc:HGNC:795]
novel_circ_001317	novel_circ_001317	ENSG00000149311	11	+	108258986	108267342	262	annot_exons	ATM	ATM serine/threonine kinase [Source:HGNC Symbol;Acc:HGNC:795]
novel_circ_001318	hsa_circ_0007694	ENSG00000149311	11	+	108267171	108267342	172	one_exon	ATM	ATM serine/threonine kinase [Source:HGNC Symbol;Acc:HGNC:795]
novel_circ_001319	hsa_circ_0024217	ENSG00000149311	11	+	108267171	108268609	1123	annot_exons	ATM	ATM serine/threonine kinase [Source:HGNC Symbol;Acc:HGNC:795]
novel_circ_001320	novel_circ_001320	ENSG00000149311	11	+	108267171	108287715	4647	annot_exons	ATM	ATM serine/threonine kinase [Source:HGNC Symbol;Acc:HGNC:795]
novel_circ_001321	novel_circ_001321	ENSG00000149311	11	+	108287600	108329238	7720	annot_exons	ATM	ATM serine/threonine kinase [Source:HGNC Symbol;Acc:HGNC:795]
novel_circ_001322	novel_circ_001322	ENSG00000149311	11	+	108288977	108293477	1533	annot_exons	ATM	ATM serine/threonine kinase [Source:HGNC Symbol;Acc:HGNC:795]
novel_circ_001323	novel_circ_001323	ENSG00000149311	11	+	108299714	108304852	669	annot_exons	ATM	ATM serine/threonine kinase [Source:HGNC Symbol;Acc:HGNC:795]
novel_circ_001324	hsa_circ_0005583	ENSG00000149311	11	+	108301648	108304852	497	annot_exons	ATM	ATM serine/threonine kinase [Source:HGNC Symbol;Acc:HGNC:795]
novel_circ_001325	novel_circ_001325	ENSG00000149311	11	+	108301648	108317521	1263	annot_exons	ATM	ATM serine/threonine kinase [Source:HGNC Symbol;Acc:HGNC:795]
novel_circ_001326	novel_circ_001326	ENSG00000149311	11	+	108301648	108331557	4104	annot_exons	ATM	ATM serine/threonine kinase [Source:HGNC Symbol;Acc:HGNC:795]
novel_circ_001327	hsa_circ_0024230	ENSG00000149311	11	+	108315823	108317521	341	annot_exons	ATM	ATM serine/threonine kinase [Source:HGNC Symbol;Acc:HGNC:795]
novel_circ_001328	novel_circ_001328	ENSG00000149311	11	+	108317373	108321420	445	annot_exons	ATM	ATM serine/threonine kinase [Source:HGNC Symbol;Acc:HGNC:795]
novel_circ_001329	novel_circ_001329	ENSG00000149311	11	+	108319954	108329238	2450	annot_exons	ATM	ATM serine/threonine kinase [Source:HGNC Symbol;Acc:HGNC:795]
novel_circ_001330	hsa_circ_0005612	ENSG00000149311	11	+	108327645	108332037	1203	annot_exons	ATM	ATM serine/threonine kinase [Source:HGNC Symbol;Acc:HGNC:795]
novel_circ_001331	hsa_circ_0024234	ENSG00000149311	11	+	108329021	108332037	1089	annot_exons	ATM	ATM serine/threonine kinase [Source:HGNC Symbol;Acc:HGNC:795]
novel_circ_001332	novel_circ_001332	ENSG00000149311	11	+	108329021	108335961	3278	annot_exons	ATM	ATM serine/threonine kinase [Source:HGNC Symbol;Acc:HGNC:795]
novel_circ_001333	hsa_circ_0024237	ENSG00000149311	11	+	108330214	108343371	4062	annot_exons	ATM	ATM serine/threonine kinase [Source:HGNC Symbol;Acc:HGNC:795]
novel_circ_001334	novel_circ_001334	ENSG00000178202	11	-	108490970	108491167	198	one_exon	POGLUT3	protein O-glucosyltransferase 3 [Source:HGNC Symbol;Acc:HGNC:28496]
novel_circ_001335	hsa_circ_0024242	ENSG00000178105	11	+	108673467	108679560	730	annot_exons	DDX10	DEAD-box helicase 10 [Source:HGNC Symbol;Acc:HGNC:2735]
novel_circ_001336	hsa_circ_0024243	ENSG00000178105	11	+	108673467	108693600	1255	annot_exons	DDX10	DEAD-box helicase 10 [Source:HGNC Symbol;Acc:HGNC:2735]
novel_circ_001337	hsa_circ_0024251	ENSG00000178105	11	+	108715879	108723462	923	annot_exons	DDX10	DEAD-box helicase 10 [Source:HGNC Symbol;Acc:HGNC:2735]
novel_circ_001338	hsa_circ_0024256	ENSG00000178105	11	+	108722997	108723462	466	one_exon	DDX10	DEAD-box helicase 10 [Source:HGNC Symbol;Acc:HGNC:2735]
novel_circ_001339	novel_circ_001339	ENSG00000178105	11	+	108767937	108852209	956	annot_exons	DDX10	DEAD-box helicase 10 [Source:HGNC Symbol;Acc:HGNC:2735]
novel_circ_001340	novel_circ_001340	ENSG00000178105	11	+	108767937	108859046	7793	exon_intron	DDX10	DEAD-box helicase 10 [Source:HGNC Symbol;Acc:HGNC:2735]
novel_circ_001341	novel_circ_001341	ENSG00000178105	11	+	108838446	108905872	54464	exon_intron	DDX10	DEAD-box helicase 10 [Source:HGNC Symbol;Acc:HGNC:2735]
novel_circ_001342	novel_circ_001342	ENSG00000137710	11	-	110247703	110254109	296	annot_exons	RDX	radixin [Source:HGNC Symbol;Acc:HGNC:9944]
novel_circ_001343	hsa_circ_0002773	ENSG00000137710	11	-	110263960	110264874	371	annot_exons	RDX	radixin [Source:HGNC Symbol;Acc:HGNC:9944]
novel_circ_001344	novel_circ_001344	ENSG00000137714	11	+	110435834	110437138	1305	exon_intron	FDX1	ferredoxin 1 [Source:HGNC Symbol;Acc:HGNC:3638]
novel_circ_001345	novel_circ_001345	ENSG00000137714	11	+	110435834	110457047	255	annot_exons	FDX1	ferredoxin 1 [Source:HGNC Symbol;Acc:HGNC:3638]
novel_circ_001346	novel_circ_001346	ENSG00000137727	11	-	110590648	110592155	341	annot_exons	ARHGAP20	Rho GTPase activating protein 20 [Source:HGNC Symbol;Acc:HGNC:18357]
novel_circ_001347	novel_circ_001347	ENSG00000137727	11	-	110606561	110690629	859	annot_exons	ARHGAP20	Rho GTPase activating protein 20 [Source:HGNC Symbol;Acc:HGNC:18357]
novel_circ_001348	novel_circ_001348	ENSG00000170145	11	+	111606695	111628703	18030	exon_intron	SIK2	salt inducible kinase 2 [Source:HGNC Symbol;Acc:HGNC:21680]
novel_circ_001349	novel_circ_001349	ENSG00000170145	11	+	111719884	111721940	680	annot_exons	SIK2	salt inducible kinase 2 [Source:HGNC Symbol;Acc:HGNC:21680]
novel_circ_001350	novel_circ_001350	ENSG00000137713	11	-	111743376	111755450	867	annot_exons	PPP2R1B	protein phosphatase 2 scaffold subunit Abeta [Source:HGNC Symbol;Acc:HGNC:9303]
novel_circ_001351	novel_circ_001351	ENSG00000086848	11	-	111836165	111838378	408	annot_exons	ALG9	ALG9 alpha-1,2-mannosyltransferase [Source:HGNC Symbol;Acc:HGNC:15672]
novel_circ_001352	novel_circ_001352	ENSG00000086848	11	-	111836165	111838399	429	annot_exons	ALG9	ALG9 alpha-1,2-mannosyltransferase [Source:HGNC Symbol;Acc:HGNC:15672]
novel_circ_001353	novel_circ_001353	ENSG00000086848	11	-	111836165	111844723	707	annot_exons	ALG9	ALG9 alpha-1,2-mannosyltransferase [Source:HGNC Symbol;Acc:HGNC:15672]
novel_circ_001354	hsa_circ_0024281	ENSG00000086848	11	-	111844601	111865251	1147	annot_exons	ALG9	ALG9 alpha-1,2-mannosyltransferase [Source:HGNC Symbol;Acc:HGNC:15672]
novel_circ_001355	novel_circ_001355	ENSG00000150764	11	+	111980737	111986924	528	annot_exons	DIXDC1	DIX domain containing 1 [Source:HGNC Symbol;Acc:HGNC:23695]
novel_circ_001356	novel_circ_001356	ENSG00000150764	11	+	111989005	111996146	694	annot_exons	DIXDC1	DIX domain containing 1 [Source:HGNC Symbol;Acc:HGNC:23695]
novel_circ_001357	hsa_circ_0024292	ENSG00000150768	11	+	112028515	112033530	437	annot_exons	DLAT	dihydrolipoamide S-acetyltransferase [Source:HGNC Symbol;Acc:HGNC:2896]
novel_circ_001358	novel_circ_001358	ENSG00000150768	11	+	112033404	112033850	447	exon_intron	DLAT	dihydrolipoamide S-acetyltransferase [Source:HGNC Symbol;Acc:HGNC:2896]
novel_circ_001359	novel_circ_001359	ENSG00000150768	11	+	112033404	112061174	3266	annot_exons	DLAT	dihydrolipoamide S-acetyltransferase [Source:HGNC Symbol;Acc:HGNC:2896]
novel_circ_001360	hsa_circ_0024295	ENSG00000150768	11	+	112037273	112039397	342	annot_exons	DLAT	dihydrolipoamide S-acetyltransferase [Source:HGNC Symbol;Acc:HGNC:2896]
novel_circ_001361	hsa_circ_0024296	ENSG00000150768	11	+	112037273	112043533	2442	annot_exons	DLAT	dihydrolipoamide S-acetyltransferase [Source:HGNC Symbol;Acc:HGNC:2896]
novel_circ_001362	novel_circ_001362	ENSG00000150768	11	+	112039244	112051349	2571	annot_exons	DLAT	dihydrolipoamide S-acetyltransferase [Source:HGNC Symbol;Acc:HGNC:2896]
novel_circ_001363	novel_circ_001363	ENSG00000150768	11	+	112043466	112051349	385	annot_exons	DLAT	dihydrolipoamide S-acetyltransferase [Source:HGNC Symbol;Acc:HGNC:2896]
novel_circ_001364	novel_circ_001364	ENSG00000150768	11	+	112045138	112053615	2583	exon_intron	DLAT	dihydrolipoamide S-acetyltransferase [Source:HGNC Symbol;Acc:HGNC:2896]
novel_circ_001365	novel_circ_001365	ENSG00000255292	11	+	112107545	112202190	71960	exon_intron	ENSG00000255292	novel transcript
novel_circ_001366	novel_circ_001366	ENSG00000197580	11	+	112193474	112194755	1282	one_exon	BCO2	beta-carotene oxygenase 2 [Source:HGNC Symbol;Acc:HGNC:18503]
novel_circ_001367	novel_circ_001367	ENSG00000197580	11	+	112199699	112217889	2206	annot_exons	BCO2	beta-carotene oxygenase 2 [Source:HGNC Symbol;Acc:HGNC:18503]
novel_circ_001368	novel_circ_001368	ENSG00000149294	11	+	113129664	113130529	866	intronic	NCAM1	neural cell adhesion molecule 1 [Source:HGNC Symbol;Acc:HGNC:7656]
novel_circ_001369	novel_circ_001369	ENSG00000149294	11	+	113202379	113235164	2694	annot_exons	NCAM1	neural cell adhesion molecule 1 [Source:HGNC Symbol;Acc:HGNC:7656]
novel_circ_001370	novel_circ_001370	ENSG00000149294	11	+	113255877	113260323	358	annot_exons	NCAM1	neural cell adhesion molecule 1 [Source:HGNC Symbol;Acc:HGNC:7656]
novel_circ_001371	novel_circ_001371	ENSG00000110328	11	-	11327086	11341004	420	annot_exons	GALNT18	polypeptide N-acetylgalactosaminyltransferase 18 [Source:HGNC Symbol;Acc:HGNC:30488]
novel_circ_001372	novel_circ_001372	ENSG00000110328	11	-	11372515	11379264	497	annot_exons	GALNT18	polypeptide N-acetylgalactosaminyltransferase 18 [Source:HGNC Symbol;Acc:HGNC:30488]
novel_circ_001373	novel_circ_001373	ENSG00000048028	11	-	113799146	113817837	2384	annot_exons	USP28	ubiquitin specific peptidase 28 [Source:HGNC Symbol;Acc:HGNC:12625]
novel_circ_001374	hsa_circ_0024317	ENSG00000048028	11	-	113808298	113829345	1668	annot_exons	USP28	ubiquitin specific peptidase 28 [Source:HGNC Symbol;Acc:HGNC:12625]
novel_circ_001375	novel_circ_001375	ENSG00000048028	11	-	113815174	113834335	1437	annot_exons	USP28	ubiquitin specific peptidase 28 [Source:HGNC Symbol;Acc:HGNC:12625]
novel_circ_001376	hsa_circ_0008103	ENSG00000048028	11	-	113852501	113854335	211	annot_exons	USP28	ubiquitin specific peptidase 28 [Source:HGNC Symbol;Acc:HGNC:12625]
novel_circ_001377	novel_circ_001377	ENSG00000109906	11	+	114063211	114064568	1358	one_exon	ZBTB16	zinc finger and BTB domain containing 16 [Source:HGNC Symbol;Acc:HGNC:12930]
novel_circ_001378	novel_circ_001378	ENSG00000109906	11	+	114204621	114204904	284	intronic	ZBTB16	zinc finger and BTB domain containing 16 [Source:HGNC Symbol;Acc:HGNC:12930]
novel_circ_001379	novel_circ_001379	ENSG00000166741	11	+	114270632	114274886	4255	intronic	NNMT	nicotinamide N-methyltransferase [Source:HGNC Symbol;Acc:HGNC:7861]
novel_circ_001380	novel_circ_001380	ENSG00000110328	11	-	11432621	11448936	360	annot_exons	GALNT18	polypeptide N-acetylgalactosaminyltransferase 18 [Source:HGNC Symbol;Acc:HGNC:30488]
novel_circ_001381	novel_circ_001381	ENSG00000110328	11	-	11432621	11526451	77875	exon_intron	GALNT18	polypeptide N-acetylgalactosaminyltransferase 18 [Source:HGNC Symbol;Acc:HGNC:30488]
novel_circ_001382	novel_circ_001382	ENSG00000255663	11	+	114431529	114433610	2082	exon_intron	ENSG00000255663	novel transcript, RBM7-REXO2 readthrough
novel_circ_001383	hsa_circ_0005127	ENSG00000076043	11	+	114443856	114450166	2412	annot_exons	REXO2	RNA exonuclease 2 [Source:HGNC Symbol;Acc:HGNC:17851]
novel_circ_001384	hsa_circ_0024340	ENSG00000182985	11	-	115229113	115240420	597	annot_exons	CADM1	cell adhesion molecule 1 [Source:HGNC Symbol;Acc:HGNC:5951]
novel_circ_001385	hsa_circ_0005032	ENSG00000137656	11	-	116757146	116758407	406	annot_exons	BUD13	BUD13 homolog [Source:HGNC Symbol;Acc:HGNC:28199]
novel_circ_001386	novel_circ_001386	ENSG00000137656	11	-	116759074	116765446	1123	annot_exons	BUD13	BUD13 homolog [Source:HGNC Symbol;Acc:HGNC:28199]
novel_circ_001387	hsa_circ_0006000	ENSG00000137656	11	-	116762553	116765446	799	annot_exons	BUD13	BUD13 homolog [Source:HGNC Symbol;Acc:HGNC:28199]
novel_circ_001388	novel_circ_001388	ENSG00000160584	11	-	116846383	116846553	171	one_exon	SIK3	SIK family kinase 3 [Source:HGNC Symbol;Acc:HGNC:29165]
novel_circ_001389	novel_circ_001389	ENSG00000160584	11	-	116859265	116864489	1485	annot_exons	SIK3	SIK family kinase 3 [Source:HGNC Symbol;Acc:HGNC:29165]
novel_circ_001390	hsa_circ_001015	ENSG00000160584	11	-	116863668	116873636	3569	annot_exons	SIK3	SIK family kinase 3 [Source:HGNC Symbol;Acc:HGNC:29165]
novel_circ_001391	novel_circ_001391	ENSG00000160584	11	-	116867946	116876363	2605	annot_exons	SIK3	SIK family kinase 3 [Source:HGNC Symbol;Acc:HGNC:29165]
novel_circ_001392	hsa_circ_0024366	ENSG00000160584	11	-	116927219	116957064	467	annot_exons	SIK3	SIK family kinase 3 [Source:HGNC Symbol;Acc:HGNC:29165]
novel_circ_001393	novel_circ_001393	ENSG00000160584	11	-	116949714	116951091	1378	exon_intron	SIK3	SIK family kinase 3 [Source:HGNC Symbol;Acc:HGNC:29165]
novel_circ_001394	novel_circ_001394	ENSG00000160584	11	-	116950133	116957064	305	annot_exons	SIK3	SIK family kinase 3 [Source:HGNC Symbol;Acc:HGNC:29165]
novel_circ_001395	hsa_circ_0007827	ENSG00000168092	11	+	117152441	117163892	967	annot_exons	PAFAH1B2	platelet activating factor acetylhydrolase 1b catalytic subunit 2 [Source:HGNC Symbol;Acc:HGNC:8575]
novel_circ_001396	novel_circ_001396	ENSG00000160613	11	-	117210522	117210821	300	one_exon	PCSK7	proprotein convertase subtilisin/kexin type 7 [Source:HGNC Symbol;Acc:HGNC:8748]
novel_circ_001397	hsa_circ_0024402	ENSG00000167257	11	+	117238601	117239860	1260	one_exon	RNF214	ring finger protein 214 [Source:HGNC Symbol;Acc:HGNC:25335]
novel_circ_001398	novel_circ_001398	ENSG00000167257	11	+	117238601	117246948	1541	annot_exons	RNF214	ring finger protein 214 [Source:HGNC Symbol;Acc:HGNC:25335]
novel_circ_001399	hsa_circ_0002743	ENSG00000167257	11	+	117279908	117280259	186	annot_exons	RNF214	ring finger protein 214 [Source:HGNC Symbol;Acc:HGNC:25335]
novel_circ_001400	novel_circ_001400	ENSG00000110274	11	+	117363429	117380705	722	annot_exons	CEP164	centrosomal protein 164 [Source:HGNC Symbol;Acc:HGNC:29182]
novel_circ_001401	novel_circ_001401	ENSG00000177103	11	-	117776791	117780810	465	annot_exons	DSCAML1	DS cell adhesion molecule like 1 [Source:HGNC Symbol;Acc:HGNC:14656]
novel_circ_001402	novel_circ_001402	ENSG00000110344	11	+	118374896	118376694	455	annot_exons	UBE4A	ubiquitination factor E4A [Source:HGNC Symbol;Acc:HGNC:12499]
novel_circ_001403	novel_circ_001403	ENSG00000118058	11	+	118468775	118476982	3161	annot_exons	KMT2A	lysine methyltransferase 2A [Source:HGNC Symbol;Acc:HGNC:7132]
novel_circ_001404	novel_circ_001404	ENSG00000118058	11	+	118477967	118482495	908	annot_exons	KMT2A	lysine methyltransferase 2A [Source:HGNC Symbol;Acc:HGNC:7132]
novel_circ_001405	novel_circ_001405	ENSG00000118058	11	+	118480174	118482495	673	annot_exons	KMT2A	lysine methyltransferase 2A [Source:HGNC Symbol;Acc:HGNC:7132]
novel_circ_001406	novel_circ_001406	ENSG00000118058	11	+	118481715	118482495	608	annot_exons	KMT2A	lysine methyltransferase 2A [Source:HGNC Symbol;Acc:HGNC:7132]
novel_circ_001407	hsa_circ_0024440	ENSG00000118058	11	+	118481715	118488760	1548	annot_exons	KMT2A	lysine methyltransferase 2A [Source:HGNC Symbol;Acc:HGNC:7132]
novel_circ_001408	hsa_circ_0024444	ENSG00000118058	11	+	118489792	118493230	699	annot_exons	KMT2A	lysine methyltransferase 2A [Source:HGNC Symbol;Acc:HGNC:7132]
novel_circ_001409	novel_circ_001409	ENSG00000118058	11	+	118494288	118499420	4119	annot_exons	KMT2A	lysine methyltransferase 2A [Source:HGNC Symbol;Acc:HGNC:7132]
novel_circ_001410	hsa_circ_0004195	ENSG00000118058	11	+	118497936	118499420	1189	annot_exons	KMT2A	lysine methyltransferase 2A [Source:HGNC Symbol;Acc:HGNC:7132]
novel_circ_001411	novel_circ_001411	ENSG00000118058	11	+	118507529	118512025	1963	annot_exons	KMT2A	lysine methyltransferase 2A [Source:HGNC Symbol;Acc:HGNC:7132]
novel_circ_001412	hsa_circ_0024466	ENSG00000118058	11	+	118509136	118512025	711	annot_exons	KMT2A	lysine methyltransferase 2A [Source:HGNC Symbol;Acc:HGNC:7132]
novel_circ_001413	hsa_circ_000130	ENSG00000118096	11	-	118551786	118552335	189	annot_exons	IFT46	intraflagellar transport 46 [Source:HGNC Symbol;Acc:HGNC:26146]
novel_circ_001414	hsa_circ_0007372	ENSG00000118096	11	-	118551786	118559864	1776	annot_exons	IFT46	intraflagellar transport 46 [Source:HGNC Symbol;Acc:HGNC:26146]
novel_circ_001415	hsa_circ_0008157	ENSG00000118096	11	-	118554459	118559864	1587	annot_exons	IFT46	intraflagellar transport 46 [Source:HGNC Symbol;Acc:HGNC:26146]
novel_circ_001416	novel_circ_001416	ENSG00000095139	11	+	118581246	118583358	444	annot_exons	ARCN1	archain 1 [Source:HGNC Symbol;Acc:HGNC:649]
novel_circ_001417	hsa_circ_0006374	ENSG00000095139	11	+	118581246	118584644	815	annot_exons	ARCN1	archain 1 [Source:HGNC Symbol;Acc:HGNC:649]
novel_circ_001418	hsa_circ_0024473	ENSG00000095139	11	+	118581246	118592856	1129	annot_exons	ARCN1	archain 1 [Source:HGNC Symbol;Acc:HGNC:649]
novel_circ_001419	novel_circ_001419	ENSG00000095139	11	+	118581246	118593698	1238	annot_exons	ARCN1	archain 1 [Source:HGNC Symbol;Acc:HGNC:649]
novel_circ_001420	hsa_circ_0007383	ENSG00000095139	11	+	118583179	118584644	551	annot_exons	ARCN1	archain 1 [Source:HGNC Symbol;Acc:HGNC:649]
novel_circ_001421	hsa_circ_0005589	ENSG00000095139	11	+	118583809	118584644	371	annot_exons	ARCN1	archain 1 [Source:HGNC Symbol;Acc:HGNC:649]
novel_circ_001422	novel_circ_001422	ENSG00000095139	11	+	118584480	118592856	479	annot_exons	ARCN1	archain 1 [Source:HGNC Symbol;Acc:HGNC:649]
novel_circ_001423	hsa_circ_0024477	ENSG00000095139	11	+	118590341	118592856	314	annot_exons	ARCN1	archain 1 [Source:HGNC Symbol;Acc:HGNC:649]
novel_circ_001424	novel_circ_001424	ENSG00000095139	11	+	118593281	118594151	871	exon_intron	ARCN1	archain 1 [Source:HGNC Symbol;Acc:HGNC:649]
novel_circ_001425	novel_circ_001425	ENSG00000170242	11	+	11873800	11880380	264	annot_exons	USP47	ubiquitin specific peptidase 47 [Source:HGNC Symbol;Acc:HGNC:20076]
novel_circ_001426	hsa_circ_0002294	ENSG00000110367	11	-	118754705	118758902	595	annot_exons	DDX6	DEAD-box helicase 6 [Source:HGNC Symbol;Acc:HGNC:2747]
novel_circ_001427	novel_circ_001427	ENSG00000110367	11	-	118756260	118758902	310	annot_exons	DDX6	DEAD-box helicase 6 [Source:HGNC Symbol;Acc:HGNC:2747]
novel_circ_001428	hsa_circ_001017	ENSG00000110367	11	-	118758774	118763306	814	annot_exons	DDX6	DEAD-box helicase 6 [Source:HGNC Symbol;Acc:HGNC:2747]
novel_circ_001429	novel_circ_001429	ENSG00000110367	11	-	118758774	118765355	961	annot_exons	DDX6	DEAD-box helicase 6 [Source:HGNC Symbol;Acc:HGNC:2747]
novel_circ_001430	novel_circ_001430	ENSG00000110367	11	-	118758774	118768352	1687	annot_exons	DDX6	DEAD-box helicase 6 [Source:HGNC Symbol;Acc:HGNC:2747]
novel_circ_001431	hsa_circ_0024495	ENSG00000110367	11	-	118759922	118763306	218	annot_exons	DDX6	DEAD-box helicase 6 [Source:HGNC Symbol;Acc:HGNC:2747]
novel_circ_001432	hsa_circ_0008918	ENSG00000110367	11	-	118765209	118768352	873	annot_exons	DDX6	DEAD-box helicase 6 [Source:HGNC Symbol;Acc:HGNC:2747]
novel_circ_001433	novel_circ_001433	ENSG00000110367	11	-	118779632	118781184	170	annot_exons	DDX6	DEAD-box helicase 6 [Source:HGNC Symbol;Acc:HGNC:2747]
novel_circ_001434	hsa_circ_0006588	ENSG00000110367	11	-	118779632	118786518	856	annot_exons	DDX6	DEAD-box helicase 6 [Source:HGNC Symbol;Acc:HGNC:2747]
novel_circ_001435	hsa_circ_0004293	ENSG00000110367	11	-	118786052	118786518	467	one_exon	DDX6	DEAD-box helicase 6 [Source:HGNC Symbol;Acc:HGNC:2747]
novel_circ_001436	novel_circ_001436	ENSG00000196655	11	+	119020150	119021886	1737	one_exon	TRAPPC4	trafficking protein particle complex subunit 4 [Source:HGNC Symbol;Acc:HGNC:19943]
novel_circ_001437	hsa_circ_0024526	ENSG00000160695	11	+	119070234	119071843	799	annot_exons	VPS11	VPS11 core subunit of CORVET and HOPS complexes [Source:HGNC Symbol;Acc:HGNC:14583]
novel_circ_001438	novel_circ_001438	ENSG00000172273	11	+	119126500	119127125	626	exon_intron	HINFP	histone H4 transcription factor [Source:HGNC Symbol;Acc:HGNC:17850]
novel_circ_001439	hsa_circ_0024553	ENSG00000172273	11	+	119126935	119133219	3648	annot_exons	HINFP	histone H4 transcription factor [Source:HGNC Symbol;Acc:HGNC:17850]
novel_circ_001440	hsa_circ_0006932	ENSG00000172273	11	+	119131535	119133219	1449	annot_exons	HINFP	histone H4 transcription factor [Source:HGNC Symbol;Acc:HGNC:17850]
novel_circ_001441	novel_circ_001441	ENSG00000170242	11	+	11920156	11929565	549	annot_exons	USP47	ubiquitin specific peptidase 47 [Source:HGNC Symbol;Acc:HGNC:20076]
novel_circ_001442	novel_circ_001442	ENSG00000170242	11	+	11920156	11940548	1344	annot_exons	USP47	ubiquitin specific peptidase 47 [Source:HGNC Symbol;Acc:HGNC:20076]
novel_circ_001443	hsa_circ_0007665	ENSG00000110395	11	+	119232448	119232695	248	one_exon	CBL	Cbl proto-oncogene [Source:HGNC Symbol;Acc:HGNC:1541]
novel_circ_001444	novel_circ_001444	ENSG00000110395	11	+	119232448	119271881	395	annot_exons	CBL	Cbl proto-oncogene [Source:HGNC Symbol;Acc:HGNC:1541]
novel_circ_001445	novel_circ_001445	ENSG00000110395	11	+	119271735	119274953	426	annot_exons	CBL	Cbl proto-oncogene [Source:HGNC Symbol;Acc:HGNC:1541]
novel_circ_001446	hsa_circ_002007	ENSG00000110395	11	+	119273868	119274953	279	annot_exons	CBL	Cbl proto-oncogene [Source:HGNC Symbol;Acc:HGNC:1541]
novel_circ_001447	novel_circ_001447	ENSG00000110395	11	+	119277757	119287946	1029	annot_exons	CBL	Cbl proto-oncogene [Source:HGNC Symbol;Acc:HGNC:1541]
novel_circ_001448	novel_circ_001448	ENSG00000110395	11	+	119284969	119285566	510	annot_exons	CBL	Cbl proto-oncogene [Source:HGNC Symbol;Acc:HGNC:1541]
novel_circ_001449	novel_circ_001449	ENSG00000110395	11	+	119284969	119287946	605	annot_exons	CBL	Cbl proto-oncogene [Source:HGNC Symbol;Acc:HGNC:1541]
novel_circ_001450	novel_circ_001450	ENSG00000110395	11	+	119296918	119297481	215	annot_exons	CBL	Cbl proto-oncogene [Source:HGNC Symbol;Acc:HGNC:1541]
novel_circ_001451	novel_circ_001451	ENSG00000110395	11	+	119296918	119299587	491	annot_exons	CBL	Cbl proto-oncogene [Source:HGNC Symbol;Acc:HGNC:1541]
novel_circ_001452	hsa_circ_0024596	ENSG00000110400	11	-	119675159	119678765	1570	annot_exons	NECTIN1	nectin cell adhesion molecule 1 [Source:HGNC Symbol;Acc:HGNC:9706]
novel_circ_001453	hsa_circ_0024602	ENSG00000137699	11	-	120120573	120125889	2317	annot_exons	TRIM29	tripartite motif containing 29 [Source:HGNC Symbol;Acc:HGNC:17274]
novel_circ_001454	novel_circ_001454	ENSG00000137699	11	-	120120573	120128495	3115	annot_exons	TRIM29	tripartite motif containing 29 [Source:HGNC Symbol;Acc:HGNC:17274]
novel_circ_001455	novel_circ_001455	ENSG00000137699	11	-	120130067	120137838	7772	exon_intron	TRIM29	tripartite motif containing 29 [Source:HGNC Symbol;Acc:HGNC:17274]
novel_circ_001456	hsa_circ_0024604	ENSG00000196914	11	+	120406118	120407823	110	annot_exons	ARHGEF12	Rho guanine nucleotide exchange factor 12 [Source:HGNC Symbol;Acc:HGNC:14193]
novel_circ_001457	hsa_circ_0024605	ENSG00000196914	11	+	120406118	120409450	1737	annot_exons	ARHGEF12	Rho guanine nucleotide exchange factor 12 [Source:HGNC Symbol;Acc:HGNC:14193]
novel_circ_001458	hsa_circ_0024609	ENSG00000196914	11	+	120406118	120431911	4849	annot_exons	ARHGEF12	Rho guanine nucleotide exchange factor 12 [Source:HGNC Symbol;Acc:HGNC:14193]
novel_circ_001459	novel_circ_001459	ENSG00000196914	11	+	120406118	120445464	6951	annot_exons	ARHGEF12	Rho guanine nucleotide exchange factor 12 [Source:HGNC Symbol;Acc:HGNC:14193]
novel_circ_001460	novel_circ_001460	ENSG00000196914	11	+	120406118	120485220	18948	annot_exons	ARHGEF12	Rho guanine nucleotide exchange factor 12 [Source:HGNC Symbol;Acc:HGNC:14193]
novel_circ_001461	novel_circ_001461	ENSG00000196914	11	+	120431771	120442202	2200	annot_exons	ARHGEF12	Rho guanine nucleotide exchange factor 12 [Source:HGNC Symbol;Acc:HGNC:14193]
novel_circ_001462	novel_circ_001462	ENSG00000196914	11	+	120439307	120477526	11799	annot_exons	ARHGEF12	Rho guanine nucleotide exchange factor 12 [Source:HGNC Symbol;Acc:HGNC:14193]
novel_circ_001463	hsa_circ_0024626	ENSG00000196914	11	+	120440129	120445464	346	annot_exons	ARHGEF12	Rho guanine nucleotide exchange factor 12 [Source:HGNC Symbol;Acc:HGNC:14193]
novel_circ_001464	hsa_circ_0024627	ENSG00000196914	11	+	120440129	120447085	590	annot_exons	ARHGEF12	Rho guanine nucleotide exchange factor 12 [Source:HGNC Symbol;Acc:HGNC:14193]
novel_circ_001465	novel_circ_001465	ENSG00000196914	11	+	120446403	120459320	6014	annot_exons	ARHGEF12	Rho guanine nucleotide exchange factor 12 [Source:HGNC Symbol;Acc:HGNC:14193]
novel_circ_001466	novel_circ_001466	ENSG00000196914	11	+	120446403	120469388	9149	annot_exons	ARHGEF12	Rho guanine nucleotide exchange factor 12 [Source:HGNC Symbol;Acc:HGNC:14193]
novel_circ_001467	novel_circ_001467	ENSG00000196914	11	+	120446403	120473127	9227	annot_exons	ARHGEF12	Rho guanine nucleotide exchange factor 12 [Source:HGNC Symbol;Acc:HGNC:14193]
novel_circ_001468	hsa_circ_0024640	ENSG00000196914	11	+	120451512	120457250	413	annot_exons	ARHGEF12	Rho guanine nucleotide exchange factor 12 [Source:HGNC Symbol;Acc:HGNC:14193]
novel_circ_001469	novel_circ_001469	ENSG00000196914	11	+	120457118	120469388	5338	annot_exons	ARHGEF12	Rho guanine nucleotide exchange factor 12 [Source:HGNC Symbol;Acc:HGNC:14193]
novel_circ_001470	novel_circ_001470	ENSG00000196914	11	+	120457721	120459320	1600	one_exon	ARHGEF12	Rho guanine nucleotide exchange factor 12 [Source:HGNC Symbol;Acc:HGNC:14193]
novel_circ_001471	novel_circ_001471	ENSG00000196914	11	+	120457721	120467308	4634	annot_exons	ARHGEF12	Rho guanine nucleotide exchange factor 12 [Source:HGNC Symbol;Acc:HGNC:14193]
novel_circ_001472	novel_circ_001472	ENSG00000196914	11	+	120465237	120467308	241	annot_exons	ARHGEF12	Rho guanine nucleotide exchange factor 12 [Source:HGNC Symbol;Acc:HGNC:14193]
novel_circ_001473	novel_circ_001473	ENSG00000196914	11	+	120465237	120473127	420	annot_exons	ARHGEF12	Rho guanine nucleotide exchange factor 12 [Source:HGNC Symbol;Acc:HGNC:14193]
novel_circ_001474	hsa_circ_0024648	ENSG00000196914	11	+	120469288	120477526	1583	annot_exons	ARHGEF12	Rho guanine nucleotide exchange factor 12 [Source:HGNC Symbol;Acc:HGNC:14193]
novel_circ_001475	hsa_circ_0009021	ENSG00000196914	11	+	120473050	120477526	1482	annot_exons	ARHGEF12	Rho guanine nucleotide exchange factor 12 [Source:HGNC Symbol;Acc:HGNC:14193]
novel_circ_001476	hsa_circ_0002100	ENSG00000196914	11	+	120474560	120477526	1404	annot_exons	ARHGEF12	Rho guanine nucleotide exchange factor 12 [Source:HGNC Symbol;Acc:HGNC:14193]
novel_circ_001477	hsa_circ_0002955	ENSG00000196914	11	+	120475340	120477526	1328	annot_exons	ARHGEF12	Rho guanine nucleotide exchange factor 12 [Source:HGNC Symbol;Acc:HGNC:14193]
novel_circ_001478	hsa_circ_0002089	ENSG00000196914	11	+	120476661	120477526	474	annot_exons	ARHGEF12	Rho guanine nucleotide exchange factor 12 [Source:HGNC Symbol;Acc:HGNC:14193]
novel_circ_001479	novel_circ_001479	ENSG00000196914	11	+	120486557	120487004	448	one_exon	ARHGEF12	Rho guanine nucleotide exchange factor 12 [Source:HGNC Symbol;Acc:HGNC:14193]
novel_circ_001480	hsa_circ_0024656	ENSG00000154114	11	+	121045674	121047667	290	annot_exons	TBCEL	tubulin folding cofactor E like [Source:HGNC Symbol;Acc:HGNC:28115]
novel_circ_001481	hsa_circ_001221	ENSG00000154114	11	+	121045674	121053732	706	annot_exons	TBCEL	tubulin folding cofactor E like [Source:HGNC Symbol;Acc:HGNC:28115]
novel_circ_001482	hsa_circ_0003302	ENSG00000154114	11	+	121045674	121060085	1620	annot_exons	TBCEL	tubulin folding cofactor E like [Source:HGNC Symbol;Acc:HGNC:28115]
novel_circ_001483	novel_circ_001483	ENSG00000154114	11	+	121045674	121073078	14613	exon_intron	TBCEL	tubulin folding cofactor E like [Source:HGNC Symbol;Acc:HGNC:28115]
novel_circ_001484	novel_circ_001484	ENSG00000109927	11	+	121125302	121128344	1164	annot_exons	TECTA	tectorin alpha [Source:HGNC Symbol;Acc:HGNC:11720]
novel_circ_001485	hsa_circ_0007192	ENSG00000133816	11	+	12138390	12162419	854	annot_exons	MICAL2	microtubule associated monooxygenase, calponin and LIM domain containing 2 [Source:HGNC Symbol;Acc:HGNC:24693]
novel_circ_001486	novel_circ_001486	ENSG00000246790	11	-	121449696	121449899	204	one_exon	SORL1-AS1	-
novel_circ_001487	novel_circ_001487	ENSG00000137642	11	+	121478118	121490110	356	annot_exons	SORL1	sortilin related receptor 1 [Source:HGNC Symbol;Acc:HGNC:11185]
novel_circ_001488	novel_circ_001488	ENSG00000137642	11	+	121488032	121490110	230	annot_exons	SORL1	sortilin related receptor 1 [Source:HGNC Symbol;Acc:HGNC:11185]
novel_circ_001489	novel_circ_001489	ENSG00000137642	11	+	121577281	121595772	1538	annot_exons	SORL1	sortilin related receptor 1 [Source:HGNC Symbol;Acc:HGNC:11185]
novel_circ_001490	novel_circ_001490	ENSG00000133816	11	+	12162079	12162419	341	one_exon	MICAL2	microtubule associated monooxygenase, calponin and LIM domain containing 2 [Source:HGNC Symbol;Acc:HGNC:24693]
novel_circ_001491	novel_circ_001491	ENSG00000133816	11	+	12204250	12209598	955	annot_exons	MICAL2	microtubule associated monooxygenase, calponin and LIM domain containing 2 [Source:HGNC Symbol;Acc:HGNC:24693]
novel_circ_001492	novel_circ_001492	ENSG00000154127	11	+	122712172	122714877	2706	intronic	UBASH3B	ubiquitin associated and SH3 domain containing B [Source:HGNC Symbol;Acc:HGNC:29884]
novel_circ_001493	hsa_circ_0003391	ENSG00000154127	11	+	122776219	122777210	241	annot_exons	UBASH3B	ubiquitin associated and SH3 domain containing B [Source:HGNC Symbol;Acc:HGNC:29884]
novel_circ_001494	novel_circ_001494	ENSG00000109944	11	+	122930445	122935075	4631	exon_intron	JHY	junctional cadherin complex regulator [Source:HGNC Symbol;Acc:HGNC:26288]
novel_circ_001495	novel_circ_001495	ENSG00000109944	11	+	122956496	122957491	210	annot_exons	JHY	junctional cadherin complex regulator [Source:HGNC Symbol;Acc:HGNC:26288]
novel_circ_001496	hsa_circ_0003997	ENSG00000166250	11	-	123083085	123084713	493	annot_exons	CLMP	CXADR like membrane protein [Source:HGNC Symbol;Acc:HGNC:24039]
novel_circ_001497	novel_circ_001497	ENSG00000133816	11	+	12319696	12327266	303	annot_exons	MICAL2	microtubule associated monooxygenase, calponin and LIM domain containing 2 [Source:HGNC Symbol;Acc:HGNC:24693]
novel_circ_001498	novel_circ_001498	ENSG00000023171	11	+	123457039	123457927	889	intronic	GRAMD1B	GRAM domain containing 1B [Source:HGNC Symbol;Acc:HGNC:29214]
novel_circ_001499	hsa_circ_0004798	ENSG00000023171	11	+	123594082	123596037	285	annot_exons	GRAMD1B	GRAM domain containing 1B [Source:HGNC Symbol;Acc:HGNC:29214]
novel_circ_001500	novel_circ_001500	ENSG00000197702	11	+	12405866	12406765	900	intronic	PARVA	parvin alpha [Source:HGNC Symbol;Acc:HGNC:14652]
novel_circ_001501	novel_circ_001501	ENSG00000110002	11	+	124117367	124119089	1182	annot_exons	VWA5A	von Willebrand factor A domain containing 5A [Source:HGNC Symbol;Acc:HGNC:6658]
novel_circ_001502	hsa_circ_0024737	ENSG00000110002	11	+	124117497	124119089	1052	annot_exons	VWA5A	von Willebrand factor A domain containing 5A [Source:HGNC Symbol;Acc:HGNC:6658]
novel_circ_001503	hsa_circ_002083	ENSG00000110013	11	-	124647365	124648175	244	annot_exons	SIAE	sialic acid acetylesterase [Source:HGNC Symbol;Acc:HGNC:18187]
novel_circ_001504	novel_circ_001504	ENSG00000197702	11	+	12496458	12513360	414	annot_exons	PARVA	parvin alpha [Source:HGNC Symbol;Acc:HGNC:14652]
novel_circ_001505	novel_circ_001505	ENSG00000197702	11	+	12496458	12528468	1722	annot_exons	PARVA	parvin alpha [Source:HGNC Symbol;Acc:HGNC:14652]
novel_circ_001506	novel_circ_001506	ENSG00000149548	11	+	124986742	125005212	1658	annot_exons	CCDC15	coiled-coil domain containing 15 [Source:HGNC Symbol;Acc:HGNC:25798]
novel_circ_001507	novel_circ_001507	ENSG00000149548	11	+	124991461	125005212	503	annot_exons	CCDC15	coiled-coil domain containing 15 [Source:HGNC Symbol;Acc:HGNC:25798]
novel_circ_001508	novel_circ_001508	ENSG00000149548	11	+	125003867	125039069	911	annot_exons	CCDC15	coiled-coil domain containing 15 [Source:HGNC Symbol;Acc:HGNC:25798]
novel_circ_001509	hsa_circ_0005295	ENSG00000197702	11	+	12504314	12514065	786	annot_exons	PARVA	parvin alpha [Source:HGNC Symbol;Acc:HGNC:14652]
novel_circ_001510	novel_circ_001510	ENSG00000165495	11	+	125235045	125239728	184	annot_exons	PKNOX2	PBX/knotted 1 homeobox 2 [Source:HGNC Symbol;Acc:HGNC:16714]
novel_circ_001511	novel_circ_001511	ENSG00000165495	11	+	125331819	125398062	790	annot_exons	PKNOX2	PBX/knotted 1 homeobox 2 [Source:HGNC Symbol;Acc:HGNC:16714]
novel_circ_001512	novel_circ_001512	ENSG00000165495	11	+	125351284	125367985	249	annot_exons	PKNOX2	PBX/knotted 1 homeobox 2 [Source:HGNC Symbol;Acc:HGNC:16714]
novel_circ_001513	novel_circ_001513	ENSG00000165495	11	+	125385551	125398062	361	annot_exons	PKNOX2	PBX/knotted 1 homeobox 2 [Source:HGNC Symbol;Acc:HGNC:16714]
novel_circ_001514	hsa_circ_0024774	ENSG00000134910	11	+	125605629	125608289	544	annot_exons	STT3A	STT3 oligosaccharyltransferase complex catalytic subunit A [Source:HGNC Symbol;Acc:HGNC:6172]
novel_circ_001515	novel_circ_001515	ENSG00000134910	11	+	125612592	125621519	2021	annot_exons	STT3A	STT3 oligosaccharyltransferase complex catalytic subunit A [Source:HGNC Symbol;Acc:HGNC:6172]
novel_circ_001516	novel_circ_001516	ENSG00000064309	11	-	125983872	126004076	4646	annot_exons	CDON	cell adhesion associated, oncogene regulated [Source:HGNC Symbol;Acc:HGNC:17104]
novel_circ_001517	novel_circ_001517	ENSG00000165526	11	-	126203261	126204328	495	annot_exons	RPUSD4	RNA pseudouridine synthase D4 [Source:HGNC Symbol;Acc:HGNC:25898]
novel_circ_001518	novel_circ_001518	ENSG00000165526	11	-	126203345	126204328	411	annot_exons	RPUSD4	RNA pseudouridine synthase D4 [Source:HGNC Symbol;Acc:HGNC:25898]
novel_circ_001519	novel_circ_001519	ENSG00000182934	11	-	126264096	126264539	358	annot_exons	SRPRA	SRP receptor subunit alpha [Source:HGNC Symbol;Acc:HGNC:11307]
novel_circ_001520	hsa_circ_0002019	ENSG00000110074	11	+	126272969	126273454	486	one_exon	FOXRED1	FAD dependent oxidoreductase domain containing 1 [Source:HGNC Symbol;Acc:HGNC:26927]
novel_circ_001521	hsa_circ_0024824	ENSG00000110080	11	+	126406096	126409411	1589	annot_exons	ST3GAL4	ST3 beta-galactoside alpha-2,3-sialyltransferase 4 [Source:HGNC Symbol;Acc:HGNC:10864]
novel_circ_001522	hsa_circ_0007058	ENSG00000187079	11	+	12675409	12764434	409	annot_exons	TEAD1	TEA domain transcription factor 1 [Source:HGNC Symbol;Acc:HGNC:11714]
novel_circ_001523	novel_circ_001523	ENSG00000187079	11	+	12764179	12764434	256	one_exon	TEAD1	TEA domain transcription factor 1 [Source:HGNC Symbol;Acc:HGNC:11714]
novel_circ_001524	novel_circ_001524	ENSG00000134954	11	-	128480191	128486146	588	annot_exons	ETS1	ETS proto-oncogene 1, transcription factor [Source:HGNC Symbol;Acc:HGNC:3488]
novel_circ_001525	hsa_circ_0002083	ENSG00000134954	11	-	128480191	128490576	909	annot_exons	ETS1	ETS proto-oncogene 1, transcription factor [Source:HGNC Symbol;Acc:HGNC:3488]
novel_circ_001526	hsa_circ_0004296	ENSG00000134954	11	-	128484823	128490576	648	annot_exons	ETS1	ETS proto-oncogene 1, transcription factor [Source:HGNC Symbol;Acc:HGNC:3488]
novel_circ_001527	hsa_circ_0008301	ENSG00000078902	11	-	1286002	1295794	977	annot_exons	TOLLIP	toll interacting protein [Source:HGNC Symbol;Acc:HGNC:16476]
novel_circ_001528	novel_circ_001528	ENSG00000151702	11	+	128703751	128714803	11053	intronic	FLI1	Fli-1 proto-oncogene, ETS transcription factor [Source:HGNC Symbol;Acc:HGNC:3749]
novel_circ_001529	hsa_circ_001840	ENSG00000151702	11	+	128758115	128768272	538	annot_exons	FLI1	Fli-1 proto-oncogene, ETS transcription factor [Source:HGNC Symbol;Acc:HGNC:3749]
novel_circ_001530	hsa_circ_001962	ENSG00000151702	11	+	128758115	128772985	986	annot_exons	FLI1	Fli-1 proto-oncogene, ETS transcription factor [Source:HGNC Symbol;Acc:HGNC:3749]
novel_circ_001531	hsa_circ_001553	ENSG00000151702	11	+	128758115	128782023	1052	annot_exons	FLI1	Fli-1 proto-oncogene, ETS transcription factor [Source:HGNC Symbol;Acc:HGNC:3749]
novel_circ_001532	hsa_circ_0007153	ENSG00000151702	11	+	128768118	128772985	603	annot_exons	FLI1	Fli-1 proto-oncogene, ETS transcription factor [Source:HGNC Symbol;Acc:HGNC:3749]
novel_circ_001533	hsa_circ_0024834	ENSG00000151702	11	+	128768118	128782023	669	annot_exons	FLI1	Fli-1 proto-oncogene, ETS transcription factor [Source:HGNC Symbol;Acc:HGNC:3749]
novel_circ_001534	novel_circ_001534	NA	11	-	128960812	128962267	1456	intergenic	-	-
novel_circ_001535	novel_circ_001535	ENSG00000134909	11	-	128986003	128988125	331	annot_exons	ARHGAP32	Rho GTPase activating protein 32 [Source:HGNC Symbol;Acc:HGNC:17399]
novel_circ_001536	novel_circ_001536	ENSG00000134909	11	-	129008649	129009277	629	intronic	ARHGAP32	Rho GTPase activating protein 32 [Source:HGNC Symbol;Acc:HGNC:17399]
novel_circ_001537	novel_circ_001537	ENSG00000134909	11	-	129040928	129046158	5231	exon_intron	ARHGAP32	Rho GTPase activating protein 32 [Source:HGNC Symbol;Acc:HGNC:17399]
novel_circ_001538	hsa_circ_0024837	ENSG00000134909	11	-	129040928	129066868	514	annot_exons	ARHGAP32	Rho GTPase activating protein 32 [Source:HGNC Symbol;Acc:HGNC:17399]
novel_circ_001539	novel_circ_001539	ENSG00000134909	11	-	129059878	129066868	2834	exon_intron	ARHGAP32	Rho GTPase activating protein 32 [Source:HGNC Symbol;Acc:HGNC:17399]
novel_circ_001540	hsa_circ_0024840	ENSG00000134909	11	-	129062280	129066868	432	annot_exons	ARHGAP32	Rho GTPase activating protein 32 [Source:HGNC Symbol;Acc:HGNC:17399]
novel_circ_001541	hsa_circ_0024843	ENSG00000134909	11	-	129093621	129164427	415	annot_exons	ARHGAP32	Rho GTPase activating protein 32 [Source:HGNC Symbol;Acc:HGNC:17399]
novel_circ_001542	hsa_circ_001019	ENSG00000134909	11	-	129123446	129124894	219	annot_exons	ARHGAP32	Rho GTPase activating protein 32 [Source:HGNC Symbol;Acc:HGNC:17399]
novel_circ_001543	hsa_circ_0005027	ENSG00000134909	11	-	129123446	129127305	2630	exon_intron	ARHGAP32	Rho GTPase activating protein 32 [Source:HGNC Symbol;Acc:HGNC:17399]
novel_circ_001544	hsa_circ_0007843	ENSG00000134909	11	-	129123446	129164427	328	annot_exons	ARHGAP32	Rho GTPase activating protein 32 [Source:HGNC Symbol;Acc:HGNC:17399]
novel_circ_001545	novel_circ_001545	ENSG00000134909	11	-	129235945	129269715	33771	intronic	ARHGAP32	Rho GTPase activating protein 32 [Source:HGNC Symbol;Acc:HGNC:17399]
novel_circ_001546	novel_circ_001546	ENSG00000134909	11	-	129236365	129269715	33351	intronic	ARHGAP32	Rho GTPase activating protein 32 [Source:HGNC Symbol;Acc:HGNC:17399]
novel_circ_001547	novel_circ_001547	ENSG00000043039	11	+	129436751	129442919	1656	annot_exons	BARX2	BARX homeobox 2 [Source:HGNC Symbol;Acc:HGNC:956]
novel_circ_001548	novel_circ_001548	ENSG00000043039	11	+	129436867	129451250	1655	annot_exons	BARX2	BARX homeobox 2 [Source:HGNC Symbol;Acc:HGNC:956]
novel_circ_001549	hsa_circ_0024861	ENSG00000170325	11	-	129942426	129961082	1388	annot_exons	PRDM10	PR/SET domain 10 [Source:HGNC Symbol;Acc:HGNC:13995]
novel_circ_001550	hsa_circ_001872	ENSG00000084234	11	+	130109429	130110661	519	annot_exons	APLP2	amyloid beta precursor like protein 2 [Source:HGNC Symbol;Acc:HGNC:598]
novel_circ_001551	novel_circ_001551	ENSG00000084234	11	+	130131864	130132116	253	intronic	APLP2	amyloid beta precursor like protein 2 [Source:HGNC Symbol;Acc:HGNC:598]
novel_circ_001552	hsa_circ_0024876	ENSG00000149418	11	+	130194149	130194737	238	annot_exons	ST14	ST14 transmembrane serine protease matriptase [Source:HGNC Symbol;Acc:HGNC:11344]
novel_circ_001553	novel_circ_001553	ENSG00000149418	11	+	130208494	130208684	191	one_exon	ST14	ST14 transmembrane serine protease matriptase [Source:HGNC Symbol;Acc:HGNC:11344]
novel_circ_001554	novel_circ_001554	ENSG00000196323	11	+	130248108	130271787	23680	antisense	ZBTB44	zinc finger and BTB domain containing 44 [Source:HGNC Symbol;Acc:HGNC:25001]
novel_circ_001555	hsa_circ_0002484	ENSG00000196323	11	-	130260856	130261929	1074	one_exon	ZBTB44	zinc finger and BTB domain containing 44 [Source:HGNC Symbol;Acc:HGNC:25001]
novel_circ_001556	novel_circ_001556	ENSG00000080854	11	-	133918257	133937961	4423	exon_intron	IGSF9B	immunoglobulin superfamily member 9B [Source:HGNC Symbol;Acc:HGNC:32326]
novel_circ_001557	novel_circ_001557	ENSG00000080854	11	-	133922177	133932213	1360	annot_exons	IGSF9B	immunoglobulin superfamily member 9B [Source:HGNC Symbol;Acc:HGNC:32326]
novel_circ_001558	hsa_circ_0008967	ENSG00000148925	11	-	13413530	13421838	707	annot_exons	BTBD10	BTB domain containing 10 [Source:HGNC Symbol;Acc:HGNC:21445]
novel_circ_001559	novel_circ_001559	ENSG00000148925	11	-	13413530	13445153	1233	annot_exons	BTBD10	BTB domain containing 10 [Source:HGNC Symbol;Acc:HGNC:21445]
novel_circ_001560	hsa_circ_0003234	ENSG00000148925	11	-	13413530	13445181	1261	annot_exons	BTBD10	BTB domain containing 10 [Source:HGNC Symbol;Acc:HGNC:21445]
novel_circ_001561	hsa_circ_0024913	ENSG00000151503	11	-	134184637	134185526	427	annot_exons	NCAPD3	non-SMC condensin II complex subunit D3 [Source:HGNC Symbol;Acc:HGNC:28952]
novel_circ_001562	hsa_circ_0024917	ENSG00000151503	11	-	134194016	134194738	209	annot_exons	NCAPD3	non-SMC condensin II complex subunit D3 [Source:HGNC Symbol;Acc:HGNC:28952]
novel_circ_001563	hsa_circ_0024920	ENSG00000151503	11	-	134206599	134210454	1117	annot_exons	NCAPD3	non-SMC condensin II complex subunit D3 [Source:HGNC Symbol;Acc:HGNC:28952]
novel_circ_001564	novel_circ_001564	ENSG00000133818	11	-	14273654	14296176	6522	exon_intron	RRAS2	RAS related 2 [Source:HGNC Symbol;Acc:HGNC:17271]
novel_circ_001565	hsa_circ_0021322	ENSG00000129083	11	-	14460208	14477015	1290	annot_exons	COPB1	COPI coat complex subunit beta 1 [Source:HGNC Symbol;Acc:HGNC:2231]
novel_circ_001566	novel_circ_001566	ENSG00000129083	11	-	14479546	14498985	1438	exon_intron	COPB1	COPI coat complex subunit beta 1 [Source:HGNC Symbol;Acc:HGNC:2231]
novel_circ_001567	hsa_circ_001456	ENSG00000152270	11	+	14771937	14789242	437	annot_exons	PDE3B	phosphodiesterase 3B [Source:HGNC Symbol;Acc:HGNC:8779]
novel_circ_001568	novel_circ_001568	ENSG00000152270	11	+	14789106	14861366	1608	annot_exons	PDE3B	phosphodiesterase 3B [Source:HGNC Symbol;Acc:HGNC:8779]
novel_circ_001569	novel_circ_001569	ENSG00000152270	11	+	14803944	14832833	791	annot_exons	PDE3B	phosphodiesterase 3B [Source:HGNC Symbol;Acc:HGNC:8779]
novel_circ_001570	hsa_circ_0021341	ENSG00000152270	11	+	14803944	14835095	905	annot_exons	PDE3B	phosphodiesterase 3B [Source:HGNC Symbol;Acc:HGNC:8779]
novel_circ_001571	novel_circ_001571	ENSG00000152270	11	+	14803944	14869630	1894	annot_exons	PDE3B	phosphodiesterase 3B [Source:HGNC Symbol;Acc:HGNC:8779]
novel_circ_001572	novel_circ_001572	ENSG00000152270	11	+	14867506	14869630	423	annot_exons	PDE3B	phosphodiesterase 3B [Source:HGNC Symbol;Acc:HGNC:8779]
novel_circ_001573	novel_circ_001573	ENSG00000110693	11	-	16046514	16055901	564	annot_exons	SOX6	SRY-box transcription factor 6 [Source:HGNC Symbol;Acc:HGNC:16421]
novel_circ_001574	novel_circ_001574	ENSG00000110693	11	-	16046514	16097688	767	annot_exons	SOX6	SRY-box transcription factor 6 [Source:HGNC Symbol;Acc:HGNC:16421]
novel_circ_001575	novel_circ_001575	ENSG00000110693	11	-	16046514	16111926	891	exon_intron	SOX6	SRY-box transcription factor 6 [Source:HGNC Symbol;Acc:HGNC:16421]
novel_circ_001576	novel_circ_001576	ENSG00000110693	11	-	16095996	16111923	324	annot_exons	SOX6	SRY-box transcription factor 6 [Source:HGNC Symbol;Acc:HGNC:16421]
novel_circ_001577	novel_circ_001577	ENSG00000110693	11	-	16095996	16111926	327	exon_intron	SOX6	SRY-box transcription factor 6 [Source:HGNC Symbol;Acc:HGNC:16421]
novel_circ_001578	novel_circ_001578	ENSG00000110693	11	-	16111803	16186955	363	annot_exons	SOX6	SRY-box transcription factor 6 [Source:HGNC Symbol;Acc:HGNC:16421]
novel_circ_001579	hsa_circ_0021350	ENSG00000110693	11	-	16183886	16186955	242	annot_exons	SOX6	SRY-box transcription factor 6 [Source:HGNC Symbol;Acc:HGNC:16421]
novel_circ_001580	novel_circ_001580	ENSG00000110693	11	-	16283756	16341252	7371	annot_exons	SOX6	SRY-box transcription factor 6 [Source:HGNC Symbol;Acc:HGNC:16421]
novel_circ_001581	novel_circ_001581	ENSG00000110693	11	-	16318446	16341252	450	annot_exons	SOX6	SRY-box transcription factor 6 [Source:HGNC Symbol;Acc:HGNC:16421]
novel_circ_001582	hsa_circ_0021371	ENSG00000166689	11	-	16851191	16855914	391	annot_exons	PLEKHA7	pleckstrin homology domain containing A7 [Source:HGNC Symbol;Acc:HGNC:27049]
novel_circ_001583	novel_circ_001583	ENSG00000290957	11	+	17020473	17023656	230	annot_exons	ENSG00000290957	-
novel_circ_001584	novel_circ_001584	ENSG00000011405	11	-	17091334	17094385	552	annot_exons	PIK3C2A	phosphatidylinositol-4-phosphate 3-kinase catalytic subunit type 2 alpha [Source:HGNC Symbol;Acc:HGNC:8971]
novel_circ_001585	novel_circ_001585	ENSG00000011405	11	-	17102662	17114465	635	annot_exons	PIK3C2A	phosphatidylinositol-4-phosphate 3-kinase catalytic subunit type 2 alpha [Source:HGNC Symbol;Acc:HGNC:8971]
novel_circ_001586	hsa_circ_0021386	ENSG00000011405	11	-	17105169	17112666	360	annot_exons	PIK3C2A	phosphatidylinositol-4-phosphate 3-kinase catalytic subunit type 2 alpha [Source:HGNC Symbol;Acc:HGNC:8971]
novel_circ_001587	novel_circ_001587	ENSG00000011405	11	-	17105169	17114465	465	annot_exons	PIK3C2A	phosphatidylinositol-4-phosphate 3-kinase catalytic subunit type 2 alpha [Source:HGNC Symbol;Acc:HGNC:8971]
novel_circ_001588	novel_circ_001588	ENSG00000011405	11	-	17112957	17113545	589	intronic	PIK3C2A	phosphatidylinositol-4-phosphate 3-kinase catalytic subunit type 2 alpha [Source:HGNC Symbol;Acc:HGNC:8971]
novel_circ_001589	novel_circ_001589	ENSG00000011405	11	-	17118645	17132038	927	annot_exons	PIK3C2A	phosphatidylinositol-4-phosphate 3-kinase catalytic subunit type 2 alpha [Source:HGNC Symbol;Acc:HGNC:8971]
novel_circ_001590	hsa_circ_0021396	ENSG00000011405	11	-	17131916	17145942	731	annot_exons	PIK3C2A	phosphatidylinositol-4-phosphate 3-kinase catalytic subunit type 2 alpha [Source:HGNC Symbol;Acc:HGNC:8971]
novel_circ_001591	hsa_circ_0002443	ENSG00000011405	11	-	17145668	17145942	144	annot_exons	PIK3C2A	phosphatidylinositol-4-phosphate 3-kinase catalytic subunit type 2 alpha [Source:HGNC Symbol;Acc:HGNC:8971]
novel_circ_001592	hsa_circ_0021398	ENSG00000011405	11	-	17145668	17155629	1067	annot_exons	PIK3C2A	phosphatidylinositol-4-phosphate 3-kinase catalytic subunit type 2 alpha [Source:HGNC Symbol;Acc:HGNC:8971]
novel_circ_001593	hsa_circ_0003577	ENSG00000011405	11	-	17168677	17169806	1130	one_exon	PIK3C2A	phosphatidylinositol-4-phosphate 3-kinase catalytic subunit type 2 alpha [Source:HGNC Symbol;Acc:HGNC:8971]
novel_circ_001594	novel_circ_001594	ENSG00000011405	11	-	17174120	17174638	519	intronic	PIK3C2A	phosphatidylinositol-4-phosphate 3-kinase catalytic subunit type 2 alpha [Source:HGNC Symbol;Acc:HGNC:8971]
novel_circ_001595	novel_circ_001595	ENSG00000070081	11	+	17269185	17286717	1210	annot_exons	NUCB2	nucleobindin 2 [Source:HGNC Symbol;Acc:HGNC:8044]
novel_circ_001596	novel_circ_001596	ENSG00000070081	11	+	17295324	17296211	389	annot_exons	NUCB2	nucleobindin 2 [Source:HGNC Symbol;Acc:HGNC:8044]
novel_circ_001597	novel_circ_001597	ENSG00000070081	11	+	17295324	17301870	516	annot_exons	NUCB2	nucleobindin 2 [Source:HGNC Symbol;Acc:HGNC:8044]
novel_circ_001598	novel_circ_001598	ENSG00000070081	11	+	17295324	17312120	1090	annot_exons	NUCB2	nucleobindin 2 [Source:HGNC Symbol;Acc:HGNC:8044]
novel_circ_001599	novel_circ_001599	ENSG00000070081	11	+	17310825	17312120	470	annot_exons	NUCB2	nucleobindin 2 [Source:HGNC Symbol;Acc:HGNC:8044]
novel_circ_001600	novel_circ_001600	ENSG00000070081	11	+	17330127	17337534	1647	annot_exons	NUCB2	nucleobindin 2 [Source:HGNC Symbol;Acc:HGNC:8044]
novel_circ_001601	novel_circ_001601	ENSG00000070081	11	+	17336960	17337534	575	exon_intron	NUCB2	nucleobindin 2 [Source:HGNC Symbol;Acc:HGNC:8044]
novel_circ_001602	novel_circ_001602	ENSG00000129158	11	-	17959470	18010139	1252	annot_exons	SERGEF	secretion regulating guanine nucleotide exchange factor [Source:HGNC Symbol;Acc:HGNC:17499]
novel_circ_001603	hsa_circ_0021412	ENSG00000129158	11	-	17988597	18008076	1016	annot_exons	SERGEF	secretion regulating guanine nucleotide exchange factor [Source:HGNC Symbol;Acc:HGNC:17499]
novel_circ_001604	novel_circ_001604	ENSG00000129158	11	-	17988597	18010139	1085	annot_exons	SERGEF	secretion regulating guanine nucleotide exchange factor [Source:HGNC Symbol;Acc:HGNC:17499]
novel_circ_001605	novel_circ_001605	ENSG00000129158	11	-	18000497	18010139	668	annot_exons	SERGEF	secretion regulating guanine nucleotide exchange factor [Source:HGNC Symbol;Acc:HGNC:17499]
novel_circ_001606	novel_circ_001606	ENSG00000129167	11	-	18033274	18036142	285	annot_exons	TPH1	tryptophan hydroxylase 1 [Source:HGNC Symbol;Acc:HGNC:12008]
novel_circ_001607	hsa_circ_0002778	ENSG00000166788	11	-	18083535	18089510	659	annot_exons	SAAL1	serum amyloid A like 1 [Source:HGNC Symbol;Acc:HGNC:25158]
novel_circ_001608	novel_circ_001608	ENSG00000110756	11	-	18281950	18286710	614	annot_exons	HPS5	HPS5 biogenesis of lysosomal organelles complex 2 subunit 2 [Source:HGNC Symbol;Acc:HGNC:17022]
novel_circ_001609	hsa_circ_0021424	ENSG00000110756	11	-	18283795	18286710	341	annot_exons	HPS5	HPS5 biogenesis of lysosomal organelles complex 2 subunit 2 [Source:HGNC Symbol;Acc:HGNC:17022]
novel_circ_001610	hsa_circ_000109	ENSG00000110756	11	-	18291442	18292019	578	one_exon	HPS5	HPS5 biogenesis of lysosomal organelles complex 2 subunit 2 [Source:HGNC Symbol;Acc:HGNC:17022]
novel_circ_001611	hsa_circ_000532	ENSG00000110756	11	-	18291442	18292976	656	annot_exons	HPS5	HPS5 biogenesis of lysosomal organelles complex 2 subunit 2 [Source:HGNC Symbol;Acc:HGNC:17022]
novel_circ_001612	novel_circ_001612	ENSG00000110756	11	-	18295020	18306347	1809	annot_exons	HPS5	HPS5 biogenesis of lysosomal organelles complex 2 subunit 2 [Source:HGNC Symbol;Acc:HGNC:17022]
novel_circ_001613	novel_circ_001613	ENSG00000110768	11	+	18333060	18339657	1003	annot_exons	GTF2H1	general transcription factor IIH subunit 1 [Source:HGNC Symbol;Acc:HGNC:4655]
novel_circ_001614	novel_circ_001614	ENSG00000110768	11	+	18339564	18341607	441	annot_exons	GTF2H1	general transcription factor IIH subunit 1 [Source:HGNC Symbol;Acc:HGNC:4655]
novel_circ_001615	novel_circ_001615	ENSG00000110768	11	+	18341261	18341607	347	one_exon	GTF2H1	general transcription factor IIH subunit 1 [Source:HGNC Symbol;Acc:HGNC:4655]
novel_circ_001616	novel_circ_001616	ENSG00000110768	11	+	18347588	18347919	216	annot_exons	GTF2H1	general transcription factor IIH subunit 1 [Source:HGNC Symbol;Acc:HGNC:4655]
novel_circ_001617	novel_circ_001617	ENSG00000110768	11	+	18347588	18360707	2317	annot_exons	GTF2H1	general transcription factor IIH subunit 1 [Source:HGNC Symbol;Acc:HGNC:4655]
novel_circ_001618	novel_circ_001618	ENSG00000134333	11	+	18400837	18405572	910	annot_exons	LDHA	lactate dehydrogenase A [Source:HGNC Symbol;Acc:HGNC:6535]
novel_circ_001619	hsa_circ_0021460	ENSG00000074319	11	-	18502486	18516164	522	annot_exons	TSG101	tumor susceptibility 101 [Source:HGNC Symbol;Acc:HGNC:15971]
novel_circ_001620	novel_circ_001620	ENSG00000074319	11	-	18502486	18519603	607	annot_exons	TSG101	tumor susceptibility 101 [Source:HGNC Symbol;Acc:HGNC:15971]
novel_circ_001621	hsa_circ_0021464	ENSG00000074319	11	-	18514678	18516164	239	annot_exons	TSG101	tumor susceptibility 101 [Source:HGNC Symbol;Acc:HGNC:15971]
novel_circ_001622	hsa_circ_0002687	ENSG00000074319	11	-	18514678	18519603	324	annot_exons	TSG101	tumor susceptibility 101 [Source:HGNC Symbol;Acc:HGNC:15971]
novel_circ_001623	novel_circ_001623	ENSG00000151116	11	-	18534330	18566482	1542	annot_exons	UEVLD	UEV and lactate/malate dehyrogenase domains [Source:HGNC Symbol;Acc:HGNC:30866]
novel_circ_001624	novel_circ_001624	ENSG00000151116	11	-	18564892	18578808	886	annot_exons	UEVLD	UEV and lactate/malate dehyrogenase domains [Source:HGNC Symbol;Acc:HGNC:30866]
novel_circ_001625	hsa_circ_0021472	ENSG00000151116	11	-	18570214	18578808	315	annot_exons	UEVLD	UEV and lactate/malate dehyrogenase domains [Source:HGNC Symbol;Acc:HGNC:30866]
novel_circ_001626	novel_circ_001626	ENSG00000151117	11	+	18700933	18701197	265	one_exon	TMEM86A	transmembrane protein 86A [Source:HGNC Symbol;Acc:HGNC:26890]
novel_circ_001627	novel_circ_001627	ENSG00000130592	11	+	1880087	1887576	1123	annot_exons	LSP1	lymphocyte specific protein 1 [Source:HGNC Symbol;Acc:HGNC:6707]
novel_circ_001628	hsa_circ_0021481	ENSG00000166833	11	+	19832484	19842923	171	annot_exons	NAV2	neuron navigator 2 [Source:HGNC Symbol;Acc:HGNC:15997]
novel_circ_001629	hsa_circ_0021483	ENSG00000166833	11	+	19832484	19892594	733	annot_exons	NAV2	neuron navigator 2 [Source:HGNC Symbol;Acc:HGNC:15997]
novel_circ_001630	novel_circ_001630	ENSG00000166833	11	+	19842871	19880127	385	annot_exons	NAV2	neuron navigator 2 [Source:HGNC Symbol;Acc:HGNC:15997]
novel_circ_001631	novel_circ_001631	ENSG00000166833	11	+	19868925	19892594	562	annot_exons	NAV2	neuron navigator 2 [Source:HGNC Symbol;Acc:HGNC:15997]
novel_circ_001632	hsa_circ_0006412	ENSG00000166833	11	+	19879869	19892594	489	annot_exons	NAV2	neuron navigator 2 [Source:HGNC Symbol;Acc:HGNC:15997]
novel_circ_001633	novel_circ_001633	ENSG00000166833	11	+	19892434	19939773	1376	annot_exons	NAV2	neuron navigator 2 [Source:HGNC Symbol;Acc:HGNC:15997]
novel_circ_001634	novel_circ_001634	ENSG00000166833	11	+	19976747	19984247	7501	exon_intron	NAV2	neuron navigator 2 [Source:HGNC Symbol;Acc:HGNC:15997]
novel_circ_001635	novel_circ_001635	ENSG00000166833	11	+	19984125	20036097	797	annot_exons	NAV2	neuron navigator 2 [Source:HGNC Symbol;Acc:HGNC:15997]
novel_circ_001636	novel_circ_001636	ENSG00000166833	11	+	20048728	20051333	579	annot_exons	NAV2	neuron navigator 2 [Source:HGNC Symbol;Acc:HGNC:15997]
novel_circ_001637	hsa_circ_0021492	ENSG00000166833	11	+	20054080	20062359	502	annot_exons	NAV2	neuron navigator 2 [Source:HGNC Symbol;Acc:HGNC:15997]
novel_circ_001638	novel_circ_001638	ENSG00000166833	11	+	20054080	20078104	797	annot_exons	NAV2	neuron navigator 2 [Source:HGNC Symbol;Acc:HGNC:15997]
novel_circ_001639	novel_circ_001639	ENSG00000166833	11	+	20062307	20080209	494	annot_exons	NAV2	neuron navigator 2 [Source:HGNC Symbol;Acc:HGNC:15997]
novel_circ_001640	hsa_circ_0021494	ENSG00000166833	11	+	20062307	20083179	676	annot_exons	NAV2	neuron navigator 2 [Source:HGNC Symbol;Acc:HGNC:15997]
novel_circ_001641	novel_circ_001641	ENSG00000166833	11	+	20077552	20080209	342	annot_exons	NAV2	neuron navigator 2 [Source:HGNC Symbol;Acc:HGNC:15997]
novel_circ_001642	novel_circ_001642	ENSG00000166833	11	+	20095672	20097745	265	annot_exons	NAV2	neuron navigator 2 [Source:HGNC Symbol;Acc:HGNC:15997]
novel_circ_001643	novel_circ_001643	ENSG00000166833	11	+	20109152	20109384	233	intronic	NAV2	neuron navigator 2 [Source:HGNC Symbol;Acc:HGNC:15997]
novel_circ_001644	novel_circ_001644	NA	11	+	20127831	20130385	2555	intergenic	-	-
novel_circ_001645	novel_circ_001645	ENSG00000185238	11	+	20395803	20426865	3058	annot_exons	PRMT3	protein arginine methyltransferase 3 [Source:HGNC Symbol;Acc:HGNC:30163]
novel_circ_001646	hsa_circ_0021505	ENSG00000171714	11	+	22203804	22221210	5326	annot_exons	ANO5	anoctamin 5 [Source:HGNC Symbol;Acc:HGNC:27337]
novel_circ_001647	hsa_circ_0021506	ENSG00000171714	11	+	22203804	22227586	9572	annot_exons	ANO5	anoctamin 5 [Source:HGNC Symbol;Acc:HGNC:27337]
novel_circ_001648	hsa_circ_0021507	ENSG00000171714	11	+	22203804	22239684	9802	annot_exons	ANO5	anoctamin 5 [Source:HGNC Symbol;Acc:HGNC:27337]
novel_circ_001649	novel_circ_001649	ENSG00000171714	11	+	22203804	22276199	12052	annot_exons	ANO5	anoctamin 5 [Source:HGNC Symbol;Acc:HGNC:27337]
novel_circ_001650	novel_circ_001650	ENSG00000171714	11	+	22221097	22239684	4590	annot_exons	ANO5	anoctamin 5 [Source:HGNC Symbol;Acc:HGNC:27337]
novel_circ_001651	novel_circ_001651	ENSG00000171714	11	+	22221097	22263043	6218	annot_exons	ANO5	anoctamin 5 [Source:HGNC Symbol;Acc:HGNC:27337]
novel_circ_001652	novel_circ_001652	ENSG00000246225	11	+	22834907	22838364	721	annot_exons	ENSG00000246225	-
novel_circ_001653	novel_circ_001653	ENSG00000142082	11	-	232983	233437	328	annot_exons	SIRT3	sirtuin 3 [Source:HGNC Symbol;Acc:HGNC:14931]
novel_circ_001654	novel_circ_001654	ENSG00000238184	11	-	2347546	2347796	251	intronic	CD81-AS1	-
novel_circ_001655	novel_circ_001655	ENSG00000185627	11	+	238998	244761	595	annot_exons	PSMD13	proteasome 26S subunit, non-ATPase 13 [Source:HGNC Symbol;Acc:HGNC:9558]
novel_circ_001656	novel_circ_001656	ENSG00000185627	11	+	244041	250865	1970	annot_exons	PSMD13	proteasome 26S subunit, non-ATPase 13 [Source:HGNC Symbol;Acc:HGNC:9558]
novel_circ_001657	hsa_circ_0021523	ENSG00000205213	11	-	27371615	27392518	2427	annot_exons	LGR4	leucine rich repeat containing G protein-coupled receptor 4 [Source:HGNC Symbol;Acc:HGNC:13299]
novel_circ_001658	novel_circ_001658	ENSG00000205213	11	-	27371615	27412860	2499	annot_exons	LGR4	leucine rich repeat containing G protein-coupled receptor 4 [Source:HGNC Symbol;Acc:HGNC:13299]
novel_circ_001659	novel_circ_001659	ENSG00000205213	11	-	27376299	27392518	1478	annot_exons	LGR4	leucine rich repeat containing G protein-coupled receptor 4 [Source:HGNC Symbol;Acc:HGNC:13299]
novel_circ_001660	novel_circ_001660	ENSG00000245573	11	+	27584269	27677139	3428	annot_exons	BDNF-AS	-
novel_circ_001661	novel_circ_001661	ENSG00000053918	11	+	2768844	2778037	519	annot_exons	KCNQ1	potassium voltage-gated channel subfamily Q member 1 [Source:HGNC Symbol;Acc:HGNC:6294]
novel_circ_001662	novel_circ_001662	ENSG00000121621	11	-	28035387	28036664	556	annot_exons	KIF18A	kinesin family member 18A [Source:HGNC Symbol;Acc:HGNC:29441]
novel_circ_001663	hsa_circ_0007496	ENSG00000121621	11	-	28077007	28091513	1300	annot_exons	KIF18A	kinesin family member 18A [Source:HGNC Symbol;Acc:HGNC:29441]
novel_circ_001664	novel_circ_001664	ENSG00000169519	11	+	28202935	28228931	25997	exon_intron	METTL15	methyltransferase like 15 [Source:HGNC Symbol;Acc:HGNC:26606]
novel_circ_001665	hsa_circ_0007276	ENSG00000169519	11	+	28211062	28212331	1270	exon_intron	METTL15	methyltransferase like 15 [Source:HGNC Symbol;Acc:HGNC:26606]
novel_circ_001666	hsa_circ_0008279	ENSG00000169519	11	+	28227995	28230985	2991	intronic	METTL15	methyltransferase like 15 [Source:HGNC Symbol;Acc:HGNC:26606]
novel_circ_001667	novel_circ_001667	ENSG00000169519	11	+	28227995	28233585	5591	intronic	METTL15	methyltransferase like 15 [Source:HGNC Symbol;Acc:HGNC:26606]
novel_circ_001668	novel_circ_001668	ENSG00000169519	11	+	28227995	28290397	62403	exon_intron	METTL15	methyltransferase like 15 [Source:HGNC Symbol;Acc:HGNC:26606]
novel_circ_001669	novel_circ_001669	ENSG00000169519	11	+	28228871	28296931	61706	exon_intron	METTL15	methyltransferase like 15 [Source:HGNC Symbol;Acc:HGNC:26606]
novel_circ_001670	novel_circ_001670	ENSG00000169519	11	+	28296753	28328165	764	annot_exons	METTL15	methyltransferase like 15 [Source:HGNC Symbol;Acc:HGNC:26606]
novel_circ_001671	novel_circ_001671	ENSG00000169519	11	+	28352090	28393843	31976	exon_intron	METTL15	methyltransferase like 15 [Source:HGNC Symbol;Acc:HGNC:26606]
novel_circ_001672	novel_circ_001672	ENSG00000169519	11	+	28352090	28424364	658	annot_exons	METTL15	methyltransferase like 15 [Source:HGNC Symbol;Acc:HGNC:26606]
novel_circ_001673	novel_circ_001673	ENSG00000169519	11	+	28398788	28424364	489	annot_exons	METTL15	methyltransferase like 15 [Source:HGNC Symbol;Acc:HGNC:26606]
novel_circ_001674	novel_circ_001674	ENSG00000169519	11	+	28407013	28424364	3853	exon_intron	METTL15	methyltransferase like 15 [Source:HGNC Symbol;Acc:HGNC:26606]
novel_circ_001675	hsa_circ_0020816	ENSG00000205531	11	-	2951259	2979237	2997	annot_exons	NAP1L4	nucleosome assembly protein 1 like 4 [Source:HGNC Symbol;Acc:HGNC:7640]
novel_circ_001676	novel_circ_001676	ENSG00000205531	11	-	2964680	2976123	569	annot_exons	NAP1L4	nucleosome assembly protein 1 like 4 [Source:HGNC Symbol;Acc:HGNC:7640]
novel_circ_001677	novel_circ_001677	ENSG00000205531	11	-	2969803	2972194	312	annot_exons	NAP1L4	nucleosome assembly protein 1 like 4 [Source:HGNC Symbol;Acc:HGNC:7640]
novel_circ_001678	hsa_circ_0020822	ENSG00000205531	11	-	2969803	2972243	361	annot_exons	NAP1L4	nucleosome assembly protein 1 like 4 [Source:HGNC Symbol;Acc:HGNC:7640]
novel_circ_001679	novel_circ_001679	ENSG00000205531	11	-	2969803	2976123	497	annot_exons	NAP1L4	nucleosome assembly protein 1 like 4 [Source:HGNC Symbol;Acc:HGNC:7640]
novel_circ_001680	hsa_circ_0004132	ENSG00000205531	11	-	2969803	2979237	587	annot_exons	NAP1L4	nucleosome assembly protein 1 like 4 [Source:HGNC Symbol;Acc:HGNC:7640]
novel_circ_001681	novel_circ_001681	ENSG00000205531	11	-	2986297	2986727	431	intronic	NAP1L4	nucleosome assembly protein 1 like 4 [Source:HGNC Symbol;Acc:HGNC:7640]
novel_circ_001682	novel_circ_001682	ENSG00000110619	11	-	3017106	3019267	1694	annot_exons	CARS1	cysteinyl-tRNA synthetase 1 [Source:HGNC Symbol;Acc:HGNC:1493]
novel_circ_001683	novel_circ_001683	ENSG00000152219	11	+	30330886	30336826	905	annot_exons	ARL14EP	ADP ribosylation factor like GTPase 14 effector protein [Source:HGNC Symbol;Acc:HGNC:26798]
novel_circ_001684	novel_circ_001684	ENSG00000066382	11	-	30495296	30504833	324	annot_exons	MPPED2	metallophosphoesterase domain containing 2 [Source:HGNC Symbol;Acc:HGNC:1180]
novel_circ_001685	hsa_circ_0021549	ENSG00000066382	11	-	30495296	30536175	506	annot_exons	MPPED2	metallophosphoesterase domain containing 2 [Source:HGNC Symbol;Acc:HGNC:1180]
novel_circ_001686	novel_circ_001686	ENSG00000066382	11	-	30495296	30541474	5805	exon_intron	MPPED2	metallophosphoesterase domain containing 2 [Source:HGNC Symbol;Acc:HGNC:1180]
novel_circ_001687	novel_circ_001687	ENSG00000066382	11	-	30495296	30556670	21001	exon_intron	MPPED2	metallophosphoesterase domain containing 2 [Source:HGNC Symbol;Acc:HGNC:1180]
novel_circ_001688	hsa_circ_0021553	ENSG00000066382	11	-	30535994	30580494	431	annot_exons	MPPED2	metallophosphoesterase domain containing 2 [Source:HGNC Symbol;Acc:HGNC:1180]
novel_circ_001689	novel_circ_001689	ENSG00000288681	11	+	309013	314356	5344	intronic	ENSG00000288681	novel protein
novel_circ_001690	novel_circ_001690	ENSG00000288681	11	+	309018	314356	5339	intronic	ENSG00000288681	novel protein
novel_circ_001691	novel_circ_001691	ENSG00000170959	11	-	31241450	31307908	1507	annot_exons	DCDC1	doublecortin domain containing 1 [Source:HGNC Symbol;Acc:HGNC:20625]
novel_circ_001692	hsa_circ_0003712	ENSG00000148950	11	-	31452718	31463305	3892	exon_intron	IMMP1L	inner mitochondrial membrane peptidase subunit 1 [Source:HGNC Symbol;Acc:HGNC:26317]
novel_circ_001693	novel_circ_001693	ENSG00000148950	11	-	31460626	31463305	223	annot_exons	IMMP1L	inner mitochondrial membrane peptidase subunit 1 [Source:HGNC Symbol;Acc:HGNC:26317]
novel_circ_001694	novel_circ_001694	ENSG00000149100	11	+	32588594	32589135	458	annot_exons	EIF3M	eukaryotic translation initiation factor 3 subunit M [Source:HGNC Symbol;Acc:HGNC:24460]
novel_circ_001695	novel_circ_001695	ENSG00000149100	11	+	32588594	32589641	553	annot_exons	EIF3M	eukaryotic translation initiation factor 3 subunit M [Source:HGNC Symbol;Acc:HGNC:24460]
novel_circ_001696	hsa_circ_0003119	ENSG00000149100	11	+	32589547	32596047	1422	annot_exons	EIF3M	eukaryotic translation initiation factor 3 subunit M [Source:HGNC Symbol;Acc:HGNC:24460]
novel_circ_001697	hsa_circ_0021570	ENSG00000060749	11	+	32927157	32935435	3968	annot_exons	QSER1	glutamine and serine rich 1 [Source:HGNC Symbol;Acc:HGNC:26154]
novel_circ_001698	hsa_circ_0021572	ENSG00000060749	11	+	32927157	32958086	4823	annot_exons	QSER1	glutamine and serine rich 1 [Source:HGNC Symbol;Acc:HGNC:26154]
novel_circ_001699	hsa_circ_0021574	ENSG00000060749	11	+	32931743	32935435	3693	one_exon	QSER1	glutamine and serine rich 1 [Source:HGNC Symbol;Acc:HGNC:26154]
novel_circ_001700	novel_circ_001700	ENSG00000060749	11	+	32955296	32969143	768	annot_exons	QSER1	glutamine and serine rich 1 [Source:HGNC Symbol;Acc:HGNC:26154]
novel_circ_001701	novel_circ_001701	ENSG00000176148	11	+	33043750	33054725	496	annot_exons	TCP11L1	t-complex 11 like 1 [Source:HGNC Symbol;Acc:HGNC:25655]
novel_circ_001702	hsa_circ_0021585	ENSG00000176148	11	+	33065830	33068859	355	annot_exons	TCP11L1	t-complex 11 like 1 [Source:HGNC Symbol;Acc:HGNC:25655]
novel_circ_001703	hsa_circ_000533	ENSG00000176102	11	-	33105567	33106064	229	annot_exons	CSTF3	cleavage stimulation factor subunit 3 [Source:HGNC Symbol;Acc:HGNC:2485]
novel_circ_001704	novel_circ_001704	ENSG00000110422	11	+	33276731	33287511	10781	exon_intron	HIPK3	homeodomain interacting protein kinase 3 [Source:HGNC Symbol;Acc:HGNC:4915]
novel_circ_001705	hsa_circ_000016	ENSG00000110422	11	+	33286413	33287511	1099	one_exon	HIPK3	homeodomain interacting protein kinase 3 [Source:HGNC Symbol;Acc:HGNC:4915]
novel_circ_001706	novel_circ_001706	ENSG00000110422	11	+	33286413	33306009	19597	exon_intron	HIPK3	homeodomain interacting protein kinase 3 [Source:HGNC Symbol;Acc:HGNC:4915]
novel_circ_001707	hsa_circ_0008887	ENSG00000110422	11	+	33286413	33328633	1223	annot_exons	HIPK3	homeodomain interacting protein kinase 3 [Source:HGNC Symbol;Acc:HGNC:4915]
novel_circ_001708	novel_circ_001708	ENSG00000110422	11	+	33328510	33341686	800	annot_exons	HIPK3	homeodomain interacting protein kinase 3 [Source:HGNC Symbol;Acc:HGNC:4915]
novel_circ_001709	hsa_circ_000111	ENSG00000110422	11	+	33340968	33341686	284	annot_exons	HIPK3	homeodomain interacting protein kinase 3 [Source:HGNC Symbol;Acc:HGNC:4915]
novel_circ_001710	novel_circ_001710	ENSG00000110427	11	+	33541802	33545378	3165	annot_exons	KIAA1549L	KIAA1549 like [Source:HGNC Symbol;Acc:HGNC:24836]
novel_circ_001711	hsa_circ_0021609	ENSG00000110427	11	+	33551040	33552241	354	annot_exons	KIAA1549L	KIAA1549 like [Source:HGNC Symbol;Acc:HGNC:24836]
novel_circ_001712	hsa_circ_0020845	ENSG00000290960	11	+	3403593	3404963	170	annot_exons	ENSG00000290960	-
novel_circ_001713	novel_circ_001713	ENSG00000135387	11	+	34063052	34083041	9424	exon_intron	CAPRIN1	cell cycle associated protein 1 [Source:HGNC Symbol;Acc:HGNC:6743]
novel_circ_001714	hsa_circ_0005974	ENSG00000135387	11	+	34071726	34076642	472	annot_exons	CAPRIN1	cell cycle associated protein 1 [Source:HGNC Symbol;Acc:HGNC:6743]
novel_circ_001715	novel_circ_001715	ENSG00000135387	11	+	34079628	34086413	543	annot_exons	CAPRIN1	cell cycle associated protein 1 [Source:HGNC Symbol;Acc:HGNC:6743]
novel_circ_001716	hsa_circ_001667	ENSG00000135387	11	+	34079628	34089456	605	annot_exons	CAPRIN1	cell cycle associated protein 1 [Source:HGNC Symbol;Acc:HGNC:6743]
novel_circ_001717	hsa_circ_0021637	ENSG00000135387	11	+	34079628	34090678	866	annot_exons	CAPRIN1	cell cycle associated protein 1 [Source:HGNC Symbol;Acc:HGNC:6743]
novel_circ_001718	hsa_circ_0021644	ENSG00000135387	11	+	34086064	34086413	265	annot_exons	CAPRIN1	cell cycle associated protein 1 [Source:HGNC Symbol;Acc:HGNC:6743]
novel_circ_001719	hsa_circ_001353	ENSG00000135387	11	+	34086064	34092056	739	annot_exons	CAPRIN1	cell cycle associated protein 1 [Source:HGNC Symbol;Acc:HGNC:6743]
novel_circ_001720	hsa_circ_0021652	ENSG00000135387	11	+	34089395	34090678	323	annot_exons	CAPRIN1	cell cycle associated protein 1 [Source:HGNC Symbol;Acc:HGNC:6743]
novel_circ_001721	hsa_circ_0002280	ENSG00000135387	11	+	34089395	34092056	474	annot_exons	CAPRIN1	cell cycle associated protein 1 [Source:HGNC Symbol;Acc:HGNC:6743]
novel_circ_001722	hsa_circ_000112	ENSG00000135387	11	+	34090179	34090678	261	annot_exons	CAPRIN1	cell cycle associated protein 1 [Source:HGNC Symbol;Acc:HGNC:6743]
novel_circ_001723	hsa_circ_0004851	ENSG00000135387	11	+	34090179	34092056	412	annot_exons	CAPRIN1	cell cycle associated protein 1 [Source:HGNC Symbol;Acc:HGNC:6743]
novel_circ_001724	novel_circ_001724	ENSG00000135387	11	+	34090202	34092056	389	annot_exons	CAPRIN1	cell cycle associated protein 1 [Source:HGNC Symbol;Acc:HGNC:6743]
novel_circ_001725	novel_circ_001725	ENSG00000135372	11	+	34108211	34112223	387	annot_exons	NAT10	N-acetyltransferase 10 [Source:HGNC Symbol;Acc:HGNC:29830]
novel_circ_001726	hsa_circ_0021664	ENSG00000135372	11	+	34108211	34113838	510	annot_exons	NAT10	N-acetyltransferase 10 [Source:HGNC Symbol;Acc:HGNC:29830]
novel_circ_001727	hsa_circ_0021674	ENSG00000135372	11	+	34122459	34124400	327	annot_exons	NAT10	N-acetyltransferase 10 [Source:HGNC Symbol;Acc:HGNC:29830]
novel_circ_001728	novel_circ_001728	ENSG00000135372	11	+	34124302	34127599	236	annot_exons	NAT10	N-acetyltransferase 10 [Source:HGNC Symbol;Acc:HGNC:29830]
novel_circ_001729	novel_circ_001729	ENSG00000135373	11	+	34656908	34658998	426	annot_exons	EHF	ETS homologous factor [Source:HGNC Symbol;Acc:HGNC:3246]
novel_circ_001730	novel_circ_001730	NA	11	+	34714694	34754607	39914	intergenic	-	-
novel_circ_001731	novel_circ_001731	NA	11	+	34732285	34754607	22323	intergenic	-	-
novel_circ_001732	novel_circ_001732	ENSG00000149089	11	-	34882676	34888869	563	annot_exons	APIP	APAF1 interacting protein [Source:HGNC Symbol;Acc:HGNC:17581]
novel_circ_001733	hsa_circ_0021706	ENSG00000110435	11	+	34931404	34960518	481	annot_exons	PDHX	pyruvate dehydrogenase complex component X [Source:HGNC Symbol;Acc:HGNC:21350]
novel_circ_001734	hsa_circ_0021707	ENSG00000110435	11	+	34931404	34970286	804	annot_exons	PDHX	pyruvate dehydrogenase complex component X [Source:HGNC Symbol;Acc:HGNC:21350]
novel_circ_001735	hsa_circ_0021708	ENSG00000110435	11	+	34931404	34984728	1238	annot_exons	PDHX	pyruvate dehydrogenase complex component X [Source:HGNC Symbol;Acc:HGNC:21350]
novel_circ_001736	hsa_circ_0006254	ENSG00000110435	11	+	34947506	34970286	723	annot_exons	PDHX	pyruvate dehydrogenase complex component X [Source:HGNC Symbol;Acc:HGNC:21350]
novel_circ_001737	hsa_circ_0021710	ENSG00000110435	11	+	34947506	34984728	1157	annot_exons	PDHX	pyruvate dehydrogenase complex component X [Source:HGNC Symbol;Acc:HGNC:21350]
novel_circ_001738	novel_circ_001738	ENSG00000110435	11	+	34957384	34970286	622	annot_exons	PDHX	pyruvate dehydrogenase complex component X [Source:HGNC Symbol;Acc:HGNC:21350]
novel_circ_001739	hsa_circ_0021712	ENSG00000110435	11	+	34957384	34978182	897	annot_exons	PDHX	pyruvate dehydrogenase complex component X [Source:HGNC Symbol;Acc:HGNC:21350]
novel_circ_001740	hsa_circ_0003768	ENSG00000110435	11	+	34957384	34984728	1056	annot_exons	PDHX	pyruvate dehydrogenase complex component X [Source:HGNC Symbol;Acc:HGNC:21350]
novel_circ_001741	novel_circ_001741	ENSG00000110435	11	+	34957384	34992379	1274	annot_exons	PDHX	pyruvate dehydrogenase complex component X [Source:HGNC Symbol;Acc:HGNC:21350]
novel_circ_001742	hsa_circ_001223	ENSG00000110435	11	+	34970139	34984728	582	annot_exons	PDHX	pyruvate dehydrogenase complex component X [Source:HGNC Symbol;Acc:HGNC:21350]
novel_circ_001743	hsa_circ_0006311	ENSG00000026508	11	+	35180274	35190065	434	annot_exons	CD44	CD44 molecule (Indian blood group) [Source:HGNC Symbol;Acc:HGNC:1681]
novel_circ_001744	novel_circ_001744	ENSG00000026508	11	+	35186832	35190065	300	annot_exons	CD44	CD44 molecule (Indian blood group) [Source:HGNC Symbol;Acc:HGNC:1681]
novel_circ_001745	novel_circ_001745	ENSG00000026508	11	+	35196746	35201787	800	annot_exons	CD44	CD44 molecule (Indian blood group) [Source:HGNC Symbol;Acc:HGNC:1681]
novel_circ_001746	hsa_circ_0021725	ENSG00000026508	11	+	35198121	35208206	1436	annot_exons	CD44	CD44 molecule (Indian blood group) [Source:HGNC Symbol;Acc:HGNC:1681]
novel_circ_001747	novel_circ_001747	ENSG00000026508	11	+	35198145	35210054	1502	annot_exons	CD44	CD44 molecule (Indian blood group) [Source:HGNC Symbol;Acc:HGNC:1681]
novel_circ_001748	novel_circ_001748	ENSG00000026508	11	+	35200957	35204640	535	exon_intron	CD44	CD44 molecule (Indian blood group) [Source:HGNC Symbol;Acc:HGNC:1681]
novel_circ_001749	hsa_circ_0021727	ENSG00000026508	11	+	35201082	35204640	410	annot_exons	CD44	CD44 molecule (Indian blood group) [Source:HGNC Symbol;Acc:HGNC:1681]
novel_circ_001750	novel_circ_001750	ENSG00000026508	11	+	35201082	35204659	429	annot_exons	CD44	CD44 molecule (Indian blood group) [Source:HGNC Symbol;Acc:HGNC:1681]
novel_circ_001751	hsa_circ_0021728	ENSG00000026508	11	+	35201082	35208206	1310	annot_exons	CD44	CD44 molecule (Indian blood group) [Source:HGNC Symbol;Acc:HGNC:1681]
novel_circ_001752	hsa_circ_0021729	ENSG00000026508	11	+	35201082	35210054	1400	annot_exons	CD44	CD44 molecule (Indian blood group) [Source:HGNC Symbol;Acc:HGNC:1681]
novel_circ_001753	hsa_circ_0005413	ENSG00000026508	11	+	35204512	35210054	1119	annot_exons	CD44	CD44 molecule (Indian blood group) [Source:HGNC Symbol;Acc:HGNC:1681]
novel_circ_001754	hsa_circ_0021739	ENSG00000026508	11	+	35206112	35210054	324	annot_exons	CD44	CD44 molecule (Indian blood group) [Source:HGNC Symbol;Acc:HGNC:1681]
novel_circ_001755	novel_circ_001755	ENSG00000026508	11	+	35225725	35226979	1255	intronic	CD44	CD44 molecule (Indian blood group) [Source:HGNC Symbol;Acc:HGNC:1681]
novel_circ_001756	hsa_circ_0006988	ENSG00000179241	11	+	36227085	36227430	346	one_exon	LDLRAD3	low density lipoprotein receptor class A domain containing 3 [Source:HGNC Symbol;Acc:HGNC:27046]
novel_circ_001757	novel_circ_001757	ENSG00000110442	11	-	36274274	36277123	1436	annot_exons	COMMD9	COMM domain containing 9 [Source:HGNC Symbol;Acc:HGNC:25014]
novel_circ_001758	novel_circ_001758	ENSG00000110442	11	-	36274274	36278616	1852	annot_exons	COMMD9	COMM domain containing 9 [Source:HGNC Symbol;Acc:HGNC:25014]
novel_circ_001759	novel_circ_001759	ENSG00000135362	11	+	36379381	36419303	15466	exon_intron	PRR5L	proline rich 5 like [Source:HGNC Symbol;Acc:HGNC:25878]
novel_circ_001760	hsa_circ_0005044	ENSG00000135362	11	+	36393846	36403378	952	annot_exons	PRR5L	proline rich 5 like [Source:HGNC Symbol;Acc:HGNC:25878]
novel_circ_001761	novel_circ_001761	ENSG00000135362	11	+	36393846	36419303	1001	annot_exons	PRR5L	proline rich 5 like [Source:HGNC Symbol;Acc:HGNC:25878]
novel_circ_001762	novel_circ_001762	ENSG00000135362	11	+	36393846	36437476	1151	annot_exons	PRR5L	proline rich 5 like [Source:HGNC Symbol;Acc:HGNC:25878]
novel_circ_001763	hsa_circ_0003321	ENSG00000166352	11	+	36610081	36636117	1003	annot_exons	IFTAP	intraflagellar transport associated protein [Source:HGNC Symbol;Acc:HGNC:25142]
novel_circ_001764	hsa_circ_0021760	ENSG00000166352	11	+	36610081	36648155	1143	annot_exons	IFTAP	intraflagellar transport associated protein [Source:HGNC Symbol;Acc:HGNC:25142]
novel_circ_001765	hsa_circ_0021762	ENSG00000166352	11	+	36633284	36648155	984	annot_exons	IFTAP	intraflagellar transport associated protein [Source:HGNC Symbol;Acc:HGNC:25142]
novel_circ_001766	novel_circ_001766	ENSG00000110713	11	-	3683200	3693375	926	annot_exons	NUP98	nucleoporin 98 and 96 precursor [Source:HGNC Symbol;Acc:HGNC:8068]
novel_circ_001767	hsa_circ_0004146	ENSG00000110713	11	-	3691347	3693375	462	annot_exons	NUP98	nucleoporin 98 and 96 precursor [Source:HGNC Symbol;Acc:HGNC:8068]
novel_circ_001768	hsa_circ_0006430	ENSG00000110713	11	-	3691347	3695606	620	annot_exons	NUP98	nucleoporin 98 and 96 precursor [Source:HGNC Symbol;Acc:HGNC:8068]
novel_circ_001769	hsa_circ_0020860	ENSG00000110713	11	-	3691347	3700839	1846	annot_exons	NUP98	nucleoporin 98 and 96 precursor [Source:HGNC Symbol;Acc:HGNC:8068]
novel_circ_001770	novel_circ_001770	ENSG00000110713	11	-	3698510	3698797	288	intronic	NUP98	nucleoporin 98 and 96 precursor [Source:HGNC Symbol;Acc:HGNC:8068]
novel_circ_001771	novel_circ_001771	ENSG00000110713	11	-	3699082	3700839	497	annot_exons	NUP98	nucleoporin 98 and 96 precursor [Source:HGNC Symbol;Acc:HGNC:8068]
novel_circ_001772	novel_circ_001772	ENSG00000110713	11	-	3699082	3702892	927	annot_exons	NUP98	nucleoporin 98 and 96 precursor [Source:HGNC Symbol;Acc:HGNC:8068]
novel_circ_001773	hsa_circ_0007605	ENSG00000110713	11	-	3702463	3702892	430	one_exon	NUP98	nucleoporin 98 and 96 precursor [Source:HGNC Symbol;Acc:HGNC:8068]
novel_circ_001774	hsa_circ_0020875	ENSG00000110713	11	-	3705200	3706627	340	annot_exons	NUP98	nucleoporin 98 and 96 precursor [Source:HGNC Symbol;Acc:HGNC:8068]
novel_circ_001775	novel_circ_001775	ENSG00000110713	11	-	3719412	3720825	253	annot_exons	NUP98	nucleoporin 98 and 96 precursor [Source:HGNC Symbol;Acc:HGNC:8068]
novel_circ_001776	hsa_circ_0002350	ENSG00000110713	11	-	3731391	3731578	188	one_exon	NUP98	nucleoporin 98 and 96 precursor [Source:HGNC Symbol;Acc:HGNC:8068]
novel_circ_001777	hsa_circ_0004410	ENSG00000110713	11	-	3731391	3735324	322	annot_exons	NUP98	nucleoporin 98 and 96 precursor [Source:HGNC Symbol;Acc:HGNC:8068]
novel_circ_001778	hsa_circ_000793	ENSG00000110713	11	-	3731391	3753408	1332	annot_exons	NUP98	nucleoporin 98 and 96 precursor [Source:HGNC Symbol;Acc:HGNC:8068]
novel_circ_001779	hsa_circ_0008451	ENSG00000110713	11	-	3735191	3753408	1144	annot_exons	NUP98	nucleoporin 98 and 96 precursor [Source:HGNC Symbol;Acc:HGNC:8068]
novel_circ_001780	novel_circ_001780	ENSG00000110713	11	-	3760539	3776021	819	annot_exons	NUP98	nucleoporin 98 and 96 precursor [Source:HGNC Symbol;Acc:HGNC:8068]
novel_circ_001781	hsa_circ_0020913	ENSG00000110713	11	-	3768581	3768744	164	one_exon	NUP98	nucleoporin 98 and 96 precursor [Source:HGNC Symbol;Acc:HGNC:8068]
novel_circ_001782	hsa_circ_0020914	ENSG00000110713	11	-	3768581	3771928	345	annot_exons	NUP98	nucleoporin 98 and 96 precursor [Source:HGNC Symbol;Acc:HGNC:8068]
novel_circ_001783	hsa_circ_0020915	ENSG00000110713	11	-	3768581	3773739	453	annot_exons	NUP98	nucleoporin 98 and 96 precursor [Source:HGNC Symbol;Acc:HGNC:8068]
novel_circ_001784	hsa_circ_0007401	ENSG00000110713	11	-	3768581	3776021	593	annot_exons	NUP98	nucleoporin 98 and 96 precursor [Source:HGNC Symbol;Acc:HGNC:8068]
novel_circ_001785	hsa_circ_0004637	ENSG00000110713	11	-	3771748	3776021	429	annot_exons	NUP98	nucleoporin 98 and 96 precursor [Source:HGNC Symbol;Acc:HGNC:8068]
novel_circ_001786	hsa_circ_0004960	ENSG00000110713	11	-	3773632	3776021	248	annot_exons	NUP98	nucleoporin 98 and 96 precursor [Source:HGNC Symbol;Acc:HGNC:8068]
novel_circ_001787	novel_circ_001787	NA	11	-	38870077	38885214	15138	intergenic	-	-
novel_circ_001788	hsa_circ_0020935	ENSG00000167323	11	+	4055526	4070203	604	annot_exons	STIM1	stromal interaction molecule 1 [Source:HGNC Symbol;Acc:HGNC:11386]
novel_circ_001789	hsa_circ_0020936	ENSG00000167323	11	+	4055526	4074679	782	annot_exons	STIM1	stromal interaction molecule 1 [Source:HGNC Symbol;Acc:HGNC:11386]
novel_circ_001790	novel_circ_001790	ENSG00000167323	11	+	4070026	4074679	356	annot_exons	STIM1	stromal interaction molecule 1 [Source:HGNC Symbol;Acc:HGNC:11386]
novel_circ_001791	novel_circ_001791	ENSG00000167323	11	+	4082289	4092051	4917	annot_exons	STIM1	stromal interaction molecule 1 [Source:HGNC Symbol;Acc:HGNC:11386]
novel_circ_001792	hsa_circ_0020946	ENSG00000167325	11	+	4101993	4109703	549	annot_exons	RRM1	ribonucleotide reductase catalytic subunit M1 [Source:HGNC Symbol;Acc:HGNC:10451]
novel_circ_001793	hsa_circ_0007923	ENSG00000167325	11	+	4101993	4112062	752	annot_exons	RRM1	ribonucleotide reductase catalytic subunit M1 [Source:HGNC Symbol;Acc:HGNC:10451]
novel_circ_001794	hsa_circ_0020953	ENSG00000167325	11	+	4109644	4112062	263	annot_exons	RRM1	ribonucleotide reductase catalytic subunit M1 [Source:HGNC Symbol;Acc:HGNC:10451]
novel_circ_001795	novel_circ_001795	ENSG00000166181	11	+	43326507	43335994	1017	annot_exons	API5	apoptosis inhibitor 5 [Source:HGNC Symbol;Acc:HGNC:594]
novel_circ_001796	novel_circ_001796	ENSG00000052841	11	+	43370079	43407577	3567	annot_exons	TTC17	tetratricopeptide repeat domain 17 [Source:HGNC Symbol;Acc:HGNC:25596]
novel_circ_001797	novel_circ_001797	ENSG00000052841	11	+	43373507	43398113	7760	exon_intron	TTC17	tetratricopeptide repeat domain 17 [Source:HGNC Symbol;Acc:HGNC:25596]
novel_circ_001798	hsa_circ_0021773	ENSG00000052841	11	+	43399888	43407577	1226	annot_exons	TTC17	tetratricopeptide repeat domain 17 [Source:HGNC Symbol;Acc:HGNC:25596]
novel_circ_001799	novel_circ_001799	ENSG00000052841	11	+	43403998	43407577	888	annot_exons	TTC17	tetratricopeptide repeat domain 17 [Source:HGNC Symbol;Acc:HGNC:25596]
novel_circ_001800	hsa_circ_0021781	ENSG00000052841	11	+	43448002	43451265	1846	annot_exons	TTC17	tetratricopeptide repeat domain 17 [Source:HGNC Symbol;Acc:HGNC:25596]
novel_circ_001801	novel_circ_001801	ENSG00000149084	11	+	43830976	43840064	551	annot_exons	HSD17B12	hydroxysteroid 17-beta dehydrogenase 12 [Source:HGNC Symbol;Acc:HGNC:18646]
novel_circ_001802	hsa_circ_0021796	ENSG00000151348	11	+	44107683	44109283	656	annot_exons	EXT2	exostosin glycosyltransferase 2 [Source:HGNC Symbol;Acc:HGNC:3513]
novel_circ_001803	hsa_circ_0009018	ENSG00000151348	11	+	44107683	44114301	773	annot_exons	EXT2	exostosin glycosyltransferase 2 [Source:HGNC Symbol;Acc:HGNC:3513]
novel_circ_001804	hsa_circ_0008830	ENSG00000151348	11	+	44107683	44130138	1205	annot_exons	EXT2	exostosin glycosyltransferase 2 [Source:HGNC Symbol;Acc:HGNC:3513]
novel_circ_001805	hsa_circ_0021801	ENSG00000151348	11	+	44124789	44130138	432	annot_exons	EXT2	exostosin glycosyltransferase 2 [Source:HGNC Symbol;Acc:HGNC:3513]
novel_circ_001806	novel_circ_001806	ENSG00000175274	11	-	44933970	44935017	1048	one_exon	TP53I11	tumor protein p53 inducible protein 11 [Source:HGNC Symbol;Acc:HGNC:16842]
novel_circ_001807	hsa_circ_000536	ENSG00000121671	11	+	45862060	45872233	1733	annot_exons	CRY2	cryptochrome circadian regulator 2 [Source:HGNC Symbol;Acc:HGNC:2385]
novel_circ_001808	hsa_circ_0021821	ENSG00000135365	11	-	45936494	45938312	1819	one_exon	PHF21A	PHD finger protein 21A [Source:HGNC Symbol;Acc:HGNC:24156]
novel_circ_001809	novel_circ_001809	ENSG00000135365	11	-	45965315	45979966	3935	annot_exons	PHF21A	PHD finger protein 21A [Source:HGNC Symbol;Acc:HGNC:24156]
novel_circ_001810	novel_circ_001810	ENSG00000135365	11	-	46066691	46074530	7840	intronic	PHF21A	PHD finger protein 21A [Source:HGNC Symbol;Acc:HGNC:24156]
novel_circ_001811	hsa_circ_001458	ENSG00000135365	11	-	46076754	46092223	482	annot_exons	PHF21A	PHD finger protein 21A [Source:HGNC Symbol;Acc:HGNC:24156]
novel_circ_001812	hsa_circ_0021827	ENSG00000135365	11	-	46084166	46092223	305	annot_exons	PHF21A	PHD finger protein 21A [Source:HGNC Symbol;Acc:HGNC:24156]
novel_circ_001813	hsa_circ_0003668	ENSG00000157613	11	+	46311032	46312919	436	annot_exons	CREB3L1	cAMP responsive element binding protein 3 like 1 [Source:HGNC Symbol;Acc:HGNC:18856]
novel_circ_001814	hsa_circ_0007719	ENSG00000157613	11	+	46312325	46312919	278	annot_exons	CREB3L1	cAMP responsive element binding protein 3 like 1 [Source:HGNC Symbol;Acc:HGNC:18856]
novel_circ_001815	hsa_circ_0021833	ENSG00000149091	11	+	46367291	46368079	537	annot_exons	DGKZ	diacylglycerol kinase zeta [Source:HGNC Symbol;Acc:HGNC:2857]
novel_circ_001816	hsa_circ_0021842	ENSG00000110497	11	-	46417913	46433628	295	annot_exons	AMBRA1	autophagy and beclin 1 regulator 1 [Source:HGNC Symbol;Acc:HGNC:25990]
novel_circ_001817	hsa_circ_0021843	ENSG00000110497	11	-	46433474	46435037	344	annot_exons	AMBRA1	autophagy and beclin 1 regulator 1 [Source:HGNC Symbol;Acc:HGNC:25990]
novel_circ_001818	hsa_circ_0009155	ENSG00000110497	11	-	46493608	46494204	367	annot_exons	AMBRA1	autophagy and beclin 1 regulator 1 [Source:HGNC Symbol;Acc:HGNC:25990]
novel_circ_001819	hsa_circ_0007001	ENSG00000110497	11	-	46493608	46508370	547	annot_exons	AMBRA1	autophagy and beclin 1 regulator 1 [Source:HGNC Symbol;Acc:HGNC:25990]
novel_circ_001820	hsa_circ_0007061	ENSG00000110497	11	-	46493608	46512813	634	annot_exons	AMBRA1	autophagy and beclin 1 regulator 1 [Source:HGNC Symbol;Acc:HGNC:25990]
novel_circ_001821	hsa_circ_0008415	ENSG00000110497	11	-	46493608	46548500	2826	annot_exons	AMBRA1	autophagy and beclin 1 regulator 1 [Source:HGNC Symbol;Acc:HGNC:25990]
novel_circ_001822	hsa_circ_0003110	ENSG00000110497	11	-	46508191	46512813	267	annot_exons	AMBRA1	autophagy and beclin 1 regulator 1 [Source:HGNC Symbol;Acc:HGNC:25990]
novel_circ_001823	novel_circ_001823	ENSG00000110497	11	-	46531188	46531449	262	intronic	AMBRA1	autophagy and beclin 1 regulator 1 [Source:HGNC Symbol;Acc:HGNC:25990]
novel_circ_001824	hsa_circ_0005548	ENSG00000110497	11	-	46541945	46548500	2192	annot_exons	AMBRA1	autophagy and beclin 1 regulator 1 [Source:HGNC Symbol;Acc:HGNC:25990]
novel_circ_001825	novel_circ_001825	ENSG00000175224	11	+	46630045	46650317	871	annot_exons	ATG13	autophagy related 13 [Source:HGNC Symbol;Acc:HGNC:29091]
novel_circ_001826	novel_circ_001826	ENSG00000175224	11	+	46644279	46650317	471	annot_exons	ATG13	autophagy related 13 [Source:HGNC Symbol;Acc:HGNC:29091]
novel_circ_001827	novel_circ_001827	ENSG00000175224	11	+	46645953	46672472	3033	annot_exons	ATG13	autophagy related 13 [Source:HGNC Symbol;Acc:HGNC:29091]
novel_circ_001828	novel_circ_001828	ENSG00000175224	11	+	46667773	46669532	656	annot_exons	ATG13	autophagy related 13 [Source:HGNC Symbol;Acc:HGNC:29091]
novel_circ_001829	novel_circ_001829	ENSG00000175220	11	-	46681380	46682049	670	exon_intron	ARHGAP1	Rho GTPase activating protein 1 [Source:HGNC Symbol;Acc:HGNC:673]
novel_circ_001830	hsa_circ_0021902	ENSG00000175216	11	-	46754888	46760784	672	annot_exons	CKAP5	cytoskeleton associated protein 5 [Source:HGNC Symbol;Acc:HGNC:28959]
novel_circ_001831	novel_circ_001831	ENSG00000175216	11	-	46783274	46801304	1272	annot_exons	CKAP5	cytoskeleton associated protein 5 [Source:HGNC Symbol;Acc:HGNC:28959]
novel_circ_001832	novel_circ_001832	ENSG00000175216	11	-	46788681	46790583	318	annot_exons	CKAP5	cytoskeleton associated protein 5 [Source:HGNC Symbol;Acc:HGNC:28959]
novel_circ_001833	novel_circ_001833	ENSG00000175216	11	-	46808031	46809874	348	annot_exons	CKAP5	cytoskeleton associated protein 5 [Source:HGNC Symbol;Acc:HGNC:28959]
novel_circ_001834	hsa_circ_0021929	ENSG00000175216	11	-	46816198	46821268	1042	annot_exons	CKAP5	cytoskeleton associated protein 5 [Source:HGNC Symbol;Acc:HGNC:28959]
novel_circ_001835	novel_circ_001835	ENSG00000134569	11	-	46889411	46890494	672	annot_exons	LRP4	LDL receptor related protein 4 [Source:HGNC Symbol;Acc:HGNC:6696]
novel_circ_001836	novel_circ_001836	ENSG00000149179	11	+	46987208	47009425	5832	exon_intron	CSTPP1	centriolar satellite-associated tubulin polyglutamylase complex regulator 1 [Source:HGNC Symbol;Acc:HGNC:28720]
novel_circ_001837	novel_circ_001837	ENSG00000149179	11	+	47137316	47137729	330	annot_exons	CSTPP1	centriolar satellite-associated tubulin polyglutamylase complex regulator 1 [Source:HGNC Symbol;Acc:HGNC:28720]
novel_circ_001838	hsa_circ_001669	ENSG00000149182	11	-	47166268	47168251	604	annot_exons	ARFGAP2	ADP ribosylation factor GTPase activating protein 2 [Source:HGNC Symbol;Acc:HGNC:13504]
novel_circ_001839	novel_circ_001839	ENSG00000149182	11	-	47171426	47172333	802	annot_exons	ARFGAP2	ADP ribosylation factor GTPase activating protein 2 [Source:HGNC Symbol;Acc:HGNC:13504]
novel_circ_001840	novel_circ_001840	NA	11	-	47201568	47201983	416	intergenic	-	-
novel_circ_001841	novel_circ_001841	ENSG00000134574	11	+	47215071	47217049	1594	annot_exons	DDB2	damage specific DNA binding protein 2 [Source:HGNC Symbol;Acc:HGNC:2718]
novel_circ_001842	novel_circ_001842	ENSG00000134574	11	+	47237837	47239854	1266	exon_intron	DDB2	damage specific DNA binding protein 2 [Source:HGNC Symbol;Acc:HGNC:2718]
novel_circ_001843	novel_circ_001843	ENSG00000025434	11	+	47261241	47262018	778	one_exon	NR1H3	nuclear receptor subfamily 1 group H member 3 [Source:HGNC Symbol;Acc:HGNC:7966]
novel_circ_001844	novel_circ_001844	ENSG00000110514	11	+	47308591	47315327	618	annot_exons	MADD	MAP kinase activating death domain [Source:HGNC Symbol;Acc:HGNC:6766]
novel_circ_001845	hsa_circ_001554	ENSG00000066336	11	-	47358844	47360040	351	annot_exons	SPI1	Spi-1 proto-oncogene [Source:HGNC Symbol;Acc:HGNC:11241]
novel_circ_001846	hsa_circ_001224	ENSG00000066336	11	-	47358844	47375729	448	annot_exons	SPI1	Spi-1 proto-oncogene [Source:HGNC Symbol;Acc:HGNC:11241]
novel_circ_001847	novel_circ_001847	ENSG00000066336	11	-	47358844	47375732	451	annot_exons	SPI1	Spi-1 proto-oncogene [Source:HGNC Symbol;Acc:HGNC:11241]
novel_circ_001848	hsa_circ_0006723	ENSG00000165916	11	-	47422574	47422973	293	annot_exons	PSMC3	proteasome 26S subunit, ATPase 3 [Source:HGNC Symbol;Acc:HGNC:9549]
novel_circ_001849	novel_circ_001849	ENSG00000165917	11	-	47441159	47441921	276	annot_exons	RAPSN	receptor associated protein of the synapse [Source:HGNC Symbol;Acc:HGNC:9863]
novel_circ_001850	hsa_circ_0003509	ENSG00000149187	11	-	47472191	47489024	2024	annot_exons	CELF1	CUGBP Elav-like family member 1 [Source:HGNC Symbol;Acc:HGNC:2549]
novel_circ_001851	hsa_circ_0022001	ENSG00000149187	11	-	47478877	47489024	1026	annot_exons	CELF1	CUGBP Elav-like family member 1 [Source:HGNC Symbol;Acc:HGNC:2549]
novel_circ_001852	hsa_circ_0022003	ENSG00000149187	11	-	47482695	47483532	242	annot_exons	CELF1	CUGBP Elav-like family member 1 [Source:HGNC Symbol;Acc:HGNC:2549]
novel_circ_001853	hsa_circ_000795	ENSG00000149187	11	-	47482695	47489024	697	annot_exons	CELF1	CUGBP Elav-like family member 1 [Source:HGNC Symbol;Acc:HGNC:2549]
novel_circ_001854	hsa_circ_0007254	ENSG00000149187	11	-	47486750	47489024	320	annot_exons	CELF1	CUGBP Elav-like family member 1 [Source:HGNC Symbol;Acc:HGNC:2549]
novel_circ_001855	novel_circ_001855	ENSG00000149187	11	-	47486750	47493336	4632	exon_intron	CELF1	CUGBP Elav-like family member 1 [Source:HGNC Symbol;Acc:HGNC:2549]
novel_circ_001856	novel_circ_001856	ENSG00000149187	11	-	47542340	47542585	246	intronic	CELF1	CUGBP Elav-like family member 1 [Source:HGNC Symbol;Acc:HGNC:2549]
novel_circ_001857	novel_circ_001857	ENSG00000149187	11	-	47546545	47546804	260	intronic	CELF1	CUGBP Elav-like family member 1 [Source:HGNC Symbol;Acc:HGNC:2549]
novel_circ_001858	novel_circ_001858	ENSG00000110536	11	+	47571471	47573763	2293	exon_intron	PTPMT1	protein tyrosine phosphatase mitochondrial 1 [Source:HGNC Symbol;Acc:HGNC:26965]
novel_circ_001859	hsa_circ_0022022	ENSG00000109919	11	-	47622701	47634734	828	annot_exons	MTCH2	mitochondrial carrier 2 [Source:HGNC Symbol;Acc:HGNC:17587]
novel_circ_001860	hsa_circ_0022025	ENSG00000109919	11	-	47625674	47627127	116	annot_exons	MTCH2	mitochondrial carrier 2 [Source:HGNC Symbol;Acc:HGNC:17587]
novel_circ_001861	hsa_circ_0022026	ENSG00000109919	11	-	47625674	47634734	752	annot_exons	MTCH2	mitochondrial carrier 2 [Source:HGNC Symbol;Acc:HGNC:17587]
novel_circ_001862	hsa_circ_0022029	ENSG00000109919	11	-	47627080	47635571	711	annot_exons	MTCH2	mitochondrial carrier 2 [Source:HGNC Symbol;Acc:HGNC:17587]
novel_circ_001863	hsa_circ_0008810	ENSG00000109920	11	-	47722976	47723316	341	one_exon	FNBP4	formin binding protein 4 [Source:HGNC Symbol;Acc:HGNC:19752]
novel_circ_001864	novel_circ_001864	ENSG00000109920	11	-	47722976	47724778	797	annot_exons	FNBP4	formin binding protein 4 [Source:HGNC Symbol;Acc:HGNC:19752]
novel_circ_001865	novel_circ_001865	ENSG00000109920	11	-	47724028	47736740	3134	annot_exons	FNBP4	formin binding protein 4 [Source:HGNC Symbol;Acc:HGNC:19752]
novel_circ_001866	hsa_circ_0022047	ENSG00000109920	11	-	47724468	47751290	3944	annot_exons	FNBP4	formin binding protein 4 [Source:HGNC Symbol;Acc:HGNC:19752]
novel_circ_001867	novel_circ_001867	ENSG00000109920	11	-	47750916	47753102	652	annot_exons	FNBP4	formin binding protein 4 [Source:HGNC Symbol;Acc:HGNC:19752]
novel_circ_001868	hsa_circ_0022054	ENSG00000109920	11	-	47750916	47754664	789	annot_exons	FNBP4	formin binding protein 4 [Source:HGNC Symbol;Acc:HGNC:19752]
novel_circ_001869	hsa_circ_0004075	ENSG00000109920	11	-	47752916	47754664	324	annot_exons	FNBP4	formin binding protein 4 [Source:HGNC Symbol;Acc:HGNC:19752]
novel_circ_001870	hsa_circ_0022058	ENSG00000030066	11	-	47783073	47786554	628	annot_exons	NUP160	nucleoporin 160 [Source:HGNC Symbol;Acc:HGNC:18017]
novel_circ_001871	novel_circ_001871	ENSG00000030066	11	-	47815479	47819458	409	annot_exons	NUP160	nucleoporin 160 [Source:HGNC Symbol;Acc:HGNC:18017]
novel_circ_001872	hsa_circ_0005696	ENSG00000030066	11	-	47821724	47837623	652	annot_exons	NUP160	nucleoporin 160 [Source:HGNC Symbol;Acc:HGNC:18017]
novel_circ_001873	novel_circ_001873	ENSG00000149177	11	+	48110058	48112983	256	annot_exons	PTPRJ	protein tyrosine phosphatase receptor type J [Source:HGNC Symbol;Acc:HGNC:9673]
novel_circ_001874	novel_circ_001874	ENSG00000149177	11	+	48112747	48130716	1500	annot_exons	PTPRJ	protein tyrosine phosphatase receptor type J [Source:HGNC Symbol;Acc:HGNC:9673]
novel_circ_001875	hsa_circ_0022103	ENSG00000149177	11	+	48139486	48139776	291	one_exon	PTPRJ	protein tyrosine phosphatase receptor type J [Source:HGNC Symbol;Acc:HGNC:9673]
novel_circ_001876	hsa_circ_0020982	ENSG00000132274	11	+	5698315	5706616	3157	annot_exons	TRIM22	tripartite motif containing 22 [Source:HGNC Symbol;Acc:HGNC:16379]
novel_circ_001877	novel_circ_001877	ENSG00000149115	11	-	57299872	57310357	3792	annot_exons	TNKS1BP1	tankyrase 1 binding protein 1 [Source:HGNC Symbol;Acc:HGNC:19081]
novel_circ_001878	hsa_circ_0005204	ENSG00000149150	11	-	57491224	57491862	322	annot_exons	SLC43A1	solute carrier family 43 member 1 [Source:HGNC Symbol;Acc:HGNC:9225]
novel_circ_001879	novel_circ_001879	ENSG00000156587	11	-	57554437	57560432	283	annot_exons	UBE2L6	ubiquitin conjugating enzyme E2 L6 [Source:HGNC Symbol;Acc:HGNC:12490]
novel_circ_001880	novel_circ_001880	ENSG00000149131	11	+	57602035	57614596	4016	annot_exons	SERPING1	serpin family G member 1 [Source:HGNC Symbol;Acc:HGNC:1228]
novel_circ_001881	hsa_circ_0022168	ENSG00000156599	11	+	57692611	57696043	349	annot_exons	ZDHHC5	zinc finger DHHC-type palmitoyltransferase 5 [Source:HGNC Symbol;Acc:HGNC:18472]
novel_circ_001882	hsa_circ_0022169	ENSG00000156599	11	+	57692611	57696873	462	annot_exons	ZDHHC5	zinc finger DHHC-type palmitoyltransferase 5 [Source:HGNC Symbol;Acc:HGNC:18472]
novel_circ_001883	hsa_circ_0004997	ENSG00000156599	11	+	57698559	57700397	1392	annot_exons	ZDHHC5	zinc finger DHHC-type palmitoyltransferase 5 [Source:HGNC Symbol;Acc:HGNC:18472]
novel_circ_001884	novel_circ_001884	ENSG00000198561	11	+	57794010	57796992	761	annot_exons	CTNND1	catenin delta 1 [Source:HGNC Symbol;Acc:HGNC:2515]
novel_circ_001885	novel_circ_001885	ENSG00000198561	11	+	57795577	57796992	689	annot_exons	CTNND1	catenin delta 1 [Source:HGNC Symbol;Acc:HGNC:2515]
novel_circ_001886	hsa_circ_0004899	ENSG00000198561	11	+	57795577	57802196	3033	annot_exons	CTNND1	catenin delta 1 [Source:HGNC Symbol;Acc:HGNC:2515]
novel_circ_001887	novel_circ_001887	ENSG00000198561	11	+	57796457	57802196	2880	annot_exons	CTNND1	catenin delta 1 [Source:HGNC Symbol;Acc:HGNC:2515]
novel_circ_001888	novel_circ_001888	ENSG00000070047	11	+	581492	582081	235	annot_exons	PHRF1	PHD and ring finger domains 1 [Source:HGNC Symbol;Acc:HGNC:24351]
novel_circ_001889	hsa_circ_0002904	ENSG00000110031	11	-	58549786	58551232	424	annot_exons	LPXN	leupaxin [Source:HGNC Symbol;Acc:HGNC:14061]
novel_circ_001890	hsa_circ_0020671	ENSG00000070047	11	+	587259	601701	938	annot_exons	PHRF1	PHD and ring finger domains 1 [Source:HGNC Symbol;Acc:HGNC:24351]
novel_circ_001891	novel_circ_001891	ENSG00000255240	11	-	58956312	59022118	30955	exon_intron	ENSG00000255240	-
novel_circ_001892	novel_circ_001892	ENSG00000110048	11	-	59579564	59588812	8068	exon_intron	OSBP	oxysterol binding protein [Source:HGNC Symbol;Acc:HGNC:8503]
novel_circ_001893	novel_circ_001893	ENSG00000110048	11	-	59593604	59594255	652	one_exon	OSBP	oxysterol binding protein [Source:HGNC Symbol;Acc:HGNC:8503]
novel_circ_001894	novel_circ_001894	ENSG00000110048	11	-	59600496	59610589	949	annot_exons	OSBP	oxysterol binding protein [Source:HGNC Symbol;Acc:HGNC:8503]
novel_circ_001895	hsa_circ_0022199	ENSG00000110048	11	-	59608484	59610589	460	annot_exons	OSBP	oxysterol binding protein [Source:HGNC Symbol;Acc:HGNC:8503]
novel_circ_001896	novel_circ_001896	ENSG00000255139	11	+	59620415	59635532	713	annot_exons	ENSG00000255139	-
novel_circ_001897	hsa_circ_0004988	ENSG00000166889	11	-	59639048	59643035	604	annot_exons	PATL1	PAT1 homolog 1, processing body mRNA decay factor [Source:HGNC Symbol;Acc:HGNC:26721]
novel_circ_001898	hsa_circ_0022201	ENSG00000166889	11	-	59642880	59647913	316	annot_exons	PATL1	PAT1 homolog 1, processing body mRNA decay factor [Source:HGNC Symbol;Acc:HGNC:26721]
novel_circ_001899	hsa_circ_0004162	ENSG00000166889	11	-	59658866	59659469	299	annot_exons	PATL1	PAT1 homolog 1, processing body mRNA decay factor [Source:HGNC Symbol;Acc:HGNC:26721]
novel_circ_001900	novel_circ_001900	ENSG00000166900	11	+	59787037	59795482	926	annot_exons	STX3	syntaxin 3 [Source:HGNC Symbol;Acc:HGNC:11438]
novel_circ_001901	novel_circ_001901	ENSG00000166900	11	+	59787037	59797396	1151	annot_exons	STX3	syntaxin 3 [Source:HGNC Symbol;Acc:HGNC:11438]
novel_circ_001902	novel_circ_001902	ENSG00000284873	11	+	59942847	59947862	410	annot_exons	OOSP1	oocyte secreted protein 1 [Source:HGNC Symbol;Acc:HGNC:49233]
novel_circ_001903	hsa_circ_0005701	ENSG00000110108	11	+	60919686	60920988	348	annot_exons	TMEM109	transmembrane protein 109 [Source:HGNC Symbol;Acc:HGNC:28771]
novel_circ_001904	hsa_circ_0022272	ENSG00000167986	11	-	61303865	61314486	2624	annot_exons	DDB1	damage specific DNA binding protein 1 [Source:HGNC Symbol;Acc:HGNC:2717]
novel_circ_001905	novel_circ_001905	ENSG00000167986	11	-	61313499	61316567	2894	annot_exons	DDB1	damage specific DNA binding protein 1 [Source:HGNC Symbol;Acc:HGNC:2717]
novel_circ_001906	hsa_circ_0022306	ENSG00000167986	11	-	61325611	61330074	1222	annot_exons	DDB1	damage specific DNA binding protein 1 [Source:HGNC Symbol;Acc:HGNC:2717]
novel_circ_001907	hsa_circ_0003900	ENSG00000167986	11	-	61326779	61330074	603	annot_exons	DDB1	damage specific DNA binding protein 1 [Source:HGNC Symbol;Acc:HGNC:2717]
novel_circ_001908	hsa_circ_0022308	ENSG00000167986	11	-	61329363	61330074	339	annot_exons	DDB1	damage specific DNA binding protein 1 [Source:HGNC Symbol;Acc:HGNC:2717]
novel_circ_001909	hsa_circ_0002058	ENSG00000149483	11	+	61366045	61367998	1954	one_exon	TMEM138	transmembrane protein 138 [Source:HGNC Symbol;Acc:HGNC:26944]
novel_circ_001910	novel_circ_001910	ENSG00000149483	11	+	61366118	61367998	1881	one_exon	TMEM138	transmembrane protein 138 [Source:HGNC Symbol;Acc:HGNC:26944]
novel_circ_001911	hsa_circ_001814	ENSG00000167985	11	+	61437625	61438113	334	annot_exons	SDHAF2	succinate dehydrogenase complex assembly factor 2 [Source:HGNC Symbol;Acc:HGNC:26034]
novel_circ_001912	novel_circ_001912	ENSG00000167985	11	+	61437625	61438342	562	annot_exons	SDHAF2	succinate dehydrogenase complex assembly factor 2 [Source:HGNC Symbol;Acc:HGNC:26034]
novel_circ_001913	novel_circ_001913	ENSG00000167985	11	+	61437625	61446231	853	annot_exons	SDHAF2	succinate dehydrogenase complex assembly factor 2 [Source:HGNC Symbol;Acc:HGNC:26034]
novel_circ_001914	hsa_circ_0022378	ENSG00000149485	11	-	61806664	61811075	308	annot_exons	FADS1	fatty acid desaturase 1 [Source:HGNC Symbol;Acc:HGNC:3574]
novel_circ_001915	hsa_circ_0022392	ENSG00000134824	11	+	61862972	61863786	487	annot_exons	FADS2	fatty acid desaturase 2 [Source:HGNC Symbol;Acc:HGNC:3575]
novel_circ_001916	hsa_circ_0022418	ENSG00000149503	11	+	62128151	62130590	1074	annot_exons	INCENP	inner centromere protein [Source:HGNC Symbol;Acc:HGNC:6058]
novel_circ_001917	novel_circ_001917	ENSG00000124942	11	-	62482746	62491831	9086	exon_intron	AHNAK	AHNAK nucleoprotein [Source:HGNC Symbol;Acc:HGNC:347]
novel_circ_001918	novel_circ_001918	ENSG00000124942	11	-	62518684	62519511	828	one_exon	AHNAK	AHNAK nucleoprotein [Source:HGNC Symbol;Acc:HGNC:347]
novel_circ_001919	novel_circ_001919	ENSG00000124942	11	-	62521463	62522446	984	one_exon	AHNAK	AHNAK nucleoprotein [Source:HGNC Symbol;Acc:HGNC:347]
novel_circ_001920	hsa_circ_0008194	ENSG00000124942	11	-	62535945	62536567	311	annot_exons	AHNAK	AHNAK nucleoprotein [Source:HGNC Symbol;Acc:HGNC:347]
novel_circ_001921	novel_circ_001921	ENSG00000149016	11	-	62581106	62581701	417	annot_exons	TUT1	terminal uridylyl transferase 1, U6 snRNA-specific [Source:HGNC Symbol;Acc:HGNC:26184]
novel_circ_001922	novel_circ_001922	ENSG00000149541	11	-	62616506	62617347	652	annot_exons	B3GAT3	beta-1,3-glucuronyltransferase 3 [Source:HGNC Symbol;Acc:HGNC:923]
novel_circ_001923	novel_circ_001923	ENSG00000149541	11	-	62617800	62620133	2334	intronic	B3GAT3	beta-1,3-glucuronyltransferase 3 [Source:HGNC Symbol;Acc:HGNC:923]
novel_circ_001924	hsa_circ_0008011	ENSG00000089597	11	-	62638983	62639731	346	annot_exons	GANAB	glucosidase II alpha subunit [Source:HGNC Symbol;Acc:HGNC:4138]
novel_circ_001925	hsa_circ_0007866	ENSG00000214753	11	-	62723587	62724426	540	annot_exons	HNRNPUL2	heterogeneous nuclear ribonucleoprotein U like 2 [Source:HGNC Symbol;Acc:HGNC:25451]
novel_circ_001926	hsa_circ_0002340	ENSG00000162222	11	+	62735382	62738490	1065	annot_exons	TTC9C	tetratricopeptide repeat domain 9C [Source:HGNC Symbol;Acc:HGNC:28432]
novel_circ_001927	novel_circ_001927	NA	11	+	62768352	62768765	414	intergenic	-	-
novel_circ_001928	novel_circ_001928	ENSG00000162231	11	-	62799852	62800320	469	one_exon	NXF1	nuclear RNA export factor 1 [Source:HGNC Symbol;Acc:HGNC:8071]
novel_circ_001929	novel_circ_001929	ENSG00000162231	11	-	62801094	62802260	537	annot_exons	NXF1	nuclear RNA export factor 1 [Source:HGNC Symbol;Acc:HGNC:8071]
novel_circ_001930	hsa_circ_0022528	ENSG00000162231	11	-	62801329	62801819	240	annot_exons	NXF1	nuclear RNA export factor 1 [Source:HGNC Symbol;Acc:HGNC:8071]
novel_circ_001931	hsa_circ_0006748	ENSG00000162236	11	-	62824166	62827631	1318	annot_exons	STX5	syntaxin 5 [Source:HGNC Symbol;Acc:HGNC:11440]
novel_circ_001932	hsa_circ_0005861	ENSG00000133316	11	-	62839114	62839867	668	annot_exons	WDR74	WD repeat domain 74 [Source:HGNC Symbol;Acc:HGNC:25529]
novel_circ_001933	hsa_circ_0022587	ENSG00000168003	11	+	62882908	62885608	1761	annot_exons	SLC3A2	solute carrier family 3 member 2 [Source:HGNC Symbol;Acc:HGNC:11026]
novel_circ_001934	novel_circ_001934	ENSG00000282556	11	+	6323585	6324035	250	annot_exons	ENSG00000282556	-
novel_circ_001935	novel_circ_001935	ENSG00000282556	11	+	6323585	6330465	546	annot_exons	ENSG00000282556	-
novel_circ_001936	novel_circ_001936	ENSG00000282556	11	+	6323585	6342391	1890	annot_exons	ENSG00000282556	-
novel_circ_001937	novel_circ_001937	ENSG00000184743	11	-	63635534	63644261	417	annot_exons	ATL3	atlastin GTPase 3 [Source:HGNC Symbol;Acc:HGNC:24526]
novel_circ_001938	hsa_circ_0022598	ENSG00000184743	11	-	63646507	63652575	213	annot_exons	ATL3	atlastin GTPase 3 [Source:HGNC Symbol;Acc:HGNC:24526]
novel_circ_001939	hsa_circ_0022599	ENSG00000184743	11	-	63651936	63652575	156	annot_exons	ATL3	atlastin GTPase 3 [Source:HGNC Symbol;Acc:HGNC:24526]
novel_circ_001940	hsa_circ_0022601	ENSG00000184743	11	-	63658761	63659252	359	annot_exons	ATL3	atlastin GTPase 3 [Source:HGNC Symbol;Acc:HGNC:24526]
novel_circ_001941	hsa_circ_0022603	ENSG00000133318	11	+	63749991	63750198	208	one_exon	RTN3	reticulon 3 [Source:HGNC Symbol;Acc:HGNC:10469]
novel_circ_001942	hsa_circ_0022614	ENSG00000072518	11	+	63895159	63895633	234	annot_exons	MARK2	microtubule affinity regulating kinase 2 [Source:HGNC Symbol;Acc:HGNC:3332]
novel_circ_001943	novel_circ_001943	ENSG00000110583	11	+	63946725	63947003	279	one_exon	NAA40	N-alpha-acetyltransferase 40, NatD catalytic subunit [Source:HGNC Symbol;Acc:HGNC:25845]
novel_circ_001944	hsa_circ_0022631	ENSG00000168439	11	+	64193078	64197974	1310	annot_exons	STIP1	stress induced phosphoprotein 1 [Source:HGNC Symbol;Acc:HGNC:11387]
novel_circ_001945	novel_circ_001945	ENSG00000168439	11	+	64194189	64197974	948	annot_exons	STIP1	stress induced phosphoprotein 1 [Source:HGNC Symbol;Acc:HGNC:11387]
novel_circ_001946	novel_circ_001946	ENSG00000168439	11	+	64197271	64197974	351	annot_exons	STIP1	stress induced phosphoprotein 1 [Source:HGNC Symbol;Acc:HGNC:11387]
novel_circ_001947	novel_circ_001947	ENSG00000168071	11	+	64349331	64349668	246	annot_exons	CCDC88B	coiled-coil domain containing 88B [Source:HGNC Symbol;Acc:HGNC:26757]
novel_circ_001948	novel_circ_001948	ENSG00000168067	11	-	64798794	64799479	103	annot_exons	MAP4K2	mitogen-activated protein kinase kinase kinase kinase 2 [Source:HGNC Symbol;Acc:HGNC:6864]
novel_circ_001949	hsa_circ_0022723	ENSG00000110047	11	-	64859924	64860336	413	one_exon	EHD1	EH domain containing 1 [Source:HGNC Symbol;Acc:HGNC:3242]
novel_circ_001950	hsa_circ_0022739	ENSG00000068971	11	+	64927802	64930589	495	annot_exons	PPP2R5B	protein phosphatase 2 regulatory subunit B'beta [Source:HGNC Symbol;Acc:HGNC:9310]
novel_circ_001951	novel_circ_001951	ENSG00000179532	11	+	6497585	6529121	5625	annot_exons	DNHD1	dynein heavy chain domain 1 [Source:HGNC Symbol;Acc:HGNC:26532]
novel_circ_001952	novel_circ_001952	ENSG00000168062	11	-	64987780	64994549	2837	exon_intron	BATF2	basic leucine zipper ATF-like transcription factor 2 [Source:HGNC Symbol;Acc:HGNC:25163]
novel_circ_001953	novel_circ_001953	ENSG00000168062	11	-	64994253	64994549	297	exon_intron	BATF2	basic leucine zipper ATF-like transcription factor 2 [Source:HGNC Symbol;Acc:HGNC:25163]
novel_circ_001954	novel_circ_001954	ENSG00000110025	11	+	65034847	65035663	408	annot_exons	SNX15	sorting nexin 15 [Source:HGNC Symbol;Acc:HGNC:14978]
novel_circ_001955	novel_circ_001955	ENSG00000014216	11	+	65187955	65188746	491	annot_exons	CAPN1	calpain 1 [Source:HGNC Symbol;Acc:HGNC:1476]
novel_circ_001956	hsa_circ_0004291	ENSG00000014138	11	+	65294153	65295990	1290	annot_exons	POLA2	DNA polymerase alpha 2, accessory subunit [Source:HGNC Symbol;Acc:HGNC:30073]
novel_circ_001957	novel_circ_001957	ENSG00000126391	11	+	65412130	65412765	636	one_exon	FRMD8	FERM domain containing 8 [Source:HGNC Symbol;Acc:HGNC:25462]
novel_circ_001958	hsa_circ_0003812	ENSG00000245532	11	+	65430769	65437657	6889	one_exon	NEAT1	-
novel_circ_001959	novel_circ_001959	ENSG00000245532	11	+	65430769	65444063	13295	one_exon	NEAT1	-
novel_circ_001960	hsa_circ_0007185	ENSG00000245532	11	+	65434479	65437657	3179	one_exon	NEAT1	-
novel_circ_001961	hsa_circ_0006417	ENSG00000245532	11	+	65435053	65437657	2605	one_exon	NEAT1	-
novel_circ_001962	novel_circ_001962	ENSG00000245532	11	+	65435053	65444059	9007	one_exon	NEAT1	-
novel_circ_001963	novel_circ_001963	ENSG00000245532	11	+	65437572	65443156	5585	one_exon	NEAT1	-
novel_circ_001964	novel_circ_001964	ENSG00000245532	11	+	65437572	65444059	6488	one_exon	NEAT1	-
novel_circ_001965	novel_circ_001965	ENSG00000245532	11	+	65439638	65440364	727	one_exon	NEAT1	-
novel_circ_001966	novel_circ_001966	ENSG00000251562	11	+	65499707	65501214	1508	one_exon	MALAT1	-
novel_circ_001967	novel_circ_001967	ENSG00000251562	11	+	65500651	65502116	1466	one_exon	MALAT1	-
novel_circ_001968	novel_circ_001968	ENSG00000251562	11	+	65502321	65505019	2699	one_exon	MALAT1	-
novel_circ_001969	novel_circ_001969	ENSG00000251562	11	+	65502702	65504181	1480	one_exon	MALAT1	-
novel_circ_001970	novel_circ_001970	ENSG00000251562	11	+	65503121	65504358	1238	one_exon	MALAT1	-
novel_circ_001971	hsa_circ_0002540	ENSG00000251562	11	+	65503729	65504358	630	one_exon	MALAT1	-
novel_circ_001972	novel_circ_001972	ENSG00000251562	11	+	65504820	65505662	843	one_exon	MALAT1	-
novel_circ_001973	novel_circ_001973	ENSG00000251562	11	+	65505086	65506054	969	one_exon	MALAT1	-
novel_circ_001974	novel_circ_001974	ENSG00000142186	11	+	65525574	65527117	738	annot_exons	SCYL1	SCY1 like pseudokinase 1 [Source:HGNC Symbol;Acc:HGNC:14372]
novel_circ_001975	novel_circ_001975	ENSG00000173327	11	-	65612753	65613585	833	one_exon	MAP3K11	mitogen-activated protein kinase kinase kinase 11 [Source:HGNC Symbol;Acc:HGNC:6850]
novel_circ_001976	novel_circ_001976	ENSG00000173039	11	-	65658287	65660215	984	annot_exons	RELA	RELA proto-oncogene, NF-kB subunit [Source:HGNC Symbol;Acc:HGNC:9955]
novel_circ_001977	novel_circ_001977	NA	11	-	65726920	65735894	8975	intergenic	-	-
novel_circ_001978	novel_circ_001978	ENSG00000175592	11	-	65894014	65897006	306	annot_exons	FOSL1	FOS like 1, AP-1 transcription factor subunit [Source:HGNC Symbol;Acc:HGNC:13718]
novel_circ_001979	hsa_circ_0002440	ENSG00000175376	11	-	65998442	65999675	459	annot_exons	EIF1AD	eukaryotic translation initiation factor 1A domain containing [Source:HGNC Symbol;Acc:HGNC:28147]
novel_circ_001980	hsa_circ_0021039	ENSG00000132275	11	-	6600486	6601055	334	annot_exons	RRP8	ribosomal RNA processing 8 [Source:HGNC Symbol;Acc:HGNC:29030]
novel_circ_001981	novel_circ_001981	ENSG00000166337	11	-	6608601	6611452	2591	annot_exons	TAF10	TATA-box binding protein associated factor 10 [Source:HGNC Symbol;Acc:HGNC:11543]
novel_circ_001982	hsa_circ_0006857	ENSG00000175115	11	+	66238804	66239277	179	annot_exons	PACS1	phosphofurin acidic cluster sorting protein 1 [Source:HGNC Symbol;Acc:HGNC:30032]
novel_circ_001983	novel_circ_001983	ENSG00000175115	11	+	66238804	66241653	1195	annot_exons	PACS1	phosphofurin acidic cluster sorting protein 1 [Source:HGNC Symbol;Acc:HGNC:30032]
novel_circ_001984	novel_circ_001984	ENSG00000255468	11	+	66348973	66349819	847	exon_intron	B4GAT1-DT	-
novel_circ_001985	novel_circ_001985	ENSG00000174669	11	-	66367464	66367869	183	annot_exons	SLC29A2	solute carrier family 29 member 2 [Source:HGNC Symbol;Acc:HGNC:11004]
novel_circ_001986	hsa_circ_0022989	ENSG00000254986	11	+	66486540	66488007	307	annot_exons	DPP3	dipeptidyl peptidase 3 [Source:HGNC Symbol;Acc:HGNC:3008]
novel_circ_001987	novel_circ_001987	ENSG00000174483	11	+	66516404	66524779	6100	exon_intron	BBS1	Bardet-Biedl syndrome 1 [Source:HGNC Symbol;Acc:HGNC:966]
novel_circ_001988	novel_circ_001988	ENSG00000173933	11	+	66652277	66657259	4983	exon_intron	RBM4	RNA binding motif protein 4 [Source:HGNC Symbol;Acc:HGNC:9901]
novel_circ_001989	hsa_circ_0004168	ENSG00000173914	11	-	66668615	66669291	677	one_exon	RBM4B	RNA binding motif protein 4B [Source:HGNC Symbol;Acc:HGNC:28842]
novel_circ_001990	novel_circ_001990	ENSG00000173715	11	+	66748379	66759096	346	annot_exons	C11orf80	chromosome 11 open reading frame 80 [Source:HGNC Symbol;Acc:HGNC:26197]
novel_circ_001991	novel_circ_001991	ENSG00000173715	11	+	66748379	66788269	456	annot_exons	C11orf80	chromosome 11 open reading frame 80 [Source:HGNC Symbol;Acc:HGNC:26197]
novel_circ_001992	hsa_circ_0023028	ENSG00000173715	11	+	66748379	66822674	2200	annot_exons	C11orf80	chromosome 11 open reading frame 80 [Source:HGNC Symbol;Acc:HGNC:26197]
novel_circ_001993	novel_circ_001993	ENSG00000173715	11	+	66752638	66759096	3922	exon_intron	C11orf80	chromosome 11 open reading frame 80 [Source:HGNC Symbol;Acc:HGNC:26197]
novel_circ_001994	novel_circ_001994	ENSG00000173715	11	+	66752638	66762450	7276	exon_intron	C11orf80	chromosome 11 open reading frame 80 [Source:HGNC Symbol;Acc:HGNC:26197]
novel_circ_001995	novel_circ_001995	ENSG00000173715	11	+	66756353	66759096	207	annot_exons	C11orf80	chromosome 11 open reading frame 80 [Source:HGNC Symbol;Acc:HGNC:26197]
novel_circ_001996	novel_circ_001996	ENSG00000173715	11	+	66756353	66762450	3561	exon_intron	C11orf80	chromosome 11 open reading frame 80 [Source:HGNC Symbol;Acc:HGNC:26197]
novel_circ_001997	novel_circ_001997	ENSG00000173715	11	+	66759043	66762450	3408	exon_intron	C11orf80	chromosome 11 open reading frame 80 [Source:HGNC Symbol;Acc:HGNC:26197]
novel_circ_001998	novel_circ_001998	ENSG00000173715	11	+	66759043	66788269	164	annot_exons	C11orf80	chromosome 11 open reading frame 80 [Source:HGNC Symbol;Acc:HGNC:26197]
[truncated: 23,964 more rows]
