# Supplementary material for: CircRNA Sequencing Analysis Reveals the Regulatory Role of circ_CDR1as in Penile Squamous Cell Carcinoma via the ceRNA Network
Source: Int J Med Sci. 2025 Jun 12;22(12):2919–31. doi: 10.7150/ijms.112109 (PMC12243860; doi:10.7150/ijms.112109)
Supplement: Supplementary file 1 — Supplementary tables. [file ijmsv22p2919s1.zip › Supplementary materials/Table S2.xlsx]

## Sheet: circRNA count
The raw count data of circRNA expression profile.
circRNA	LCB_normal	LLC_normal	XJW_normal	YP_normal	ZZH_normal	GJH_tumor	LLC_tumor	SCF_tumor	XJW_tumor	YP_tumor	ZZH_tumor
hsa_circ_0017426	0	2	0	0	0	0	0	0	0	0	0
novel_circ_000002	0	0	0	0	0	0	0	2	0	0	0
novel_circ_000003	0	0	0	0	0	0	0	3	0	0	0
novel_circ_000004	0	0	0	2	0	0	0	0	0	0	0
hsa_circ_0006718	0	0	0	0	0	3	2	3	0	0	0
novel_circ_000006	0	0	0	0	0	0	0	2	0	0	0
novel_circ_000007	0	0	0	0	3	0	0	1	0	0	0
hsa_circ_0019533	2	0	0	0	0	0	0	4	0	0	0
hsa_circ_0019535	0	0	2	0	0	0	0	0	0	0	0
hsa_circ_0006654	0	0	2	0	0	0	0	0	0	0	0
hsa_circ_0019539	0	0	0	0	3	0	0	0	0	0	0
novel_circ_000012	2	0	0	4	0	0	0	0	3	0	0
novel_circ_000013	0	0	0	0	0	0	0	2	0	0	0
hsa_circ_0019540	5	0	2	0	0	2	2	9	1	0	0
hsa_circ_0006409	0	2	0	2	0	0	0	9	0	0	0
hsa_circ_0002045	0	0	0	2	0	0	0	2	0	0	0
novel_circ_000017	0	0	0	0	0	0	0	2	0	0	0
hsa_circ_0019569	0	0	0	0	3	0	0	0	0	0	0
novel_circ_000019	0	0	0	2	0	0	2	0	0	0	0
hsa_circ_0006555	0	0	0	0	0	0	3	0	0	2	0
hsa_circ_0019581	2	0	0	0	0	0	0	0	0	0	0
novel_circ_000022	0	0	0	0	0	0	0	3	0	0	0
hsa_circ_0008362	26	22	17	18	4	12	24	24	3	9	18
hsa_circ_0019591	0	0	0	0	0	0	1	2	0	0	0
hsa_circ_001616	3	9	2	1	5	4	8	7	2	0	3
novel_circ_000026	0	2	0	0	0	0	0	2	0	0	0
hsa_circ_0019606	0	1	0	0	0	0	0	5	0	0	0
hsa_circ_0019607	10	14	0	12	0	12	7	14	1	6	9
novel_circ_000029	2	0	0	0	0	0	0	0	0	0	0
novel_circ_000030	0	4	5	0	4	0	0	2	0	0	0
novel_circ_000031	0	0	0	0	0	0	0	0	2	0	0
hsa_circ_0019609	2	0	0	0	0	0	0	2	3	0	0
hsa_circ_0019610	0	0	2	0	2	6	1	2	0	0	0
hsa_circ_0019611	2	3	4	0	2	0	0	3	4	2	0
novel_circ_000035	0	2	0	0	0	0	0	0	0	0	0
hsa_circ_0019613	0	1	5	0	0	0	0	0	0	0	0
novel_circ_000037	0	2	0	0	0	0	0	0	0	0	0
hsa_circ_0019623	1	3	0	2	0	0	0	0	0	0	0
novel_circ_000039	0	0	0	1	0	3	0	0	0	0	0
novel_circ_000040	4	0	0	0	0	0	0	0	0	0	0
hsa_circ_0007564	0	0	0	0	3	0	2	1	0	0	2
hsa_circ_0004117	3	0	0	20	5	4	3	21	11	3	3
hsa_circ_0019632	0	0	0	0	0	2	0	0	0	0	0
novel_circ_000044	0	0	0	0	0	0	0	2	0	0	0
novel_circ_000045	0	0	0	0	0	0	0	2	0	0	0
hsa_circ_0002888	2	0	0	0	0	0	0	0	0	0	0
hsa_circ_0003293	0	0	0	0	0	0	0	3	0	0	2
novel_circ_000048	0	0	0	0	0	0	0	0	2	0	0
hsa_circ_0019652	0	0	2	0	0	0	0	0	0	0	0
novel_circ_000050	0	3	5	2	0	6	0	4	2	0	0
hsa_circ_0002523	0	0	0	0	0	4	0	0	0	0	0
hsa_circ_0019658	0	0	0	0	0	0	0	3	0	0	0
novel_circ_000053	0	0	2	0	0	0	0	0	0	0	0
novel_circ_000054	0	0	0	0	0	0	0	2	0	0	0
hsa_circ_0019664	0	0	0	0	0	0	0	0	0	0	2
novel_circ_000056	0	0	0	0	0	0	0	0	0	0	2
hsa_circ_000099	3	3	3	3	2	6	7	6	2	0	5
hsa_circ_0019701	0	0	2	2	1	3	0	10	0	0	2
novel_circ_000059	0	0	0	0	0	0	0	0	0	0	4
hsa_circ_0007876	0	0	0	2	3	0	0	5	0	0	0
hsa_circ_0004641	0	0	0	0	0	0	0	0	3	0	0
hsa_circ_0003779	3	0	0	0	0	0	0	0	0	0	0
novel_circ_000063	0	0	0	3	0	2	0	0	0	0	0
hsa_circ_0019770	0	0	0	4	0	0	0	0	0	0	0
novel_circ_000065	0	2	0	0	0	0	0	0	0	0	0
novel_circ_000066	0	0	0	2	0	0	0	0	0	0	0
hsa_circ_0019773	5	2	4	0	3	0	0	0	0	0	0
novel_circ_000068	2	0	0	0	0	0	0	0	0	0	0
novel_circ_000069	0	0	0	0	0	0	0	2	0	0	0
novel_circ_000070	0	2	0	0	0	0	0	0	0	0	0
novel_circ_000071	0	5	0	0	0	0	0	0	0	0	0
novel_circ_000072	0	0	0	0	0	0	0	2	0	0	0
hsa_circ_0019779	0	0	0	0	0	0	0	2	0	0	0
novel_circ_000074	3	0	0	0	0	0	0	2	0	0	2
novel_circ_000075	0	0	0	0	0	2	0	0	0	0	0
novel_circ_000076	0	0	0	0	2	0	0	0	0	0	0
novel_circ_000077	4	0	0	0	0	0	0	2	0	0	3
novel_circ_000078	0	0	0	0	0	0	2	0	0	0	0
novel_circ_000079	0	0	0	0	0	0	0	3	0	0	0
novel_circ_000080	0	0	0	0	0	0	0	2	0	0	0
novel_circ_000081	0	0	2	0	0	0	0	0	0	0	0
novel_circ_000082	0	0	0	0	0	2	0	0	0	0	0
novel_circ_000083	0	0	0	0	0	0	0	2	0	0	0
hsa_circ_0019799	4	0	0	0	0	0	0	0	0	0	0
hsa_circ_0005052	0	2	0	0	0	0	0	9	0	0	0
novel_circ_000086	0	0	0	0	0	2	0	0	0	0	0
hsa_circ_0019842	0	0	0	0	0	0	0	2	0	0	0
hsa_circ_000100	2	4	3	5	5	9	10	12	2	0	1
hsa_circ_0003366	0	5	4	2	0	9	7	7	0	3	8
novel_circ_000090	0	0	0	4	0	0	0	0	0	0	0
novel_circ_000091	0	0	0	0	0	0	0	0	0	0	2
hsa_circ_0019869	0	0	0	0	2	0	0	0	0	0	0
hsa_circ_0005620	9	3	19	13	5	4	2	1	2	0	0
novel_circ_000094	0	0	0	0	0	0	0	0	0	2	4
novel_circ_000095	0	0	0	0	0	0	2	0	0	0	0
novel_circ_000096	0	0	0	0	0	0	0	0	0	0	2
novel_circ_000097	0	0	0	0	0	0	0	0	0	0	2
novel_circ_000098	0	0	0	2	0	0	0	0	0	0	0
novel_circ_000099	0	2	0	0	0	0	0	0	0	0	0
hsa_circ_0019880	0	0	0	0	0	3	0	0	0	0	0
hsa_circ_001008	12	0	4	7	4	0	8	30	0	0	4
novel_circ_000102	0	0	0	0	0	2	0	0	0	0	0
hsa_circ_0019884	0	0	0	0	0	2	0	4	0	0	0
hsa_circ_0009067	0	0	0	0	0	1	0	2	0	0	0
novel_circ_000105	0	2	0	0	0	0	0	0	0	0	0
hsa_circ_0019985	5	0	0	0	0	0	0	0	0	0	0
hsa_circ_0017437	0	0	0	0	2	0	0	0	0	0	0
hsa_circ_001979	3	0	0	0	0	0	0	2	0	0	0
novel_circ_000109	0	0	0	0	0	0	0	0	0	2	0
hsa_circ_0017444	0	0	0	0	0	0	3	0	0	0	0
novel_circ_000111	0	0	0	0	0	0	0	0	0	2	0
hsa_circ_0004277	0	0	0	1	0	6	0	5	2	3	0
hsa_circ_0017447	0	0	0	0	0	0	0	2	0	0	0
hsa_circ_0017454	1	6	0	0	9	0	0	0	0	0	0
hsa_circ_001746	2	0	0	0	0	0	6	7	0	0	5
hsa_circ_0007796	0	0	3	4	0	0	1	4	0	0	4
hsa_circ_0020001	0	0	0	0	0	0	0	0	0	0	2
novel_circ_000118	0	0	0	3	0	0	0	0	0	0	0
novel_circ_000119	0	0	0	2	0	0	0	0	0	0	0
novel_circ_000120	2	0	0	0	0	0	0	0	0	0	0
novel_circ_000121	0	0	0	3	0	0	0	0	0	0	0
novel_circ_000122	0	0	0	4	0	0	0	0	0	0	0
hsa_circ_0003357	5	4	6	8	2	5	0	0	3	0	4
novel_circ_000124	0	0	0	0	0	0	0	2	0	0	0
novel_circ_000125	0	0	0	0	2	0	0	0	0	0	0
hsa_circ_0005792	0	0	0	2	0	3	0	0	0	0	0
hsa_circ_0017465	0	0	0	0	0	0	2	0	2	0	0
novel_circ_000128	0	0	0	0	2	0	0	0	0	0	0
hsa_circ_0003987	0	0	0	0	0	7	0	0	0	0	0
novel_circ_000130	0	0	0	0	0	2	0	0	0	0	0
hsa_circ_0020022	0	0	0	0	0	4	0	5	0	0	2
hsa_circ_002043	9	3	3	4	6	8	0	36	4	5	0
novel_circ_000133	2	0	0	0	0	0	0	0	0	0	0
novel_circ_000134	0	2	0	2	0	0	0	0	0	0	0
novel_circ_000135	5	0	0	0	0	0	0	0	0	0	0
hsa_circ_0020024	0	3	2	0	0	0	0	0	0	0	0
hsa_circ_000101	0	0	0	2	0	0	0	0	0	0	0
novel_circ_000138	0	0	0	0	0	0	0	0	0	0	2
hsa_circ_0020028	26	13	17	35	25	20	13	20	3	4	7
novel_circ_000140	0	0	2	0	0	0	0	0	0	0	0
novel_circ_000141	0	0	0	0	0	0	0	0	3	0	0
novel_circ_000142	0	0	0	0	0	0	0	0	2	0	0
novel_circ_000143	0	0	0	5	0	0	0	0	0	0	0
novel_circ_000144	0	0	0	2	0	0	0	0	0	0	0
novel_circ_000145	0	0	0	0	0	0	0	2	0	0	0
hsa_circ_0017469	0	0	0	2	0	0	0	5	0	2	3
hsa_circ_0020045	0	6	0	2	0	3	0	13	0	0	0
hsa_circ_0002533	0	0	0	2	0	0	2	4	0	0	0
novel_circ_000149	0	0	0	0	0	0	0	3	0	0	0
novel_circ_000150	0	0	0	0	2	0	0	0	0	2	0
novel_circ_000151	0	0	2	0	0	0	0	0	0	0	0
hsa_circ_0020050	0	0	2	0	2	0	0	0	0	0	0
novel_circ_000153	0	0	2	0	0	0	0	0	0	0	0
novel_circ_000154	2	0	0	0	0	0	0	0	0	0	0
hsa_circ_0020051	0	0	0	0	2	0	0	0	0	0	0
novel_circ_000156	0	0	0	2	0	0	0	0	0	0	0
novel_circ_000157	6	5	5	2	4	0	0	9	4	3	4
novel_circ_000158	0	0	2	0	0	2	0	0	0	0	0
hsa_circ_0006317	0	0	0	0	0	0	0	5	0	0	0
novel_circ_000160	0	0	0	0	0	0	3	0	0	0	0
novel_circ_000161	0	0	0	2	0	1	0	6	0	0	0
novel_circ_000162	0	0	0	0	0	0	0	3	0	0	0
hsa_circ_0020072	0	2	3	3	0	4	1	5	0	2	0
novel_circ_000164	0	0	0	5	0	0	0	0	0	0	0
hsa_circ_0017683	6	0	0	0	4	6	0	3	0	0	0
novel_circ_000166	0	0	0	0	0	0	0	2	0	0	0
novel_circ_000167	0	0	0	0	0	3	0	0	0	0	0
hsa_circ_0020078	0	0	0	4	0	0	0	0	0	0	0
hsa_circ_0020080	2	0	0	0	0	4	0	2	4	0	0
hsa_circ_0006610	0	0	0	2	0	0	0	4	0	0	0
novel_circ_000171	0	0	0	0	0	0	0	3	0	0	0
novel_circ_000172	0	0	0	0	0	0	2	0	0	0	0
hsa_circ_0020091	20	3	2	28	4	13	16	32	8	0	0
hsa_circ_0020092	6	0	3	13	3	22	17	17	7	7	1
hsa_circ_0017688	0	0	0	0	0	0	0	3	2	0	0
novel_circ_000176	0	0	2	0	0	0	0	0	0	0	0
hsa_circ_0020093	4	0	0	4	0	0	0	3	0	0	2
novel_circ_000178	0	0	0	2	0	0	0	0	0	0	0
hsa_circ_0017689	0	0	0	0	0	0	0	2	0	0	0
novel_circ_000180	0	0	0	0	0	0	0	0	2	0	0
novel_circ_000181	0	0	0	2	0	0	0	0	0	0	0
novel_circ_000182	0	0	0	0	0	0	0	2	0	0	0
novel_circ_000183	0	0	0	0	0	0	0	3	0	0	0
hsa_circ_0003978	0	0	0	0	0	0	2	0	0	0	0
hsa_circ_0005239	4	0	4	13	0	0	0	0	0	0	0
novel_circ_000186	0	0	0	0	0	3	0	3	0	0	0
novel_circ_000187	0	0	0	0	0	0	0	0	0	0	2
novel_circ_000188	0	0	0	0	0	2	0	0	3	2	0
hsa_circ_0009114	0	0	0	0	0	0	0	2	0	0	0
novel_circ_000190	0	2	0	5	0	0	3	0	0	0	0
novel_circ_000191	2	0	0	0	0	0	0	0	0	0	0
novel_circ_000192	0	0	0	0	0	2	0	0	0	0	0
novel_circ_000193	0	0	0	0	0	0	0	4	0	0	0
novel_circ_000194	0	0	0	0	0	0	0	3	0	0	0
novel_circ_000195	0	2	0	0	0	0	0	0	0	0	0
hsa_circ_0020131	0	0	0	2	0	2	0	3	0	0	0
hsa_circ_0020132	0	0	0	0	0	0	0	2	0	0	0
novel_circ_000198	2	0	0	0	0	0	0	0	0	0	0
hsa_circ_0020137	0	0	0	2	0	0	0	0	0	0	0
hsa_circ_0004792	0	0	0	0	0	3	0	0	0	0	0
novel_circ_000201	0	0	0	0	0	0	0	5	0	0	0
novel_circ_000202	0	2	0	0	0	0	0	0	0	0	0
novel_circ_000203	0	0	0	0	0	0	2	0	0	0	0
novel_circ_000204	0	0	0	0	0	0	0	3	0	0	0
novel_circ_000205	2	0	0	0	0	0	0	0	0	0	0
novel_circ_000206	0	0	0	0	0	3	0	0	0	0	0
hsa_circ_0020151	0	0	0	0	0	0	0	0	0	0	3
novel_circ_000208	0	0	0	0	0	0	0	0	3	0	0
hsa_circ_0004350	1	0	0	0	0	0	3	8	0	0	0
novel_circ_000210	0	2	0	0	0	0	0	0	0	0	0
hsa_circ_0007412	0	0	0	3	0	0	0	0	0	0	0
novel_circ_000212	0	0	0	2	0	0	2	0	0	0	0
hsa_circ_0020165	0	0	0	8	0	3	0	0	0	0	0
novel_circ_000214	0	0	0	0	2	0	0	0	0	0	0
novel_circ_000215	0	0	0	0	0	0	0	0	2	0	0
novel_circ_000216	0	0	0	0	0	2	2	0	0	0	0
hsa_circ_0017705	0	0	0	0	0	0	0	2	0	0	0
novel_circ_000218	0	0	0	0	0	0	0	2	0	0	0
novel_circ_000219	0	0	0	0	0	3	0	2	0	0	0
hsa_circ_0005516	0	0	0	0	3	2	0	0	0	0	0
hsa_circ_0017708	0	0	0	0	0	0	0	0	2	0	0
novel_circ_000222	0	0	0	0	2	0	0	0	0	0	0
hsa_circ_0017709	2	0	2	0	0	0	0	0	0	0	0
hsa_circ_0005577	0	0	0	0	0	0	0	0	0	2	0
novel_circ_000225	2	0	0	0	0	0	0	0	0	0	0
hsa_circ_0020181	0	0	0	0	0	0	0	7	0	0	0
novel_circ_000227	0	0	0	0	0	0	0	0	0	2	0
hsa_circ_0017710	0	0	0	0	0	0	0	2	0	0	0
novel_circ_000229	0	0	0	0	0	4	0	0	0	0	5
novel_circ_000230	0	0	0	0	3	0	0	0	0	0	0
novel_circ_000231	0	0	0	2	0	0	0	0	0	0	0
novel_circ_000232	0	0	0	0	0	3	0	0	0	0	0
novel_circ_000233	0	0	0	0	0	0	0	0	2	0	0
hsa_circ_0005312	0	0	0	0	2	0	0	0	0	0	0
novel_circ_000235	0	0	0	0	2	2	0	0	0	0	0
novel_circ_000236	0	0	0	0	2	0	0	0	0	0	0
hsa_circ_0020203	0	0	0	3	0	0	0	0	2	0	0
hsa_circ_0020204	0	0	0	2	0	0	0	0	0	0	0
hsa_circ_0007448	3	0	0	2	0	0	0	2	0	0	0
hsa_circ_001550	4	3	4	5	3	4	6	7	3	6	4
hsa_circ_0017718	0	0	0	0	0	3	0	0	0	0	0
novel_circ_000242	0	0	0	3	0	0	0	0	0	0	0
novel_circ_000243	0	2	0	0	0	0	0	0	0	0	0
novel_circ_000244	0	0	0	12	0	0	0	0	0	0	0
novel_circ_000245	0	0	4	0	0	0	0	0	4	0	0
novel_circ_000246	0	0	0	0	0	0	0	2	0	0	0
novel_circ_000247	0	0	0	2	0	0	0	0	0	0	0
hsa_circ_0020207	0	0	0	3	0	0	0	0	0	0	0
hsa_circ_0017724	0	0	0	0	0	0	3	0	0	0	0
hsa_circ_0003074	0	0	0	4	0	5	5	6	2	2	1
hsa_circ_0004630	0	0	0	0	0	5	0	0	0	0	2
hsa_circ_0017728	0	0	1	0	2	0	3	2	0	0	0
hsa_circ_0007813	0	0	0	0	0	4	2	0	0	0	5
novel_circ_000254	0	0	0	0	0	0	0	2	0	0	0
novel_circ_000255	0	0	0	0	0	0	0	0	2	0	0
hsa_circ_0006972	0	0	0	0	0	0	2	0	0	0	0
novel_circ_000257	0	0	0	0	0	0	0	0	0	0	4
hsa_circ_0008826	0	0	0	4	0	0	3	3	0	0	0
hsa_circ_0017748	0	0	0	0	0	0	0	0	0	2	0
hsa_circ_0017752	0	2	0	0	0	0	0	0	0	0	0
novel_circ_000261	0	2	0	0	0	0	3	0	0	0	0
novel_circ_000262	0	0	0	0	0	6	0	2	0	0	0
hsa_circ_000779	0	4	0	0	3	0	0	6	0	0	0
novel_circ_000264	3	0	0	0	0	0	0	4	0	0	0
novel_circ_000265	2	0	0	0	0	0	0	0	0	0	0
hsa_circ_0020235	0	0	1	0	0	0	0	2	0	0	0
novel_circ_000267	2	6	5	4	0	0	0	2	0	0	6
hsa_circ_0020238	0	0	0	0	0	3	0	4	2	0	0
hsa_circ_0017758	0	0	0	0	0	0	0	4	0	0	0
hsa_circ_0020240	2	0	0	0	2	0	0	0	0	0	0
novel_circ_000271	0	0	0	0	0	0	0	2	0	0	0
novel_circ_000272	0	3	0	0	0	0	0	0	0	0	0
hsa_circ_0003419	2	0	0	0	0	0	0	0	0	0	0
novel_circ_000274	1	8	1	0	6	0	0	2	0	0	0
novel_circ_000275	0	0	0	0	0	0	0	0	0	0	2
novel_circ_000276	0	0	0	0	0	2	0	0	0	0	0
novel_circ_000277	1	0	0	3	3	5	0	0	0	0	0
novel_circ_000278	0	0	0	2	3	0	0	0	0	0	2
novel_circ_000279	0	0	0	0	0	0	0	2	0	0	0
novel_circ_000280	0	0	0	2	0	0	0	0	0	0	0
hsa_circ_0020266	0	0	0	0	0	0	0	2	0	0	0
novel_circ_000282	0	0	0	2	0	0	0	0	0	0	0
novel_circ_000283	0	0	0	3	0	0	0	0	0	0	0
novel_circ_000284	0	0	0	0	0	0	0	2	0	0	0
hsa_circ_0020294	0	0	4	0	0	0	0	0	0	0	2
novel_circ_000286	3	4	0	0	0	0	0	0	0	0	0
hsa_circ_0020301	2	0	0	0	0	0	0	0	0	0	0
novel_circ_000288	0	0	0	0	0	0	0	0	0	0	3
hsa_circ_002105	0	0	0	0	0	2	0	4	0	0	7
novel_circ_000290	0	0	0	0	0	2	0	0	0	0	0
hsa_circ_0020303	0	0	0	0	0	0	0	5	0	0	0
hsa_circ_0020306	0	0	2	3	0	0	0	0	0	0	0
hsa_circ_001901	0	1	0	3	0	6	4	6	4	0	0
novel_circ_000294	0	0	2	0	0	0	0	0	0	0	0
hsa_circ_0002676	2	0	0	7	0	0	0	0	0	5	0
hsa_circ_0008898	5	2	2	4	5	2	2	2	9	0	0
hsa_circ_0020311	0	0	0	0	0	0	0	4	0	0	0
hsa_circ_000105	2	8	4	2	2	7	4	9	4	0	8
hsa_circ_0003570	0	2	0	0	3	3	0	17	3	3	3
hsa_circ_0002282	0	0	0	0	0	2	4	7	0	0	2
hsa_circ_0008456	0	0	0	0	0	4	0	3	0	0	0
hsa_circ_0005734	0	0	0	0	0	4	8	8	6	0	3
hsa_circ_0007825	0	0	0	0	0	0	0	0	0	2	0
novel_circ_000304	0	0	0	3	0	0	0	0	0	0	0
hsa_circ_0008969	0	0	0	0	0	0	0	6	0	0	0
novel_circ_000306	0	0	0	0	0	0	0	2	0	0	0
hsa_circ_0006545	0	0	0	0	0	4	0	0	0	0	0
hsa_circ_000002	4	3	0	0	0	8	2	17	9	0	3
hsa_circ_0004451	0	0	2	0	0	2	0	0	0	0	0
hsa_circ_0008915	0	0	0	0	0	0	0	0	4	0	0
hsa_circ_0020340	4	0	0	3	0	2	0	0	0	0	0
hsa_circ_0020353	0	0	0	0	0	0	3	2	0	0	0
hsa_circ_0002133	2	0	0	0	0	0	4	0	0	0	0
hsa_circ_0003462	0	2	0	4	0	0	2	0	0	0	0
hsa_circ_0005418	0	0	0	2	2	0	1	0	0	2	4
hsa_circ_0002545	2	0	0	0	5	0	0	3	3	0	0
novel_circ_000317	0	0	4	0	0	0	0	0	0	0	0
hsa_circ_0009087	3	0	0	3	0	0	1	0	0	0	0
hsa_circ_0004583	0	0	3	0	0	0	0	0	0	0	0
hsa_circ_0004875	6	3	0	0	0	2	0	4	0	3	0
novel_circ_000321	0	0	2	2	0	0	0	0	0	0	0
novel_circ_000322	0	0	0	0	0	0	0	3	0	0	0
hsa_circ_0020358	0	0	0	0	0	0	0	2	0	0	0
novel_circ_000324	0	2	0	0	0	0	0	0	0	0	0
novel_circ_000325	0	0	0	0	0	0	0	0	0	0	4
novel_circ_000326	0	0	0	1	0	2	0	2	0	0	0
hsa_circ_0008369	0	0	0	4	2	0	0	2	0	0	0
novel_circ_000328	0	2	0	0	0	0	0	0	0	0	0
novel_circ_000329	0	0	0	0	0	0	0	0	2	0	0
novel_circ_000330	0	0	0	0	0	0	0	2	0	0	0
novel_circ_000331	0	0	0	0	0	0	0	2	0	0	0
novel_circ_000332	0	0	0	0	2	0	0	0	2	0	0
novel_circ_000333	0	0	0	0	0	0	3	0	0	0	0
hsa_circ_0007142	3	2	0	6	4	3	0	2	8	3	0
hsa_circ_0002669	3	5	3	11	7	0	0	0	2	0	3
hsa_circ_0004102	0	0	0	0	0	0	2	0	0	0	0
hsa_circ_0020394	0	0	0	0	0	0	2	0	0	0	0
hsa_circ_0020427	0	0	0	4	2	0	0	0	0	0	0
hsa_circ_0003970	0	0	0	0	0	2	0	2	0	0	0
hsa_circ_0020433	0	0	0	0	0	0	0	4	1	0	0
hsa_circ_0003499	0	0	2	0	0	0	0	0	0	0	0
hsa_circ_0003515	0	0	0	0	0	0	0	2	0	0	0
novel_circ_000343	0	1	0	0	0	3	0	0	0	0	0
hsa_circ_0020434	0	0	3	0	0	0	0	1	0	0	0
novel_circ_000345	0	2	0	0	0	0	0	0	0	0	0
novel_circ_000346	0	2	0	0	0	0	0	0	0	0	0
hsa_circ_0002050	0	0	0	0	0	0	0	2	0	0	0
novel_circ_000348	3	0	0	0	0	0	0	0	0	0	0
hsa_circ_0020457	0	0	2	0	0	0	0	0	0	0	0
hsa_circ_0020460	0	0	0	0	0	0	2	0	0	0	0
hsa_circ_0020467	0	0	0	0	0	1	0	2	0	0	0
novel_circ_000352	0	0	0	0	0	0	2	0	0	0	0
novel_circ_000353	0	0	0	0	0	0	0	0	0	0	2
novel_circ_000354	0	2	0	0	0	0	0	0	0	0	2
novel_circ_000355	0	2	0	0	0	0	0	0	0	0	0
novel_circ_000356	0	0	0	0	0	0	0	0	0	0	2
novel_circ_000357	2	0	0	0	0	0	0	0	0	0	2
novel_circ_000358	0	0	0	0	0	0	0	2	0	0	0
novel_circ_000359	0	0	0	0	0	0	0	0	0	0	2
novel_circ_000360	5	0	0	0	0	0	0	0	0	0	0
hsa_circ_0020498	0	0	0	0	0	2	0	0	0	0	0
novel_circ_000362	0	0	0	0	0	0	0	0	4	0	0
hsa_circ_0020506	0	0	0	0	2	5	0	8	0	0	3
novel_circ_000364	0	0	0	0	0	0	3	0	0	0	0
novel_circ_000365	2	0	0	0	0	0	0	2	0	0	0
hsa_circ_0009136	0	0	0	0	0	0	0	2	0	0	0
novel_circ_000367	0	0	3	0	0	0	0	0	0	0	0
novel_circ_000368	0	0	0	4	0	0	0	0	0	0	0
novel_circ_000369	0	1	0	0	0	0	0	0	0	0	2
hsa_circ_0007242	2	9	0	4	2	5	8	21	3	0	0
novel_circ_000371	0	0	0	0	0	0	2	0	0	0	0
hsa_circ_0002459	0	0	0	0	0	0	0	0	0	0	2
novel_circ_000373	5	2	2	2	0	0	2	0	0	0	2
hsa_circ_0020523	0	3	2	2	0	2	0	0	3	0	2
hsa_circ_0020527	2	0	0	2	0	0	0	0	0	0	0
novel_circ_000376	0	0	0	0	0	2	0	0	0	0	0
novel_circ_000377	0	0	0	0	0	0	0	0	3	0	0
novel_circ_000378	2	0	0	0	0	0	0	0	0	0	0
novel_circ_000379	0	2	0	0	0	0	0	0	0	0	0
hsa_circ_0020545	0	0	0	0	2	0	0	0	0	0	0
novel_circ_000381	0	4	0	0	0	0	0	0	0	0	0
novel_circ_000382	3	0	2	0	0	0	0	0	0	0	0
novel_circ_000383	0	0	0	0	0	0	2	0	0	0	0
hsa_circ_002082	0	3	0	0	0	2	3	2	0	0	0
novel_circ_000385	0	0	0	0	0	4	0	0	0	0	0
novel_circ_000386	2	0	0	0	0	0	0	0	0	0	0
novel_circ_000387	0	3	0	2	0	0	0	0	0	0	0
novel_circ_000388	0	0	0	2	0	0	0	0	0	0	0
hsa_circ_0004281	3	0	5	28	6	1	3	2	0	0	7
novel_circ_000390	0	0	0	0	2	0	0	0	0	0	0
hsa_circ_0017819	0	0	0	0	0	0	0	3	0	0	0
hsa_circ_0004373	0	0	3	0	0	0	3	0	0	0	0
novel_circ_000393	0	0	0	0	0	0	0	0	2	0	0
novel_circ_000394	0	0	0	0	0	2	0	0	0	0	0
hsa_circ_0006780	6	0	0	0	4	0	0	0	0	0	0
novel_circ_000396	0	0	0	0	0	0	0	2	0	0	0
hsa_circ_0004201	0	0	0	0	0	0	0	4	0	0	0
hsa_circ_0005697	0	0	0	0	0	0	0	2	0	0	0
novel_circ_000399	0	0	0	0	1	0	0	0	0	0	6
novel_circ_000400	0	0	0	0	2	0	0	0	0	0	0
novel_circ_000401	0	0	2	0	0	0	0	0	0	0	0
novel_circ_000402	0	0	0	0	2	0	0	0	0	0	0
novel_circ_000403	0	0	0	0	0	0	0	2	0	0	0
novel_circ_000404	0	0	0	0	0	0	0	0	0	0	2
novel_circ_000405	0	0	0	2	0	1	0	0	0	0	0
novel_circ_000406	3	0	0	0	0	0	0	0	0	0	0
novel_circ_000407	4	0	0	0	0	0	0	0	0	0	0
hsa_circ_0017836	11	4	0	0	0	0	0	0	0	0	0
novel_circ_000409	32	14	24	0	26	0	0	0	0	0	0
novel_circ_000410	18	7	4	2	0	0	0	0	0	0	0
novel_circ_000411	2	0	0	0	0	0	0	0	0	0	0
novel_circ_000412	0	0	0	0	2	0	0	0	0	0	0
novel_circ_000413	7	0	3	0	1	0	0	0	0	0	0
hsa_circ_0017837	4	4	0	0	2	0	0	0	0	0	0
hsa_circ_0017838	2	2	1	0	1	0	0	0	0	0	0
novel_circ_000416	3	0	2	0	2	0	0	0	0	0	0
novel_circ_000417	2	0	0	0	0	0	0	0	0	0	0
novel_circ_000418	5	0	0	0	5	0	0	0	0	0	0
novel_circ_000419	12	3	10	7	8	0	0	0	0	0	0
novel_circ_000420	21	0	11	0	13	0	0	0	0	0	0
novel_circ_000421	11	11	5	4	0	0	0	0	0	0	0
novel_circ_000422	0	3	5	2	0	0	0	0	0	0	0
novel_circ_000423	47	8	21	7	15	3	0	2	0	0	0
novel_circ_000424	2	0	0	0	0	0	0	0	0	0	0
novel_circ_000425	3	2	0	0	0	0	0	0	0	0	0
novel_circ_000426	0	0	0	0	3	0	0	0	0	0	0
novel_circ_000427	6	0	0	0	0	0	0	0	0	0	0
novel_circ_000428	0	2	0	0	0	0	0	0	0	0	0
novel_circ_000429	0	2	0	0	0	0	0	0	0	0	0
novel_circ_000430	0	0	0	0	2	0	0	0	0	0	0
novel_circ_000431	4	2	0	0	3	0	0	0	0	0	0
novel_circ_000432	2	0	0	0	0	0	0	0	0	0	0
novel_circ_000433	2	0	0	0	0	0	0	0	0	0	0
hsa_circ_001349	12	10	6	5	9	0	0	1	4	2	0
hsa_circ_0008178	0	0	0	0	0	0	0	2	0	0	0
hsa_circ_0006665	0	4	0	5	10	3	0	2	0	0	0
hsa_circ_0017854	3	0	0	0	0	0	0	2	0	0	0
novel_circ_000438	0	2	0	0	0	0	0	0	0	0	0
novel_circ_000439	0	0	0	0	2	0	0	0	0	0	0
hsa_circ_0005767	0	0	0	0	0	0	0	0	0	2	0
hsa_circ_0017856	0	0	0	0	0	2	0	0	0	0	0
hsa_circ_0006577	6	2	5	18	7	5	3	0	0	0	3
novel_circ_000443	0	0	0	0	2	0	0	0	0	0	0
novel_circ_000444	0	0	0	0	2	0	0	0	0	0	0
novel_circ_000445	0	0	0	4	0	0	0	0	0	0	0
novel_circ_000446	0	0	0	0	0	0	2	0	0	0	0
novel_circ_000447	6	2	0	0	4	0	0	0	0	0	0
novel_circ_000448	0	0	0	0	0	0	0	2	0	0	0
novel_circ_000449	0	0	0	0	0	2	0	0	0	0	0
novel_circ_000450	0	0	2	0	0	0	0	0	0	0	0
novel_circ_000451	0	0	0	0	2	0	0	0	0	0	0
hsa_circ_0002091	0	2	0	0	0	0	0	0	0	0	0
novel_circ_000453	0	0	0	2	0	0	0	0	0	0	0
hsa_circ_0006751	5	2	0	2	9	3	0	8	0	4	0
novel_circ_000455	0	0	0	0	0	0	3	0	0	0	0
hsa_circ_0008311	5	4	2	11	4	17	0	21	6	0	7
novel_circ_000457	2	0	0	0	0	0	0	0	0	0	0
novel_circ_000458	0	0	0	2	0	0	0	0	0	0	0
novel_circ_000459	0	0	0	0	0	0	0	3	2	0	0
hsa_circ_0008225	2	0	0	0	2	2	3	3	0	0	0
novel_circ_000461	0	0	0	0	0	2	0	2	0	0	0
novel_circ_000462	0	0	5	0	0	0	0	0	0	0	0
novel_circ_000463	0	0	2	0	0	0	0	0	0	0	0
novel_circ_000464	0	0	2	0	0	0	0	0	0	0	0
novel_circ_000465	2	0	0	0	0	0	0	0	0	0	0
novel_circ_000466	0	3	3	0	0	0	0	0	0	0	0
novel_circ_000467	0	0	0	0	2	0	0	0	0	0	0
novel_circ_000468	0	0	0	0	0	0	0	2	0	0	0
novel_circ_000469	0	0	0	0	0	0	0	3	0	0	0
novel_circ_000470	0	0	0	0	0	3	0	0	0	0	0
hsa_circ_0017924	0	0	0	0	4	0	0	0	0	0	0
hsa_circ_0017925	0	0	0	1	0	2	0	3	0	0	0
hsa_circ_001980	2	0	0	0	1	0	0	2	0	0	3
hsa_circ_0017926	0	0	2	0	0	0	0	5	0	0	0
hsa_circ_0017927	0	2	0	2	0	0	0	0	0	0	0
hsa_circ_0017929	0	0	0	0	0	0	0	2	0	0	0
novel_circ_000477	0	2	0	2	0	0	0	0	0	0	0
novel_circ_000478	0	0	0	0	0	0	0	3	0	0	0
novel_circ_000479	0	0	0	0	0	0	0	5	0	0	0
novel_circ_000480	0	0	0	0	0	0	0	2	0	0	0
novel_circ_000481	0	0	0	0	0	2	0	5	0	0	2
novel_circ_000482	0	0	0	0	0	0	0	2	0	0	0
novel_circ_000483	0	0	0	0	2	0	0	0	0	0	0
novel_circ_000484	0	3	0	0	3	4	0	0	0	0	0
hsa_circ_0017953	0	0	0	0	0	0	0	0	0	2	0
hsa_circ_0007084	2	0	3	0	3	2	9	7	6	3	3
hsa_circ_0017956	0	0	0	0	2	0	0	0	0	0	0
novel_circ_000488	0	0	0	0	0	0	0	0	0	0	3
novel_circ_000489	0	0	4	0	0	0	0	0	0	0	0
novel_circ_000490	0	0	2	0	0	0	0	0	0	0	0
hsa_circ_0002618	4	0	1	0	3	2	0	0	0	0	0
hsa_circ_0017962	0	0	0	2	2	4	0	1	0	0	0
hsa_circ_0004306	0	0	0	0	0	2	0	10	0	0	2
novel_circ_000494	0	0	0	2	0	0	0	2	0	0	0
novel_circ_000495	0	0	0	0	0	6	0	2	0	0	0
novel_circ_000496	0	0	0	0	3	0	0	0	0	0	0
novel_circ_000497	0	0	2	0	3	0	0	0	0	0	0
novel_circ_000498	0	0	0	0	2	6	0	0	0	0	0
novel_circ_000499	0	0	0	2	0	0	0	0	0	0	0
novel_circ_000500	0	0	0	0	0	0	2	0	0	0	0
hsa_circ_0003583	2	0	0	5	5	4	4	0	0	0	0
novel_circ_000502	2	0	0	0	0	0	0	0	0	0	0
novel_circ_000503	0	0	0	0	0	0	0	0	3	0	0
novel_circ_000504	0	0	0	0	0	2	0	0	0	0	0
novel_circ_000505	0	0	0	0	0	0	2	0	0	0	0
novel_circ_000506	0	0	0	1	0	0	2	6	2	0	1
novel_circ_000507	0	0	0	3	0	0	0	0	0	0	0
novel_circ_000508	0	0	0	0	2	0	0	0	0	0	0
hsa_circ_0017974	0	2	0	3	0	0	0	0	0	0	0
novel_circ_000510	0	2	0	0	0	0	0	0	0	0	0
hsa_circ_0006580	0	0	0	0	0	0	2	5	2	0	2
novel_circ_000512	0	0	0	0	2	0	0	4	0	0	2
hsa_circ_0017988	0	3	0	0	0	0	0	0	0	0	0
hsa_circ_0017989	0	0	0	0	0	0	0	3	0	0	0
novel_circ_000515	0	0	0	0	0	0	0	0	2	0	0
novel_circ_000516	0	0	0	0	0	0	0	2	0	0	0
hsa_circ_0017995	0	0	0	0	0	0	0	2	0	0	0
novel_circ_000518	0	0	0	6	0	0	0	0	0	0	0
novel_circ_000519	0	0	0	3	0	0	0	0	0	0	0
novel_circ_000520	2	0	0	10	0	0	0	0	0	0	0
hsa_circ_0006063	2	0	2	0	0	3	2	2	0	0	0
novel_circ_000522	0	0	0	2	0	0	0	0	0	0	0
novel_circ_000523	0	0	0	15	0	8	0	4	2	0	0
novel_circ_000524	0	0	0	0	0	0	0	0	0	3	0
novel_circ_000525	0	0	0	2	0	0	0	0	0	0	0
novel_circ_000526	0	0	0	2	0	0	0	0	0	0	0
hsa_circ_0018000	0	0	0	0	0	2	4	6	0	0	0
hsa_circ_0008115	0	0	0	0	0	2	0	0	0	0	0
hsa_circ_0001963	0	0	0	2	0	0	0	0	0	0	0
novel_circ_000530	3	0	5	5	8	2	0	0	0	0	0
novel_circ_000531	0	0	0	0	0	0	0	3	0	0	0
novel_circ_000532	0	0	0	0	0	2	0	2	0	0	0
novel_circ_000533	0	0	0	0	2	0	0	0	0	0	0
novel_circ_000534	0	0	0	0	0	3	0	0	0	0	0
novel_circ_000535	2	0	0	0	0	0	0	0	0	0	0
novel_circ_000536	0	0	0	2	0	0	0	0	0	3	0
hsa_circ_0018009	0	0	0	0	0	0	0	3	0	0	0
novel_circ_000538	2	0	0	0	0	0	0	0	0	0	0
novel_circ_000539	0	0	2	0	0	0	0	0	0	0	0
novel_circ_000540	0	0	0	0	0	0	0	3	0	0	0
novel_circ_000541	0	0	0	2	0	0	0	0	0	0	0
novel_circ_000542	3	2	0	0	0	0	0	0	0	0	0
novel_circ_000543	0	0	0	0	0	2	0	2	0	0	0
hsa_circ_0005125	4	0	3	3	0	0	0	0	0	0	0
novel_circ_000545	0	0	0	3	0	0	0	3	0	0	0
hsa_circ_0005633	4	0	0	10	2	12	0	14	4	0	0
hsa_circ_0018032	0	0	0	0	0	0	0	0	0	0	2
hsa_circ_000088	0	0	0	0	0	3	6	5	0	0	0
hsa_circ_0018037	3	0	0	0	0	0	0	2	0	0	0
novel_circ_000550	0	0	0	0	0	3	0	0	0	0	0
hsa_circ_0006279	0	0	0	0	0	2	0	1	0	0	3
hsa_circ_0004809	0	0	0	0	0	4	3	3	0	0	2
hsa_circ_000089	6	0	0	12	3	10	4	11	2	5	2
novel_circ_000554	0	0	0	0	0	0	0	0	0	0	3
novel_circ_000555	0	5	2	2	0	0	0	0	0	0	0
novel_circ_000556	0	2	0	0	0	0	0	0	0	0	0
novel_circ_000557	2	0	0	0	0	3	0	2	0	0	0
hsa_circ_0018054	0	0	0	3	0	0	0	3	0	0	0
hsa_circ_0007503	5	0	5	12	8	2	0	2	0	0	4
novel_circ_000560	3	0	0	3	0	0	0	0	0	2	0
novel_circ_000561	0	0	2	0	0	0	0	0	0	0	0
novel_circ_000562	0	0	0	2	0	0	0	0	0	0	0
novel_circ_000563	0	0	0	0	2	0	0	0	0	0	0
novel_circ_000564	0	0	0	0	3	0	0	0	0	0	0
novel_circ_000565	9	2	3	2	2	0	0	0	0	0	0
hsa_circ_0018064	18	16	27	5	17	0	3	2	0	0	0
novel_circ_000567	8	11	7	0	6	0	0	0	0	0	0
novel_circ_000568	0	5	2	2	0	0	0	0	0	0	0
novel_circ_000569	0	0	0	0	0	0	0	0	0	0	2
novel_circ_000570	1	0	0	0	3	0	0	0	0	0	0
novel_circ_000571	4	0	2	0	1	0	0	1	0	0	0
novel_circ_000572	1	4	0	0	2	0	0	0	0	0	0
novel_circ_000573	3	0	0	1	0	0	0	0	0	0	0
novel_circ_000574	0	3	0	0	0	0	0	0	0	0	0
novel_circ_000575	0	4	0	0	0	0	0	0	0	0	0
hsa_circ_0007338	2	0	0	0	0	0	0	0	0	0	0
novel_circ_000577	0	0	0	0	0	0	2	0	0	0	0
hsa_circ_0018069	3	6	0	5	0	0	0	0	2	0	0
novel_circ_000579	4	0	0	0	0	0	0	0	0	0	0
novel_circ_000580	2	0	3	1	3	5	0	0	0	0	0
hsa_circ_0018070	0	0	0	0	0	0	0	4	0	0	0
novel_circ_000582	2	0	0	0	0	0	0	0	0	0	0
novel_circ_000583	0	0	0	2	0	0	0	0	0	0	0
novel_circ_000584	4	0	0	0	3	0	0	0	0	0	0
novel_circ_000585	0	2	0	0	0	0	0	0	0	0	0
novel_circ_000586	2	0	0	0	4	0	0	0	0	0	0
hsa_circ_0006608	0	0	0	0	0	2	5	5	0	0	2
novel_circ_000588	0	0	0	0	0	2	0	0	0	0	0
hsa_circ_0004737	0	2	0	0	0	0	0	0	0	0	0
hsa_circ_0007045	0	0	2	0	0	0	0	0	0	0	0
novel_circ_000591	0	0	0	4	0	0	0	0	0	0	0
hsa_circ_0003793	0	0	0	0	0	2	0	0	0	0	0
hsa_circ_000782	8	17	10	16	12	3	0	5	2	0	0
hsa_circ_0002140	2	0	0	3	0	0	0	0	0	0	0
novel_circ_000595	0	0	0	0	3	0	0	0	0	0	0
hsa_circ_0004907	0	0	2	3	0	0	0	0	0	0	0
novel_circ_000597	0	0	0	2	0	0	0	0	0	0	0
hsa_circ_0002498	0	0	0	2	0	2	2	12	0	0	0
hsa_circ_0017510	2	1	0	9	4	0	0	10	2	0	3
hsa_circ_0003022	0	0	0	0	0	0	0	2	0	0	0
hsa_circ_0018094	0	0	0	0	0	0	0	2	0	0	0
hsa_circ_000783	48	34	14	32	28	30	11	56	8	7	7
novel_circ_000603	0	0	0	0	2	0	0	0	0	0	0
hsa_circ_0007664	0	2	0	8	0	0	0	0	0	0	0
novel_circ_000605	0	0	0	3	0	0	0	0	0	0	0
hsa_circ_0006408	2	0	3	2	3	7	2	0	0	0	0
novel_circ_000607	0	0	0	0	0	0	0	2	0	0	0
novel_circ_000608	0	2	0	0	0	0	0	0	0	0	0
novel_circ_000609	0	0	0	0	2	0	0	0	0	0	0
novel_circ_000610	0	0	0	0	0	3	0	0	0	0	0
novel_circ_000611	0	0	0	0	0	0	0	4	0	0	0
novel_circ_000612	0	0	2	0	0	0	0	0	0	0	2
novel_circ_000613	0	0	0	0	0	0	0	3	0	0	0
novel_circ_000614	0	0	0	0	0	0	0	0	0	0	2
novel_circ_000615	3	0	2	4	8	6	0	5	2	2	0
novel_circ_000616	4	0	1	4	2	2	0	0	8	0	0
novel_circ_000617	0	2	0	0	0	0	0	0	0	0	0
hsa_circ_0002351	0	0	0	0	0	3	0	1	2	0	0
novel_circ_000619	2	0	0	0	0	0	0	0	0	0	0
novel_circ_000620	1	2	0	0	0	0	0	0	0	0	0
hsa_circ_001454	16	5	7	4	11	7	0	11	0	3	0
novel_circ_000622	0	0	0	0	4	0	0	0	0	0	0
novel_circ_000623	0	0	0	7	0	0	0	0	0	0	0
hsa_circ_0008679	13	1	5	13	12	7	4	5	2	3	6
novel_circ_000625	0	0	0	0	0	0	4	0	0	0	0
novel_circ_000626	0	0	0	3	0	0	0	0	0	3	0
novel_circ_000627	0	0	0	0	0	0	0	3	0	0	0
novel_circ_000628	0	0	0	2	0	4	0	0	0	0	0
novel_circ_000629	0	0	0	0	0	0	0	0	2	0	0
novel_circ_000630	0	0	0	0	2	0	0	0	0	0	0
novel_circ_000631	0	0	0	0	0	0	0	2	0	0	0
novel_circ_000632	0	0	0	0	0	0	0	2	0	0	0
novel_circ_000633	0	0	0	0	2	0	0	0	0	0	0
hsa_circ_0008235	0	0	2	0	0	0	0	0	0	0	0
hsa_circ_0018163	2	0	0	0	0	0	0	0	0	0	0
novel_circ_000636	0	0	0	2	0	0	0	0	0	0	0
novel_circ_000637	0	0	0	0	0	0	2	0	0	0	0
novel_circ_000638	0	0	0	0	4	0	0	0	0	0	0
hsa_circ_0018168	7	3	0	11	6	3	5	23	0	0	7
novel_circ_000640	0	2	0	0	0	0	0	0	0	0	0
hsa_circ_0002487	0	0	2	0	0	0	0	0	0	0	0
novel_circ_000642	0	0	0	0	0	0	0	2	0	0	0
hsa_circ_0005486	2	1	0	2	0	0	0	0	0	0	0
hsa_circ_0018180	3	5	7	5	3	4	0	4	0	0	0
novel_circ_000645	2	0	0	0	0	0	0	0	0	0	0
novel_circ_000646	0	0	0	0	2	0	0	0	0	0	0
novel_circ_000647	0	0	0	0	2	0	0	0	0	0	0
novel_circ_000648	0	0	0	0	0	0	0	2	0	0	0
novel_circ_000649	0	0	0	0	0	0	7	0	0	0	0
novel_circ_000650	0	0	0	4	0	0	0	0	0	0	0
novel_circ_000651	0	0	0	0	0	2	0	0	0	0	0
novel_circ_000652	0	0	0	2	0	0	0	0	0	0	0
novel_circ_000653	0	0	0	2	0	0	0	0	0	0	0
novel_circ_000654	0	0	0	0	0	2	0	1	0	0	0
novel_circ_000655	0	0	0	0	0	0	0	3	0	0	0
novel_circ_000656	0	0	0	2	0	0	0	0	0	0	0
hsa_circ_000522	0	0	0	1	0	2	2	7	0	0	0
hsa_circ_0008851	0	0	2	0	0	0	0	0	2	0	0
novel_circ_000659	0	0	0	0	0	0	2	0	0	0	0
novel_circ_000660	0	0	0	2	0	0	0	0	0	0	0
hsa_circ_0018202	2	0	0	0	0	0	0	0	0	0	2
hsa_circ_001010	4	0	2	3	6	3	0	0	2	0	0
novel_circ_000663	0	0	2	0	0	0	0	0	0	0	0
novel_circ_000664	0	0	0	0	0	0	0	2	0	0	0
novel_circ_000665	0	0	0	0	0	0	3	0	0	0	0
hsa_circ_0002042	0	0	0	0	0	0	0	4	0	0	0
novel_circ_000667	2	0	0	0	0	2	0	0	0	0	0
novel_circ_000668	5	0	1	4	2	0	0	0	0	0	0
novel_circ_000669	0	0	0	2	0	0	0	0	0	0	0
novel_circ_000670	0	0	0	0	0	0	0	0	0	0	2
novel_circ_000671	2	0	0	0	0	0	2	0	0	0	0
hsa_circ_0003492	0	0	0	0	0	0	2	0	0	0	0
novel_circ_000673	0	0	0	0	0	0	2	0	0	0	0
novel_circ_000674	0	0	0	0	0	0	0	0	0	0	4
novel_circ_000675	0	0	0	0	0	0	0	0	0	0	2
novel_circ_000676	0	0	0	0	0	3	0	4	0	0	0
hsa_circ_000784	13	0	6	10	7	3	0	5	4	3	0
novel_circ_000678	2	0	0	0	5	0	0	0	0	0	0
novel_circ_000679	0	5	6	20	7	0	0	6	0	0	0
hsa_circ_0018257	0	0	0	0	0	3	0	0	0	0	0
novel_circ_000681	0	0	0	0	0	0	0	3	0	0	0
novel_circ_000682	0	0	0	0	2	0	0	0	0	0	0
novel_circ_000683	0	0	0	0	2	0	0	0	0	0	0
novel_circ_000684	0	0	0	0	0	0	0	0	0	0	2
novel_circ_000685	0	4	0	0	0	0	0	0	0	0	0
novel_circ_000686	6	3	2	0	5	0	2	0	2	0	0
novel_circ_000687	2	0	0	0	0	0	0	0	0	0	0
novel_circ_000688	2	0	5	0	0	2	2	0	4	2	0
novel_circ_000689	0	0	0	2	0	0	0	0	0	0	0
novel_circ_000690	0	0	0	0	4	0	0	0	0	0	0
novel_circ_000691	4	0	7	7	4	2	0	0	0	0	0
novel_circ_000692	0	0	0	0	0	0	0	2	0	0	0
hsa_circ_0018281	0	0	0	0	0	7	0	2	2	0	0
hsa_circ_0004915	11	0	8	16	3	0	0	0	0	0	0
novel_circ_000695	0	0	0	3	0	0	0	0	0	0	0
novel_circ_000696	0	0	0	0	0	0	2	0	0	0	0
novel_circ_000697	7	0	0	4	0	0	0	0	0	0	0
hsa_circ_0018376	0	0	0	12	7	0	0	15	3	0	7
novel_circ_000699	2	0	0	0	0	0	0	0	0	0	0
novel_circ_000700	0	0	0	0	0	0	0	0	2	2	0
novel_circ_000701	0	0	0	0	0	3	0	2	0	0	0
hsa_circ_0007016	0	0	0	0	0	0	0	3	0	0	0
novel_circ_000703	0	0	0	0	0	0	0	2	0	0	0
novel_circ_000704	0	0	0	2	0	0	0	0	0	0	0
novel_circ_000705	2	0	0	0	0	0	0	0	0	0	0
novel_circ_000706	0	0	3	0	0	0	0	0	0	0	0
novel_circ_000707	2	0	0	0	0	0	0	0	0	0	0
hsa_circ_0017521	0	3	0	0	0	0	0	0	0	0	2
hsa_circ_0017523	0	0	0	0	0	0	0	3	0	0	0
novel_circ_000710	0	0	0	0	3	0	0	0	0	0	0
novel_circ_000711	0	0	1	2	2	0	3	5	0	0	0
novel_circ_000712	0	2	0	0	7	0	0	0	0	0	0
hsa_circ_0018315	0	0	2	0	2	2	0	0	3	0	0
hsa_circ_0002968	27	12	9	24	22	5	0	7	3	0	0
novel_circ_000715	0	0	0	0	0	0	0	3	0	0	0
novel_circ_000716	0	0	0	2	0	0	0	0	0	0	0
novel_circ_000717	0	0	2	0	0	0	0	0	0	0	0
novel_circ_000718	0	0	0	0	0	0	0	2	0	0	0
novel_circ_000719	0	0	0	0	0	0	0	2	0	0	0
novel_circ_000720	0	0	0	0	0	0	0	2	0	0	0
novel_circ_000721	0	3	0	0	0	0	0	0	0	0	0
novel_circ_000722	0	0	0	0	0	0	0	0	2	0	0
novel_circ_000723	0	0	0	0	0	3	0	2	2	0	2
novel_circ_000724	0	0	0	0	0	0	0	3	0	0	0
novel_circ_000725	0	0	0	0	0	0	0	0	3	0	0
hsa_circ_0006243	0	0	0	0	2	3	3	0	0	0	3
hsa_circ_0018331	0	2	4	0	4	7	5	14	0	3	0
novel_circ_000728	0	0	0	0	0	0	0	0	2	0	0
novel_circ_000729	4	0	0	0	3	0	0	0	0	2	0
novel_circ_000730	0	0	0	0	0	0	0	3	0	0	0
novel_circ_000731	6	4	0	0	16	0	0	0	0	0	0
novel_circ_000732	0	0	0	0	0	0	0	2	0	0	0
hsa_circ_0018343	33	3	23	60	24	16	10	21	8	3	9
novel_circ_000734	0	2	2	4	0	0	0	2	0	0	0
novel_circ_000735	12	0	5	0	3	2	0	0	1	0	0
novel_circ_000736	0	0	0	0	2	0	0	0	0	0	0
novel_circ_000737	0	0	0	2	0	0	0	0	0	0	0
hsa_circ_0006309	0	0	0	0	0	0	0	0	0	0	2
hsa_circ_0018400	0	0	0	2	0	2	0	11	0	0	0
novel_circ_000740	0	0	0	0	0	0	0	3	0	0	0
novel_circ_000741	0	0	0	0	0	0	0	0	0	2	0
novel_circ_000742	0	0	0	0	0	0	0	3	0	0	0
hsa_circ_0018405	0	0	0	0	0	0	2	4	0	0	4
novel_circ_000744	0	0	0	0	0	0	0	0	0	2	0
novel_circ_000745	2	0	0	0	0	0	0	0	0	0	0
hsa_circ_0018411	2	0	0	0	2	0	0	0	0	0	0
novel_circ_000747	0	2	0	0	0	0	0	0	0	0	0
hsa_circ_0003030	11	5	8	6	7	0	0	0	2	0	0
novel_circ_000749	0	0	0	0	2	0	0	0	0	0	0
novel_circ_000750	0	0	0	3	0	0	0	0	0	0	0
hsa_circ_001785	3	0	3	2	4	0	0	2	1	2	0
hsa_circ_0003755	0	0	2	6	0	2	3	4	1	0	0
novel_circ_000753	0	0	2	0	3	0	0	5	0	0	0
novel_circ_000754	0	2	0	0	0	0	0	0	0	0	0
novel_circ_000755	0	0	0	0	0	0	0	2	0	0	0
novel_circ_000756	0	2	0	0	0	0	0	0	0	0	0
hsa_circ_001837	0	0	0	0	0	3	0	0	0	0	2
novel_circ_000758	0	0	0	0	0	0	0	0	2	0	0
hsa_circ_0002665	0	0	0	0	0	0	0	0	3	0	0
novel_circ_000760	3	0	0	0	0	0	0	0	0	0	0
hsa_circ_0017594	0	0	0	0	0	2	0	0	0	0	0
novel_circ_000762	0	0	2	0	0	0	0	0	0	0	0
hsa_circ_0007403	4	2	0	2	0	0	0	0	0	0	0
novel_circ_000764	0	0	0	3	0	0	0	0	0	0	0
novel_circ_000765	0	2	0	0	0	0	0	0	0	0	0
novel_circ_000766	0	2	0	0	0	0	0	0	0	0	0
novel_circ_000767	2	0	0	0	0	0	0	0	0	0	0
novel_circ_000768	0	0	0	0	0	2	0	0	0	0	0
novel_circ_000769	0	0	0	2	0	0	2	0	0	0	0
novel_circ_000770	0	0	0	0	0	3	0	0	0	0	0
novel_circ_000771	0	0	0	0	0	0	0	0	0	0	5
novel_circ_000772	0	0	0	0	0	2	0	0	0	0	0
novel_circ_000773	0	0	0	0	0	0	0	2	0	0	0
novel_circ_000774	2	0	0	0	0	0	0	0	0	0	0
novel_circ_000775	0	0	0	0	0	0	3	0	0	0	0
novel_circ_000776	0	5	0	0	0	0	0	0	0	0	0
novel_circ_000777	0	0	2	0	0	0	0	0	0	0	0
novel_circ_000778	0	0	0	0	0	0	2	0	0	0	0
novel_circ_000779	2	0	0	0	0	0	0	0	0	0	0
novel_circ_000780	0	0	3	0	0	0	2	0	0	0	0
novel_circ_000781	0	0	0	0	2	0	0	0	0	0	0
novel_circ_000782	0	0	0	0	0	2	0	0	0	0	0
novel_circ_000783	0	0	2	0	0	0	0	0	0	0	0
hsa_circ_0018460	0	2	0	0	0	0	0	0	0	0	0
novel_circ_000785	0	0	0	0	0	0	2	0	0	0	0
novel_circ_000786	0	0	0	2	0	0	0	0	0	0	0
novel_circ_000787	2	0	0	0	0	0	0	0	0	0	0
novel_circ_000788	2	0	0	0	0	0	0	0	0	0	0
novel_circ_000789	10	4	8	3	7	0	2	0	0	0	0
novel_circ_000790	2	0	0	0	0	0	0	0	0	0	0
novel_circ_000791	0	0	0	0	2	0	0	0	0	0	0
hsa_circ_0006743	3	0	0	0	0	0	0	2	0	0	0
hsa_circ_0002313	0	0	0	0	2	0	0	0	0	0	0
hsa_circ_0005144	2	0	0	0	0	0	0	0	0	0	0
novel_circ_000795	0	0	0	3	0	0	4	3	0	0	0
novel_circ_000796	0	0	0	0	0	0	2	0	0	0	0
novel_circ_000797	0	0	0	0	0	0	0	0	0	2	0
novel_circ_000798	0	2	0	0	0	0	0	0	0	0	0
novel_circ_000799	0	0	0	0	4	0	0	0	0	0	0
hsa_circ_0007626	3	0	0	0	0	0	0	0	0	0	0
novel_circ_000801	0	0	0	2	0	0	0	0	0	0	0
novel_circ_000802	0	0	3	2	0	0	0	7	0	0	0
novel_circ_000803	0	0	0	0	0	0	0	2	0	0	0
hsa_circ_0018478	0	1	2	6	3	0	0	2	0	0	1
hsa_circ_0003308	0	0	0	0	2	0	0	0	0	0	3
novel_circ_000806	0	3	0	0	0	2	2	0	0	0	0
hsa_circ_0018484	3	0	0	0	5	1	0	5	0	0	0
hsa_circ_0018486	0	0	0	0	0	0	0	0	0	0	2
hsa_circ_0005190	0	0	0	0	1	0	0	2	0	0	0
hsa_circ_0004472	0	0	0	0	0	0	0	3	3	0	0
hsa_circ_0007113	0	0	0	6	0	0	0	0	0	0	0
novel_circ_000812	0	0	0	0	0	0	0	0	2	0	0
novel_circ_000813	0	0	0	0	0	0	0	2	0	0	0
hsa_circ_0006263	0	0	0	0	0	0	0	0	0	0	2
novel_circ_000815	0	0	0	0	0	2	0	0	0	0	0
novel_circ_000816	0	0	0	0	0	0	0	0	2	0	0
novel_circ_000817	0	0	0	2	0	0	0	0	0	0	0
novel_circ_000818	0	0	0	0	0	0	0	2	0	0	0
novel_circ_000819	0	0	0	0	2	0	0	0	0	0	0
novel_circ_000820	0	0	0	0	0	0	2	0	0	0	0
hsa_circ_0018499	0	0	0	0	0	0	2	0	0	0	0
novel_circ_000822	0	0	2	0	0	0	0	0	0	0	0
novel_circ_000823	0	0	1	2	3	0	0	0	0	0	0
novel_circ_000824	0	0	0	0	0	0	0	0	0	2	0
novel_circ_000825	0	0	0	0	2	0	0	0	0	0	0
novel_circ_000826	0	0	0	0	0	2	0	0	0	0	0
novel_circ_000827	2	0	0	0	0	0	0	0	0	0	0
hsa_circ_000523	3	0	0	18	3	6	3	8	2	0	2
novel_circ_000829	0	3	2	3	3	1	0	0	0	0	2
novel_circ_000830	2	0	0	0	0	0	0	4	0	0	0
hsa_circ_0005177	0	0	0	0	0	3	0	0	0	0	0
novel_circ_000832	0	0	0	2	0	0	0	0	0	0	0
novel_circ_000833	0	0	0	0	0	0	2	0	0	0	0
novel_circ_000834	0	0	0	0	0	0	0	2	0	0	0
hsa_circ_0006151	0	4	0	0	0	0	0	4	0	0	0
novel_circ_000836	0	0	0	0	0	0	2	0	0	0	0
hsa_circ_0018529	0	0	0	0	0	0	0	2	0	0	0
hsa_circ_0003459	0	3	2	1	0	3	0	0	3	0	0
hsa_circ_0007778	3	0	0	3	0	0	0	3	0	2	0
hsa_circ_0008564	2	2	0	0	0	0	0	0	0	0	0
hsa_circ_0018533	0	0	0	0	0	0	0	2	0	0	0
novel_circ_000842	0	0	2	0	0	0	0	0	0	0	0
novel_circ_000843	27	10	22	8	31	0	0	0	0	0	0
novel_circ_000844	2	0	3	0	3	0	0	0	0	0	0
novel_circ_000845	0	0	2	0	0	0	0	0	0	0	0
novel_circ_000846	0	0	0	2	0	0	0	0	0	0	0
hsa_circ_0008783	0	0	0	0	2	0	0	0	0	0	0
novel_circ_000848	0	0	0	0	0	0	3	0	0	0	0
novel_circ_000849	0	0	0	0	0	3	0	0	0	0	0
novel_circ_000850	2	0	0	0	0	0	0	0	0	0	0
novel_circ_000851	3	0	0	0	0	0	0	0	0	0	0
hsa_circ_0006272	0	0	0	5	0	3	0	0	1	0	3
hsa_circ_0018546	4	0	2	0	0	0	0	0	0	0	0
hsa_circ_0018550	0	0	0	0	0	0	0	0	4	0	0
hsa_circ_0018553	0	0	0	0	0	2	2	0	0	0	0
novel_circ_000856	0	0	0	0	0	0	2	0	0	0	0
novel_circ_000857	0	0	0	0	3	0	0	0	0	0	0
novel_circ_000858	0	0	0	0	2	0	0	0	0	0	0
novel_circ_000859	0	2	0	0	0	0	0	0	0	0	0
novel_circ_000860	0	0	0	5	3	0	0	0	0	0	0
novel_circ_000861	0	0	0	0	0	0	0	4	0	0	0
hsa_circ_0002371	0	2	2	2	0	2	6	3	0	0	0
novel_circ_000863	0	0	0	3	2	0	0	0	0	0	0
novel_circ_000864	2	0	0	0	3	0	0	0	0	0	0
novel_circ_000865	0	0	0	0	0	0	0	2	0	0	0
novel_circ_000866	5	0	0	0	0	0	0	0	0	0	0
novel_circ_000867	0	0	0	0	2	0	0	0	0	0	0
novel_circ_000868	0	0	0	0	0	0	0	6	0	0	0
hsa_circ_0007097	3	5	2	3	0	4	3	0	0	0	0
novel_circ_000870	0	0	0	0	0	0	2	0	0	0	0
hsa_circ_0008865	1	4	5	3	17	8	7	4	18	9	3
novel_circ_000872	0	0	0	0	0	3	2	2	0	0	3
novel_circ_000873	2	0	0	0	0	0	0	0	0	0	0
hsa_circ_0008523	0	0	0	3	0	2	0	2	2	0	0
hsa_circ_0018581	0	0	0	0	0	0	2	0	0	0	0
novel_circ_000876	0	0	0	0	0	2	0	0	0	0	0
novel_circ_000877	0	0	0	0	0	0	2	0	0	0	0
novel_circ_000878	0	0	0	0	0	2	0	0	0	0	0
novel_circ_000879	0	0	0	0	2	0	0	0	0	0	3
hsa_circ_0018595	0	0	0	0	0	0	0	0	2	0	0
hsa_circ_0018599	0	2	0	0	0	0	0	0	0	0	0
hsa_circ_0006201	0	0	0	2	0	1	0	0	3	0	0
hsa_circ_0018611	0	0	0	4	0	0	0	0	0	0	0
novel_circ_000884	0	0	0	0	0	0	0	0	0	2	0
hsa_circ_0002758	1	3	4	2	5	0	0	0	0	0	0
novel_circ_000886	2	2	3	0	2	0	0	0	3	0	0
novel_circ_000887	0	0	0	0	2	0	0	0	0	0	0
novel_circ_000888	0	0	0	0	0	2	0	0	0	0	0
novel_circ_000889	1	2	5	1	0	3	0	1	0	0	2
hsa_circ_0005624	5	7	0	11	4	0	3	3	0	0	0
hsa_circ_0018635	0	0	0	0	0	2	0	0	0	0	0
novel_circ_000892	0	0	0	0	0	0	0	0	0	0	2
novel_circ_000893	4	0	0	0	0	0	0	0	0	0	0
novel_circ_000894	0	0	0	0	0	3	0	0	0	0	0
hsa_circ_0018652	0	2	0	5	0	4	0	8	0	0	0
novel_circ_000896	2	0	0	0	2	0	0	0	0	0	0
novel_circ_000897	0	0	0	0	0	0	0	0	0	3	0
novel_circ_000898	0	3	0	0	0	0	0	3	0	0	0
novel_circ_000899	0	0	0	0	0	0	0	2	0	0	0
hsa_circ_0004977	2	0	2	3	0	2	0	3	0	0	0
novel_circ_000901	0	0	0	2	0	0	0	0	0	0	0
novel_circ_000902	3	0	2	3	2	0	0	0	0	0	0
hsa_circ_0017615	0	0	0	0	0	4	0	0	0	0	0
hsa_circ_0017616	0	0	0	0	0	0	0	0	2	0	0
hsa_circ_0008195	0	0	0	0	0	0	0	2	0	0	3
hsa_circ_0018736	0	0	0	0	0	0	2	0	0	0	0
hsa_circ_0017628	0	3	0	0	3	3	2	4	0	0	0
novel_circ_000908	2	0	0	0	4	0	2	2	0	0	0
hsa_circ_0008662	10	0	1	5	4	6	5	11	6	3	8
hsa_circ_0018750	2	0	0	0	0	0	0	0	0	0	0
hsa_circ_0006017	0	0	2	4	0	0	2	0	0	0	0
novel_circ_000912	0	2	0	0	0	0	0	0	0	0	0
hsa_circ_0017634	0	0	0	0	0	0	0	2	0	0	0
hsa_circ_0017635	0	0	0	0	0	4	1	0	0	0	0
hsa_circ_0017636	8	3	4	3	8	6	2	11	3	0	1
novel_circ_000916	0	0	0	2	0	0	0	4	0	0	0
novel_circ_000917	0	0	0	0	0	2	0	0	0	0	0
novel_circ_000918	0	0	0	2	0	0	0	0	0	0	0
novel_circ_000919	0	0	2	0	0	0	0	0	0	0	0
hsa_circ_0006628	0	3	2	0	2	4	0	4	0	0	0
hsa_circ_001747	3	4	0	0	2	0	0	0	0	0	0
hsa_circ_000094	0	2	0	9	4	2	6	5	0	6	3
novel_circ_000923	0	0	0	0	0	0	0	0	0	2	0
novel_circ_000924	0	0	0	0	0	0	0	0	2	0	0
novel_circ_000925	0	0	0	3	0	0	0	0	2	0	0
hsa_circ_000524	29	18	17	26	21	122	17	123	27	3	26
hsa_circ_0017643	0	4	0	4	0	6	0	2	0	0	0
novel_circ_000928	0	0	0	0	0	3	0	0	0	0	0
hsa_circ_0018761	0	0	0	0	0	0	0	2	0	2	0
novel_circ_000930	0	0	2	0	0	0	0	0	0	0	0
novel_circ_000931	0	0	0	3	0	0	0	0	0	0	0
novel_circ_000932	0	0	0	0	0	0	0	0	0	2	0
hsa_circ_0007093	0	0	0	0	0	2	0	0	0	0	2
novel_circ_000934	0	2	0	0	0	0	0	0	0	0	0
novel_circ_000935	2	0	0	0	0	0	0	0	0	0	0
hsa_circ_0007995	0	2	3	4	0	2	0	0	0	0	0
hsa_circ_0018784	0	0	0	2	0	0	0	0	0	0	0
novel_circ_000938	0	0	0	0	0	0	0	0	2	0	0
novel_circ_000939	0	0	0	2	0	0	0	0	0	0	0
novel_circ_000940	3	0	0	0	0	0	0	0	0	0	0
novel_circ_000941	0	0	0	0	2	0	0	0	0	0	0
hsa_circ_0018787	0	0	0	2	0	0	0	0	0	0	0
novel_circ_000943	0	0	0	0	2	0	0	0	0	0	0
novel_circ_000944	0	0	0	0	0	0	0	2	0	0	0
hsa_circ_0018803	2	0	0	2	1	0	0	0	4	0	0
novel_circ_000946	0	0	0	0	0	0	0	2	0	0	0
hsa_circ_0006276	0	0	0	0	0	0	0	3	0	0	5
hsa_circ_0018809	0	0	0	0	0	0	0	0	0	2	0
novel_circ_000949	0	2	0	0	0	0	0	0	0	0	0
novel_circ_000950	0	0	0	2	0	0	0	0	0	0	0
hsa_circ_0018814	0	2	0	0	0	0	0	0	0	0	0
novel_circ_000952	0	0	0	0	2	0	0	0	2	0	0
novel_circ_000953	0	0	3	0	0	0	2	0	0	0	0
novel_circ_000954	0	0	0	0	0	0	0	2	0	0	0
novel_circ_000955	0	0	0	2	0	0	0	0	0	0	0
novel_circ_000956	0	0	0	0	0	0	0	2	0	2	0
hsa_circ_0018824	0	0	0	2	0	0	0	0	0	0	0
novel_circ_000958	2	0	0	0	0	0	0	0	0	0	0
hsa_circ_000525	0	0	2	0	0	0	0	0	2	0	0
hsa_circ_0017648	0	0	0	0	0	0	0	6	0	0	0
novel_circ_000961	0	0	0	0	0	10	0	0	0	0	0
hsa_circ_0018848	0	0	0	0	0	0	3	3	0	0	0
hsa_circ_0003397	0	0	0	0	0	3	0	0	0	0	0
hsa_circ_0004387	0	0	0	3	0	0	0	2	0	0	0
novel_circ_000965	10	4	2	7	0	0	0	0	0	0	0
novel_circ_000966	43	14	10	30	20	0	0	0	0	0	0
novel_circ_000967	0	0	0	2	0	0	0	0	0	0	0
novel_circ_000968	0	2	0	0	0	0	0	0	0	0	0
hsa_circ_0007797	0	0	0	0	0	0	0	0	3	0	0
hsa_circ_0018881	8	11	8	0	11	0	0	9	0	0	2
hsa_circ_0018884	0	4	2	0	0	2	0	2	0	3	2
novel_circ_000972	0	0	0	0	0	0	0	0	0	0	3
novel_circ_000973	2	0	0	0	0	0	0	0	0	0	0
novel_circ_000974	0	0	0	0	0	2	0	0	0	0	0
novel_circ_000975	0	0	0	2	0	0	0	0	0	0	0
hsa_circ_0018894	0	0	0	0	2	0	1	0	0	0	0
novel_circ_000977	0	0	0	0	0	0	4	0	0	0	0
hsa_circ_0009121	0	0	0	0	0	3	0	0	0	0	0
hsa_circ_0018900	0	0	0	1	0	8	0	0	0	2	0
hsa_circ_0005164	2	0	3	4	0	0	2	3	0	0	0
hsa_circ_0005235	0	0	4	4	0	3	0	0	0	0	0
novel_circ_000982	6	3	0	0	2	2	2	3	0	0	2
novel_circ_000983	0	0	0	0	0	0	2	0	0	0	0
hsa_circ_0006148	2	0	0	2	0	2	0	0	5	0	0
hsa_circ_0018904	0	0	0	0	0	0	3	0	0	0	0
hsa_circ_0007335	0	0	0	0	0	5	0	10	3	0	0
hsa_circ_0018911	0	0	0	0	2	0	0	0	0	0	0
novel_circ_000988	0	0	2	0	0	0	0	0	0	0	0
novel_circ_000989	0	0	0	3	0	0	0	0	0	0	0
novel_circ_000990	0	0	0	4	0	0	0	0	0	0	0
novel_circ_000991	2	0	0	0	0	0	0	2	0	0	0
novel_circ_000992	0	0	2	0	0	0	0	0	0	0	0
hsa_circ_0017650	0	0	4	3	2	0	0	0	0	0	0
novel_circ_000994	0	4	0	0	0	0	0	0	0	0	0
novel_circ_000995	0	0	0	0	2	0	0	0	0	0	0
hsa_circ_0018918	0	0	3	0	0	0	0	0	0	0	0
hsa_circ_0006561	9	2	0	0	0	0	0	0	0	0	0
novel_circ_000998	3	0	0	0	0	0	0	0	0	0	0
novel_circ_000999	0	0	2	0	0	0	0	0	0	0	0
hsa_circ_0005967	4	2	0	3	4	0	0	2	0	0	0
novel_circ_001001	0	0	3	0	2	0	0	0	0	0	0
novel_circ_001002	2	0	0	0	0	0	0	0	0	0	0
novel_circ_001003	4	0	0	0	0	0	0	0	0	0	0
novel_circ_001004	0	0	0	0	2	0	0	0	0	0	0
novel_circ_001005	3	0	0	0	0	0	0	0	0	0	0
hsa_circ_0002833	0	0	2	0	0	0	0	0	0	0	0
novel_circ_001007	0	0	0	3	0	0	0	0	0	0	0
hsa_circ_0002990	0	0	0	0	0	0	0	5	0	0	0
hsa_circ_0006649	1	0	2	2	0	0	2	4	0	3	0
novel_circ_001010	0	0	0	0	0	0	0	3	0	0	0
hsa_circ_0007292	24	15	19	21	10	19	27	30	8	11	14
novel_circ_001012	0	0	1	0	0	0	4	0	0	0	0
hsa_circ_0017673	0	0	0	0	0	2	0	0	0	0	0
novel_circ_001014	3	0	0	0	0	0	0	0	0	0	0
novel_circ_001015	0	3	0	0	0	0	0	0	0	0	0
hsa_circ_0017675	2	0	0	0	0	0	0	0	0	0	0
novel_circ_001017	0	2	0	0	0	0	0	0	0	0	0
novel_circ_001018	0	1	5	0	2	0	0	0	0	0	0
novel_circ_001019	2	0	0	0	0	0	0	0	0	0	0
novel_circ_001020	0	0	0	0	0	0	0	2	0	0	0
novel_circ_001021	0	0	0	0	0	0	0	2	0	0	0
novel_circ_001022	0	0	0	5	0	0	0	0	0	0	0
hsa_circ_0018982	2	0	0	0	0	0	0	0	0	0	0
hsa_circ_0009033	0	0	0	0	0	0	2	0	0	0	0
novel_circ_001025	0	0	0	3	2	0	0	0	2	0	0
hsa_circ_0008837	0	0	0	0	0	0	0	3	0	0	0
hsa_circ_001665	0	0	0	2	0	0	0	0	0	0	0
hsa_circ_0018992	7	0	0	4	0	6	0	14	0	2	0
hsa_circ_0006956	13	2	6	72	17	73	0	29	30	13	9
novel_circ_001030	0	4	0	0	0	0	0	0	0	0	0
hsa_circ_0003018	0	0	2	0	0	9	0	11	0	2	2
hsa_circ_0018996	0	0	0	6	0	0	0	1	0	0	0
novel_circ_001033	0	0	0	0	0	0	0	0	0	0	2
hsa_circ_0018998	6	17	6	5	19	18	0	5	6	4	3
novel_circ_001035	0	0	5	0	0	0	0	0	0	0	0
novel_circ_001036	2	0	2	0	0	0	0	2	0	0	0
hsa_circ_0017412	0	0	0	0	0	2	0	3	1	0	0
hsa_circ_0005772	0	0	0	0	0	0	0	3	0	0	0
novel_circ_001039	0	0	0	0	0	0	0	3	0	0	0
hsa_circ_0019003	0	0	0	2	0	0	0	0	0	0	0
novel_circ_001041	0	0	0	3	0	0	0	0	3	0	0
hsa_circ_0019004	0	0	2	0	0	0	0	0	0	0	0
hsa_circ_0019005	0	0	0	0	4	0	0	3	0	0	0
hsa_circ_0019006	4	5	0	2	0	0	0	0	0	0	0
novel_circ_001045	0	0	0	0	0	3	0	1	0	0	0
novel_circ_001046	0	4	0	0	0	0	2	0	0	0	0
novel_circ_001047	2	0	3	1	0	0	0	0	0	0	0
hsa_circ_0002727	0	3	0	0	0	0	0	0	0	0	0
hsa_circ_0005828	0	0	0	0	0	2	0	0	0	0	0
novel_circ_001050	0	0	0	3	0	0	0	0	0	0	0
novel_circ_001051	0	0	2	0	0	0	0	0	0	0	0
novel_circ_001052	0	0	2	0	0	0	0	0	0	0	0
novel_circ_001053	5	3	12	3	6	0	0	0	0	0	0
novel_circ_001054	0	0	2	0	0	0	0	0	0	0	0
hsa_circ_0006675	0	0	6	0	0	0	0	0	0	0	0
hsa_circ_0006930	0	0	0	2	0	0	0	0	0	0	0
novel_circ_001057	0	0	2	0	0	0	0	0	0	0	0
novel_circ_001058	0	11	0	0	0	0	0	0	0	0	0
novel_circ_001059	4	0	0	0	0	0	0	0	0	0	0
novel_circ_001060	0	0	0	0	2	0	0	0	0	0	0
novel_circ_001061	0	0	0	0	0	0	0	0	0	0	2
novel_circ_001062	0	0	0	0	0	2	0	0	0	0	0
novel_circ_001063	9	0	0	10	6	6	3	4	0	0	3
novel_circ_001064	0	0	0	0	2	0	0	0	0	0	0
hsa_circ_0007229	5	2	0	0	2	17	2	3	0	1	0
hsa_circ_0019057	0	0	0	0	0	2	0	0	0	0	0
novel_circ_001067	0	0	0	0	0	0	0	0	0	4	0
novel_circ_001068	0	0	0	3	0	0	0	0	0	0	0
novel_circ_001069	0	0	0	0	4	0	0	0	0	2	2
novel_circ_001070	0	0	0	10	0	0	0	8	0	3	4
novel_circ_001071	0	0	0	0	0	0	0	0	0	3	0
hsa_circ_0004202	0	0	0	0	0	0	4	0	0	0	0
hsa_circ_0004995	0	0	0	2	0	9	0	1	2	0	0
novel_circ_001074	0	0	0	0	0	0	3	0	0	0	0
hsa_circ_0008629	0	0	0	0	0	0	0	2	0	0	0
novel_circ_001076	0	0	0	0	0	0	2	0	0	0	0
hsa_circ_0019061	0	0	0	0	0	0	0	2	0	0	0
novel_circ_001078	0	0	0	0	0	0	0	0	2	0	0
novel_circ_001079	0	0	3	0	0	0	0	0	0	0	0
hsa_circ_0019073	2	0	0	0	0	0	0	0	0	0	0
novel_circ_001081	0	0	2	0	0	0	0	0	0	0	0
hsa_circ_0019079	0	0	0	5	0	3	2	5	3	0	0
hsa_circ_0019083	0	0	0	0	0	0	2	0	0	0	2
novel_circ_001084	0	0	3	2	0	0	0	0	0	0	0
novel_circ_001085	0	0	0	5	0	2	0	0	0	2	0
novel_circ_001086	0	0	0	0	0	4	0	0	0	0	0
novel_circ_001087	0	0	0	2	0	0	0	0	0	0	0
novel_circ_001088	0	0	0	0	0	3	0	0	0	0	0
hsa_circ_0007168	0	0	3	0	0	0	0	0	0	0	0
hsa_circ_0019101	3	0	0	4	0	2	0	0	2	0	0
hsa_circ_0019102	2	0	0	6	0	0	2	0	0	0	0
novel_circ_001092	0	0	0	2	0	0	0	0	0	0	0
novel_circ_001093	0	0	0	0	0	0	0	3	0	0	0
novel_circ_001094	0	0	0	1	0	0	0	3	0	0	0
novel_circ_001095	3	0	0	0	3	0	0	0	0	0	0
novel_circ_001096	0	0	2	0	0	0	0	0	0	0	4
hsa_circ_0008170	0	0	0	0	3	0	0	0	0	0	0
novel_circ_001098	4	2	0	0	0	3	4	3	0	0	0
hsa_circ_0019120	0	0	0	0	0	2	1	2	0	2	0
novel_circ_001100	0	0	0	0	0	0	0	2	0	0	0
hsa_circ_0019122	2	2	0	0	0	2	0	15	0	0	0
novel_circ_001102	0	0	0	0	0	2	0	0	0	0	0
novel_circ_001103	0	0	0	0	2	0	0	0	0	0	0
novel_circ_001104	0	0	0	0	0	0	0	0	2	0	0
hsa_circ_0005975	0	0	1	0	0	6	0	3	0	0	0
hsa_circ_0019133	0	2	0	0	0	0	0	0	0	0	0
hsa_circ_0008148	2	3	0	0	0	0	3	5	2	0	4
hsa_circ_0007578	4	0	1	2	0	2	2	5	0	0	0
novel_circ_001109	0	0	0	0	0	2	0	0	2	0	2
novel_circ_001110	0	0	0	0	0	0	0	2	0	0	0
hsa_circ_0004224	0	0	0	2	2	4	0	3	0	2	0
novel_circ_001112	0	0	0	4	0	0	0	0	0	0	0
hsa_circ_0019146	3	0	0	0	0	4	0	2	0	0	2
novel_circ_001114	0	0	0	0	2	0	0	0	0	0	0
novel_circ_001115	0	0	0	0	2	0	0	0	2	0	0
novel_circ_001116	0	0	0	0	0	0	2	0	0	0	0
novel_circ_001117	0	0	0	0	0	0	0	0	0	0	2
hsa_circ_000786	0	0	4	4	0	0	0	0	3	0	0
novel_circ_001119	0	0	0	0	0	2	0	0	0	0	0
novel_circ_001120	0	0	0	0	3	0	0	0	0	0	0
novel_circ_001121	0	0	0	0	0	0	3	0	0	0	0
novel_circ_001122	0	0	0	0	0	0	0	2	0	0	0
hsa_circ_0019170	0	2	0	4	5	3	3	6	0	0	2
hsa_circ_0019171	0	6	0	0	0	0	0	2	0	0	0
hsa_circ_0019172	0	0	0	1	2	0	0	0	0	0	0
novel_circ_001126	0	0	0	3	0	0	0	0	0	0	0
hsa_circ_0019190	0	0	0	2	0	0	0	0	0	0	0
hsa_circ_0019198	0	4	0	0	0	0	0	4	0	0	0
novel_circ_001129	0	0	0	0	0	0	0	0	0	0	2
novel_circ_001130	0	2	0	0	0	0	0	0	0	0	0
hsa_circ_0005898	7	0	0	0	2	0	3	7	0	0	3
novel_circ_001132	0	0	0	0	0	0	0	2	0	0	0
novel_circ_001133	0	0	0	0	0	0	0	0	0	0	2
novel_circ_001134	3	0	0	0	0	0	0	2	0	0	0
novel_circ_001135	0	0	3	2	0	0	0	0	0	0	0
novel_circ_001136	0	0	0	2	0	0	0	0	0	0	0
novel_circ_001137	0	2	0	0	0	0	0	0	0	0	2
novel_circ_001138	0	0	0	0	3	0	0	0	0	0	0
novel_circ_001139	2	0	0	0	0	2	2	5	0	0	2
novel_circ_001140	0	2	0	0	0	0	0	0	0	0	0
novel_circ_001141	0	0	0	0	0	0	0	0	0	0	2
hsa_circ_0019223	0	0	3	5	0	0	0	0	0	2	0
hsa_circ_0019225	5	3	3	5	0	0	0	0	0	0	0
hsa_circ_0019230	0	0	0	2	0	0	0	0	0	0	0
novel_circ_001145	0	0	0	2	0	0	0	0	0	0	0
novel_circ_001146	0	0	0	0	0	0	2	0	0	0	0
novel_circ_001147	0	0	3	0	0	0	0	0	0	0	0
hsa_circ_0008874	1	2	0	3	0	0	0	4	0	1	2
novel_circ_001149	0	0	0	0	0	0	0	2	0	0	0
novel_circ_001150	0	0	0	0	2	0	0	0	0	0	0
novel_circ_001151	0	0	0	0	0	0	0	2	0	0	0
novel_circ_001152	0	0	0	0	2	0	0	0	0	0	0
hsa_circ_0005691	0	0	0	0	2	0	0	2	0	0	0
novel_circ_001154	0	0	0	0	0	0	0	0	0	0	2
novel_circ_001155	0	0	0	3	0	0	0	0	0	0	0
novel_circ_001156	0	0	2	0	0	0	0	0	0	0	0
hsa_circ_002088	0	0	0	0	0	0	0	4	0	0	0
novel_circ_001158	0	0	0	0	3	0	0	0	0	0	0
novel_circ_001159	0	0	0	0	0	0	4	0	0	0	0
novel_circ_001160	0	0	0	0	0	0	5	0	0	0	0
novel_circ_001161	0	0	0	0	0	3	0	0	0	0	0
novel_circ_001162	0	0	0	0	0	0	0	3	0	0	5
novel_circ_001163	0	0	0	0	0	0	0	0	0	0	2
novel_circ_001164	0	0	0	3	0	0	0	0	0	0	0
novel_circ_001165	2	0	0	0	0	0	0	0	0	0	0
novel_circ_001166	8	3	2	5	2	0	0	0	0	0	0
novel_circ_001167	4	0	0	0	0	0	0	0	0	0	0
novel_circ_001168	0	0	4	2	2	0	0	0	0	0	0
novel_circ_001169	0	2	0	0	0	0	0	0	0	0	0
novel_circ_001170	0	2	0	0	0	0	0	0	0	0	0
novel_circ_001171	4	0	0	0	2	0	0	0	0	0	0
novel_circ_001172	11	7	6	0	13	0	0	0	0	0	0
novel_circ_001173	3	4	1	1	3	0	0	0	0	0	0
novel_circ_001174	72	47	46	31	68	0	0	0	1	0	0
novel_circ_001175	6	0	1	0	0	0	0	0	0	0	0
novel_circ_001176	3	0	0	0	0	0	0	0	0	0	0
novel_circ_001177	0	0	3	1	3	0	0	0	0	0	0
novel_circ_001178	8	2	0	0	0	0	0	0	0	0	0
novel_circ_001179	0	0	0	2	0	0	0	0	0	0	0
novel_circ_001180	2	0	0	1	0	0	0	0	0	0	0
novel_circ_001181	0	3	0	0	0	0	0	0	0	0	0
novel_circ_001182	0	0	0	2	0	0	0	0	0	0	0
novel_circ_001183	0	0	0	0	2	0	0	0	0	0	0
novel_circ_001184	0	0	0	0	2	0	0	0	0	0	0
novel_circ_001185	0	3	0	2	0	0	0	0	0	0	0
novel_circ_001186	0	2	0	0	0	0	0	0	0	0	0
novel_circ_001187	0	2	0	0	0	0	0	0	0	0	0
novel_circ_001188	0	0	0	0	0	0	0	0	2	0	0
novel_circ_001189	0	0	0	7	0	0	0	0	0	0	0
novel_circ_001190	3	0	0	0	0	0	0	0	0	0	0
novel_circ_001191	0	0	0	2	0	0	0	0	0	0	0
novel_circ_001192	0	0	0	3	0	0	0	0	0	0	0
novel_circ_001193	0	0	0	0	0	0	3	0	0	0	0
novel_circ_001194	0	0	0	0	0	2	0	0	0	0	0
hsa_circ_0005801	0	0	0	0	0	2	0	0	0	0	0
novel_circ_001196	0	2	0	0	0	0	0	0	0	0	0
novel_circ_001197	0	0	0	0	0	0	0	0	2	0	0
hsa_circ_0007707	0	0	2	4	0	4	3	3	3	0	0
novel_circ_001199	0	3	0	0	0	0	0	0	0	0	0
hsa_circ_0019316	0	2	0	0	2	0	0	0	0	0	0
hsa_circ_0008102	5	0	4	0	0	0	8	3	2	0	4
hsa_circ_0006371	5	0	0	0	0	0	0	0	0	0	3
novel_circ_001203	0	0	0	0	0	2	0	0	0	0	0
novel_circ_001204	0	0	0	2	3	0	0	3	0	0	0
novel_circ_001205	0	0	0	3	0	0	0	0	0	0	0
novel_circ_001206	0	0	0	0	4	0	0	0	0	0	0
hsa_circ_0005887	61	34	42	68	53	27	12	12	12	6	1
novel_circ_001208	14	3	1	10	3	7	0	0	0	0	0
hsa_circ_0004896	0	0	0	1	2	7	4	27	9	0	4
hsa_circ_0005097	0	0	1	0	0	2	0	0	0	2	0
hsa_circ_0019343	0	0	0	0	0	3	0	0	0	0	0
novel_circ_001212	0	0	0	0	0	2	0	0	0	0	0
hsa_circ_0019366	0	0	0	2	0	0	0	0	0	0	0
hsa_circ_0006520	2	0	0	0	0	0	0	0	0	0	0
novel_circ_001215	4	0	0	0	0	0	0	0	0	2	0
hsa_circ_0004419	0	0	2	0	0	4	5	4	0	0	5
novel_circ_001217	0	0	0	2	0	0	0	0	0	0	0
novel_circ_001218	3	0	0	0	0	0	0	0	2	0	0
novel_circ_001219	0	0	0	0	0	0	4	0	0	0	0
hsa_circ_0007678	0	0	0	0	0	0	2	0	0	0	0
novel_circ_001221	6	0	0	2	0	0	0	0	0	0	0
novel_circ_001222	2	0	0	0	0	0	0	0	0	0	0
novel_circ_001223	0	0	0	2	2	0	0	0	0	0	0
novel_circ_001224	2	0	0	0	0	0	0	0	0	0	0
novel_circ_001225	6	5	0	3	0	0	0	0	0	0	0
novel_circ_001226	2	0	0	0	0	0	0	0	0	0	0
hsa_circ_0017416	0	0	0	0	0	2	0	0	0	0	0
novel_circ_001228	0	0	0	0	0	0	0	2	0	0	0
novel_circ_001229	0	0	0	0	0	0	2	0	0	0	0
hsa_circ_0019493	2	0	0	2	2	0	0	0	0	0	0
hsa_circ_0019494	0	0	0	4	0	0	0	0	0	0	0
hsa_circ_0005796	7	2	0	0	0	2	0	3	0	0	0
novel_circ_001233	0	0	0	0	0	2	0	0	0	0	0
novel_circ_001234	0	0	2	0	0	0	0	3	0	0	0
hsa_circ_0008393	0	0	0	2	2	0	0	2	0	0	0
hsa_circ_0020749	15	8	4	3	0	4	0	3	0	0	0
novel_circ_001237	0	0	0	0	0	0	0	2	0	0	0
hsa_circ_0021237	0	0	0	2	0	0	0	0	0	0	0
novel_circ_001239	0	0	0	0	0	0	0	2	0	0	0
novel_circ_001240	0	0	0	0	0	0	2	0	0	0	0
novel_circ_001241	0	0	0	0	0	2	0	0	0	0	0
novel_circ_001242	0	0	0	4	0	0	0	0	2	0	0
novel_circ_001243	0	0	0	0	0	0	0	0	2	0	0
novel_circ_001244	3	0	0	0	0	0	0	0	0	0	0
novel_circ_001245	0	0	0	2	0	0	0	0	0	0	0
novel_circ_001246	0	0	0	2	0	0	0	0	0	0	0
novel_circ_001247	3	0	2	0	2	0	0	0	0	0	0
novel_circ_001248	0	2	0	0	0	0	0	0	0	0	0
novel_circ_001249	0	0	0	5	2	2	0	0	0	0	0
hsa_circ_0002320	0	0	0	0	0	0	0	0	3	0	0
novel_circ_001251	0	0	0	0	4	0	0	0	0	0	0
hsa_circ_0004140	0	0	0	0	0	2	0	4	0	0	0
hsa_circ_0006286	2	0	0	0	0	4	0	2	0	0	0
hsa_circ_0005990	0	0	0	0	0	0	0	3	0	0	0
hsa_circ_0008074	0	0	0	0	0	0	0	1	0	2	0
novel_circ_001256	0	0	0	0	2	0	0	0	0	0	0
hsa_circ_0004103	0	5	0	2	0	0	0	11	0	0	0
novel_circ_001258	0	0	0	0	0	0	0	0	0	2	0
novel_circ_001259	2	0	0	0	3	0	0	0	0	0	0
hsa_circ_0024115	0	0	0	0	0	0	0	0	2	0	0
novel_circ_001261	0	0	0	0	0	0	0	2	0	0	0
novel_circ_001262	3	0	0	4	3	0	0	0	0	0	0
novel_circ_001263	0	0	0	0	0	0	2	0	0	0	0
hsa_circ_0024136	0	0	6	0	0	0	0	0	0	0	0
novel_circ_001265	0	0	0	0	0	0	0	2	0	0	0
novel_circ_001266	0	0	0	0	0	0	0	0	2	0	0
novel_circ_001267	0	0	0	0	0	0	0	0	2	0	0
hsa_circ_0006960	0	0	0	0	0	2	0	2	0	0	0
hsa_circ_0024139	3	0	2	2	0	0	0	0	0	0	0
hsa_circ_0006864	0	0	0	0	0	3	0	2	0	0	0
hsa_circ_0024143	2	3	2	0	4	0	2	5	2	0	2
hsa_circ_0024144	3	2	0	1	0	0	0	0	0	0	0
hsa_circ_0006921	0	0	0	0	0	0	0	2	0	0	0
novel_circ_001274	0	0	0	0	0	0	0	2	0	0	0
novel_circ_001275	0	0	0	0	0	0	4	0	0	0	0
novel_circ_001276	0	0	0	0	0	0	0	0	0	0	2
novel_circ_001277	0	0	0	0	0	0	0	0	0	2	0
novel_circ_001278	0	0	0	0	0	0	0	0	0	2	0
novel_circ_001279	0	0	0	2	0	0	0	0	0	0	0
hsa_circ_0024152	0	0	0	0	0	0	2	0	0	0	0
novel_circ_001281	0	4	0	0	0	0	0	0	0	0	0
hsa_circ_0008602	0	0	0	12	0	9	5	6	16	5	2
novel_circ_001283	0	0	0	2	7	2	5	4	8	8	0
hsa_circ_0006868	0	3	7	1	3	4	0	4	0	0	0
novel_circ_001285	2	0	0	0	0	0	0	0	0	0	0
hsa_circ_0024165	0	0	0	0	0	0	3	0	0	0	0
novel_circ_001287	0	2	0	0	0	0	0	0	0	0	0
novel_circ_001288	0	0	0	0	0	0	2	0	0	0	0
novel_circ_001289	0	0	0	0	0	2	0	0	0	0	0
novel_circ_001290	0	0	0	0	0	2	0	0	0	0	0
hsa_circ_0021263	0	0	0	0	0	0	0	2	0	0	0
novel_circ_001292	4	0	2	0	0	3	0	0	0	0	0
hsa_circ_0024169	17	0	8	8	17	1	0	6	0	0	2
novel_circ_001294	0	0	0	0	3	0	0	0	0	0	0
novel_circ_001295	0	2	0	0	0	0	0	0	0	0	0
hsa_circ_0007423	0	0	0	0	0	0	0	2	0	0	0
hsa_circ_0024181	0	0	0	0	0	0	0	2	0	0	0
novel_circ_001298	0	0	0	0	0	0	0	2	0	0	0
novel_circ_001299	3	2	3	0	0	3	0	0	0	0	0
novel_circ_001300	0	0	0	5	0	0	0	0	0	0	0
novel_circ_001301	0	0	0	0	0	0	0	2	0	0	0
novel_circ_001302	0	0	0	2	0	0	0	0	0	2	0
novel_circ_001303	2	0	0	2	0	0	0	0	0	0	0
novel_circ_001304	0	0	0	1	0	0	0	4	0	0	0
novel_circ_001305	4	0	0	3	0	0	0	3	0	0	0
hsa_circ_0006208	0	1	0	3	2	6	2	4	2	0	2
novel_circ_001307	0	0	2	0	0	0	0	0	0	0	0
hsa_circ_0024190	0	0	0	0	0	0	5	2	0	0	0
novel_circ_001309	0	0	0	0	0	3	0	0	0	0	0
novel_circ_001310	0	0	3	3	0	0	0	0	0	0	3
novel_circ_001311	2	0	0	0	0	4	0	5	0	0	0
novel_circ_001312	0	0	0	0	0	0	0	4	0	0	0
hsa_circ_0024193	2	0	4	3	3	0	0	0	2	0	3
hsa_circ_0003641	0	0	0	0	2	8	1	4	6	0	0
hsa_circ_001219	0	0	0	0	0	2	0	0	0	0	0
novel_circ_001316	0	0	0	0	0	0	0	0	2	0	0
novel_circ_001317	0	0	0	0	0	4	0	3	0	0	0
hsa_circ_0007694	3	0	2	9	2	33	4	23	5	5	3
hsa_circ_0024217	0	0	0	2	0	0	0	0	2	0	0
novel_circ_001320	2	0	0	0	0	0	0	0	0	0	0
novel_circ_001321	0	0	2	0	0	0	0	0	0	0	0
novel_circ_001322	0	0	0	0	0	0	0	2	0	0	0
novel_circ_001323	0	0	0	0	0	0	0	2	0	0	0
hsa_circ_0005583	0	0	0	7	5	3	2	0	2	0	0
novel_circ_001325	0	0	0	0	0	0	0	0	0	0	2
novel_circ_001326	0	0	2	0	0	0	0	0	0	0	0
hsa_circ_0024230	0	0	0	0	0	0	0	2	0	0	0
novel_circ_001328	0	0	0	0	0	2	0	0	0	0	0
novel_circ_001329	0	0	0	0	0	0	0	2	0	0	0
hsa_circ_0005612	0	0	0	0	0	4	0	0	0	0	0
hsa_circ_0024234	0	2	10	0	0	0	0	2	0	0	0
novel_circ_001332	0	0	0	0	0	0	0	2	0	0	0
hsa_circ_0024237	0	0	0	0	0	5	0	0	0	0	0
novel_circ_001334	0	0	0	0	0	0	0	2	0	0	0
hsa_circ_0024242	0	0	0	0	0	0	0	2	0	0	0
hsa_circ_0024243	0	0	0	2	0	0	0	0	0	0	0
hsa_circ_0024251	3	2	0	2	0	2	0	3	0	0	0
hsa_circ_0024256	0	0	0	0	0	0	0	2	0	0	0
novel_circ_001339	3	0	0	4	0	0	0	0	0	0	0
novel_circ_001340	0	0	0	0	0	0	0	0	0	0	2
novel_circ_001341	0	0	0	0	0	0	0	0	0	3	0
novel_circ_001342	0	0	2	0	0	0	0	2	0	0	0
hsa_circ_0002773	0	2	0	0	2	0	0	3	0	0	0
novel_circ_001344	4	0	0	2	0	0	0	0	0	0	0
novel_circ_001345	2	0	0	0	0	0	0	0	0	0	0
novel_circ_001346	0	0	0	0	3	0	0	0	0	0	0
novel_circ_001347	2	0	0	0	0	0	0	0	0	0	0
novel_circ_001348	0	0	0	0	0	0	0	2	0	0	0
novel_circ_001349	4	0	0	11	0	0	2	2	0	0	2
novel_circ_001350	0	0	0	2	0	0	0	0	0	0	0
novel_circ_001351	0	0	0	0	0	3	0	2	0	0	0
novel_circ_001352	0	0	0	0	0	0	0	0	0	0	3
novel_circ_001353	0	0	0	4	0	0	0	0	0	0	0
hsa_circ_0024281	0	0	0	0	0	4	0	0	0	0	0
novel_circ_001355	0	0	0	0	0	0	0	2	0	0	0
novel_circ_001356	0	0	0	0	0	0	0	2	0	0	0
hsa_circ_0024292	0	0	0	3	0	0	0	0	0	0	0
novel_circ_001358	0	0	0	0	0	2	0	0	0	0	0
novel_circ_001359	0	0	0	0	0	0	0	2	0	0	0
hsa_circ_0024295	3	0	2	4	0	0	0	3	0	0	0
hsa_circ_0024296	3	4	0	9	6	0	0	0	0	0	0
novel_circ_001362	0	0	0	2	0	0	0	0	0	0	0
novel_circ_001363	0	0	0	0	0	0	3	0	0	0	0
novel_circ_001364	0	0	0	0	2	0	0	0	0	0	0
novel_circ_001365	0	0	0	0	0	0	2	0	0	0	0
novel_circ_001366	0	0	0	0	0	0	0	2	0	0	0
novel_circ_001367	4	0	0	0	0	0	0	2	0	0	0
novel_circ_001368	0	2	0	0	0	0	0	0	0	0	0
novel_circ_001369	0	0	0	0	2	0	0	0	0	0	0
novel_circ_001370	0	0	3	0	0	0	0	0	0	0	0
novel_circ_001371	5	0	0	0	0	6	5	16	0	0	7
novel_circ_001372	0	0	0	0	0	3	0	0	0	0	0
novel_circ_001373	0	2	0	0	0	0	0	0	0	0	0
hsa_circ_0024317	0	0	0	0	0	2	0	0	0	0	0
novel_circ_001375	0	0	0	3	0	0	0	0	0	0	0
hsa_circ_0008103	0	0	0	0	0	0	2	0	0	0	0
novel_circ_001377	3	3	0	0	0	0	0	2	0	0	0
novel_circ_001378	0	0	0	2	0	0	0	0	0	0	0
novel_circ_001379	0	0	2	0	0	0	0	0	0	0	0
novel_circ_001380	0	2	0	3	0	0	0	0	0	2	2
novel_circ_001381	0	0	2	0	0	0	0	0	0	0	0
novel_circ_001382	0	0	0	0	0	2	0	0	0	0	0
hsa_circ_0005127	0	1	0	4	0	0	0	0	0	0	0
hsa_circ_0024340	0	2	0	0	0	0	0	0	0	0	0
hsa_circ_0005032	0	2	3	2	0	0	0	3	0	0	0
novel_circ_001386	0	0	0	0	0	0	0	0	4	0	0
hsa_circ_0006000	0	0	3	0	0	0	0	0	0	2	0
novel_circ_001388	0	3	0	0	0	0	0	0	0	0	0
novel_circ_001389	0	0	0	0	0	2	0	0	0	0	0
hsa_circ_001015	1	0	3	0	2	4	0	5	0	2	0
novel_circ_001391	0	0	0	2	0	0	2	0	0	0	0
hsa_circ_0024366	0	0	0	2	0	2	0	0	0	0	0
novel_circ_001393	0	0	0	0	0	0	0	2	0	0	0
novel_circ_001394	0	0	0	3	0	0	0	0	0	0	0
hsa_circ_0007827	5	5	0	13	5	10	14	21	0	0	4
novel_circ_001396	0	0	0	0	0	3	0	0	0	0	0
hsa_circ_0024402	0	0	0	0	0	3	5	0	0	0	0
novel_circ_001398	5	2	0	0	0	2	0	0	0	0	0
hsa_circ_0002743	2	1	0	0	4	0	0	0	0	0	0
novel_circ_001400	5	2	0	0	0	0	0	0	0	0	0
novel_circ_001401	0	0	0	0	2	0	0	0	0	0	0
novel_circ_001402	0	0	0	0	0	0	0	2	0	0	0
novel_circ_001403	2	0	0	0	0	0	0	0	0	0	0
novel_circ_001404	0	0	0	2	3	0	0	0	0	0	0
novel_circ_001405	0	2	0	0	0	0	0	0	0	0	0
novel_circ_001406	8	6	2	4	5	0	0	3	0	0	0
hsa_circ_0024440	0	0	0	0	0	0	0	0	0	2	0
hsa_circ_0024444	0	0	0	0	0	0	0	2	0	0	0
novel_circ_001409	0	0	2	3	0	0	0	0	0	0	0
hsa_circ_0004195	0	0	0	0	0	0	0	4	0	0	0
novel_circ_001411	0	0	2	0	0	0	0	0	0	0	0
hsa_circ_0024466	0	0	0	0	0	0	0	4	0	0	0
hsa_circ_000130	0	5	0	0	6	0	2	9	0	0	2
hsa_circ_0007372	3	0	5	0	8	1	0	0	1	0	1
hsa_circ_0008157	0	0	0	3	0	0	0	3	2	0	0
novel_circ_001416	0	0	0	2	0	0	0	0	0	0	0
hsa_circ_0006374	0	0	0	0	0	2	0	0	0	0	0
hsa_circ_0024473	0	0	0	0	0	2	0	2	0	0	0
novel_circ_001419	0	2	0	0	0	0	0	0	0	0	0
hsa_circ_0007383	8	6	4	13	8	5	5	3	4	7	2
hsa_circ_0005589	6	0	0	7	4	8	6	4	0	3	0
novel_circ_001422	0	0	2	0	0	0	0	0	0	0	0
hsa_circ_0024477	0	0	0	0	0	0	0	0	0	0	3
novel_circ_001424	0	0	0	0	0	2	0	0	0	0	0
novel_circ_001425	0	0	0	0	2	0	0	5	0	0	0
hsa_circ_0002294	3	0	0	0	2	0	0	0	0	0	2
novel_circ_001427	0	0	0	2	0	3	0	0	0	0	0
hsa_circ_001017	0	0	0	0	2	0	0	0	0	0	0
novel_circ_001429	0	0	0	0	0	0	2	0	0	0	0
novel_circ_001430	0	0	2	0	0	0	0	0	0	0	0
hsa_circ_0024495	0	0	0	0	0	2	0	2	0	0	0
hsa_circ_0008918	0	0	0	0	0	0	0	3	0	0	0
novel_circ_001433	0	0	0	0	0	0	2	7	0	0	2
hsa_circ_0006588	0	0	0	0	0	0	2	0	0	0	0
hsa_circ_0004293	0	0	4	2	3	0	0	3	5	0	0
novel_circ_001436	0	0	0	0	2	0	0	0	0	0	0
hsa_circ_0024526	0	0	0	0	0	4	0	0	0	0	0
novel_circ_001438	0	0	0	0	2	0	0	0	0	0	0
hsa_circ_0024553	0	0	0	0	0	2	0	2	0	0	0
hsa_circ_0006932	0	0	0	0	0	6	0	4	0	0	3
novel_circ_001441	0	2	0	0	0	0	0	0	0	0	0
novel_circ_001442	0	0	0	0	0	0	0	2	0	0	0
hsa_circ_0007665	2	2	2	0	4	5	0	7	0	0	0
novel_circ_001444	0	0	0	0	2	0	0	0	0	0	0
novel_circ_001445	2	0	0	0	0	2	0	0	0	0	2
hsa_circ_002007	0	0	0	4	3	6	0	4	4	3	5
novel_circ_001447	3	0	0	2	0	0	0	0	0	0	0
novel_circ_001448	21	15	14	49	19	7	0	0	9	4	4
novel_circ_001449	0	0	0	0	0	0	0	2	0	0	0
novel_circ_001450	0	0	0	3	0	0	0	0	0	0	0
novel_circ_001451	1	0	0	0	0	0	0	3	0	0	0
hsa_circ_0024596	0	0	0	0	0	2	0	4	3	0	0
hsa_circ_0024602	0	0	0	0	0	0	0	3	0	0	0
novel_circ_001454	0	0	0	0	0	0	0	2	0	0	0
novel_circ_001455	0	0	0	0	0	0	0	2	0	0	0
hsa_circ_0024604	19	5	8	0	4	24	9	11	6	12	4
hsa_circ_0024605	6	4	4	23	0	4	0	5	0	1	0
hsa_circ_0024609	0	0	0	2	3	0	0	0	0	0	1
novel_circ_001459	0	2	0	0	0	0	0	0	0	0	0
novel_circ_001460	0	0	0	0	2	0	0	0	0	0	0
novel_circ_001461	2	0	0	0	0	0	0	0	0	0	0
novel_circ_001462	0	0	0	2	0	0	0	1	0	0	0
hsa_circ_0024626	2	0	2	0	0	0	0	2	0	1	0
hsa_circ_0024627	0	0	0	0	0	0	0	0	0	3	2
novel_circ_001465	0	0	0	2	2	0	0	0	0	0	4
novel_circ_001466	0	0	0	0	0	0	0	2	0	0	0
novel_circ_001467	0	0	3	0	0	0	0	0	0	0	0
hsa_circ_0024640	0	0	0	2	0	0	0	0	0	0	0
novel_circ_001469	0	0	0	0	0	0	0	3	0	0	0
novel_circ_001470	0	0	0	0	0	0	0	0	2	0	0
novel_circ_001471	2	0	0	1	0	0	0	0	0	0	0
novel_circ_001472	0	2	0	0	0	0	0	10	0	0	0
novel_circ_001473	2	0	0	0	0	0	0	0	0	0	0
hsa_circ_0024648	2	0	0	2	2	1	0	8	0	0	0
hsa_circ_0009021	0	2	2	0	2	0	0	0	0	0	0
hsa_circ_0002100	15	0	3	10	3	32	11	45	4	8	8
hsa_circ_0002955	2	0	3	5	3	7	2	14	0	0	3
hsa_circ_0002089	2	2	2	1	2	11	0	24	3	0	0
novel_circ_001479	0	0	0	0	2	0	0	0	0	0	0
hsa_circ_0024656	0	0	0	0	0	2	0	0	0	0	0
hsa_circ_001221	2	0	0	0	0	0	0	0	0	0	0
hsa_circ_0003302	22	33	13	32	25	24	8	19	7	6	4
novel_circ_001483	0	0	2	0	0	0	0	0	0	0	0
novel_circ_001484	0	0	0	0	0	0	0	0	2	0	0
hsa_circ_0007192	0	0	2	0	0	1	0	3	0	4	0
novel_circ_001486	0	0	0	0	0	0	3	0	0	0	0
novel_circ_001487	0	0	0	0	0	0	0	2	0	0	0
novel_circ_001488	0	0	0	2	0	0	0	5	0	0	0
novel_circ_001489	0	0	2	0	0	0	0	0	0	0	0
novel_circ_001490	0	0	0	0	0	0	0	3	0	0	0
novel_circ_001491	0	0	0	0	0	0	0	2	0	0	0
novel_circ_001492	0	0	0	0	0	0	0	2	0	0	0
hsa_circ_0003391	0	0	0	0	0	0	3	5	0	2	0
novel_circ_001494	0	0	0	2	0	0	0	0	0	0	0
novel_circ_001495	3	0	2	10	6	0	0	0	0	0	0
hsa_circ_0003997	0	0	0	2	0	8	3	0	1	0	0
novel_circ_001497	0	0	0	0	2	0	0	3	0	0	0
novel_circ_001498	0	0	0	0	0	0	0	2	0	0	0
hsa_circ_0004798	0	0	0	3	0	0	0	0	0	0	0
novel_circ_001500	0	0	0	0	0	0	0	2	0	0	0
novel_circ_001501	0	0	0	0	0	0	0	2	0	0	0
hsa_circ_0024737	0	0	0	4	0	0	0	1	2	0	0
hsa_circ_002083	5	3	2	4	7	4	5	9	0	0	0
novel_circ_001504	23	5	0	0	4	0	0	0	0	0	0
novel_circ_001505	6	0	0	0	0	0	0	0	0	0	0
novel_circ_001506	0	0	0	0	0	0	0	0	0	0	2
novel_circ_001507	0	0	0	0	0	0	2	0	0	0	0
novel_circ_001508	0	0	0	0	0	2	0	0	0	0	0
hsa_circ_0005295	0	0	0	0	2	0	0	0	0	0	0
novel_circ_001510	0	2	0	2	3	0	0	0	3	0	0
novel_circ_001511	2	0	0	0	0	0	0	0	0	0	0
novel_circ_001512	0	0	2	0	0	0	0	0	0	0	0
novel_circ_001513	4	0	2	2	0	0	0	0	0	0	0
hsa_circ_0024774	0	0	0	0	0	4	0	0	0	0	0
novel_circ_001515	0	0	0	0	0	0	0	3	0	0	0
novel_circ_001516	0	0	0	0	0	0	0	3	0	0	0
novel_circ_001517	0	0	0	0	0	0	0	0	2	0	0
novel_circ_001518	0	0	0	0	0	2	0	0	0	0	0
novel_circ_001519	0	0	0	0	0	0	0	2	0	0	0
hsa_circ_0002019	0	0	0	2	0	4	0	2	0	0	0
hsa_circ_0024824	8	0	0	0	2	0	0	0	0	0	0
hsa_circ_0007058	0	0	0	0	0	4	0	3	0	0	3
novel_circ_001523	8	4	4	8	5	9	9	8	0	2	3
novel_circ_001524	0	3	0	0	0	0	0	0	0	0	0
hsa_circ_0002083	0	0	0	0	0	1	0	0	2	0	0
hsa_circ_0004296	0	0	0	0	0	0	0	0	0	2	0
hsa_circ_0008301	0	0	0	0	0	3	0	5	3	0	1
novel_circ_001528	0	0	0	0	0	0	2	0	0	0	0
hsa_circ_001840	2	0	2	0	0	0	0	0	0	0	0
hsa_circ_001962	5	5	0	4	2	7	6	0	2	0	0
hsa_circ_001553	2	3	4	5	2	0	0	0	2	0	0
hsa_circ_0007153	0	0	0	0	0	4	0	2	0	0	2
hsa_circ_0024834	3	1	0	3	5	5	0	0	0	0	0
novel_circ_001534	0	0	0	0	0	0	0	0	0	0	2
novel_circ_001535	0	0	0	0	2	0	0	0	0	0	0
novel_circ_001536	0	0	0	0	0	2	0	0	0	0	0
novel_circ_001537	0	0	0	0	0	0	2	0	0	0	0
hsa_circ_0024837	0	0	0	0	0	4	3	10	0	0	0
novel_circ_001539	0	0	0	2	0	0	0	2	0	0	0
hsa_circ_0024840	0	0	0	0	0	0	0	3	0	6	0
hsa_circ_0024843	0	0	0	2	0	2	0	0	0	0	0
hsa_circ_001019	0	0	0	0	0	0	3	0	0	0	0
hsa_circ_0005027	0	0	0	0	0	0	0	5	0	0	0
hsa_circ_0007843	0	0	0	2	0	0	4	0	0	0	2
novel_circ_001545	0	0	0	0	0	2	0	0	0	0	0
novel_circ_001546	0	0	0	0	0	0	0	0	0	0	3
novel_circ_001547	0	0	0	0	0	3	0	0	0	0	0
novel_circ_001548	0	0	0	0	0	0	0	0	0	0	2
hsa_circ_0024861	0	0	0	0	0	0	2	0	0	0	0
hsa_circ_001872	0	0	0	0	0	0	2	0	0	0	0
novel_circ_001551	0	0	0	0	0	0	0	0	0	0	2
hsa_circ_0024876	0	0	0	0	0	0	0	2	0	0	0
novel_circ_001553	0	0	0	0	0	0	0	0	0	0	2
novel_circ_001554	0	0	0	0	0	0	0	0	0	2	0
hsa_circ_0002484	19	17	13	30	17	38	14	38	20	7	14
novel_circ_001556	0	0	0	0	2	0	0	0	0	0	0
novel_circ_001557	2	0	0	0	0	0	0	0	0	0	0
hsa_circ_0008967	19	15	15	14	13	20	5	21	14	8	9
novel_circ_001559	0	0	0	2	0	0	0	0	0	0	0
hsa_circ_0003234	6	3	0	7	2	3	0	12	2	5	3
hsa_circ_0024913	0	0	0	0	0	2	2	0	0	0	0
hsa_circ_0024917	0	0	0	0	0	0	0	2	0	0	0
hsa_circ_0024920	0	0	0	0	0	0	0	2	0	0	0
novel_circ_001564	0	0	0	0	2	0	0	0	0	0	0
hsa_circ_0021322	0	0	0	3	0	0	0	0	0	0	0
novel_circ_001566	0	0	0	0	0	0	0	0	0	0	2
hsa_circ_001456	2	0	0	2	1	8	4	6	3	0	0
novel_circ_001568	0	0	0	3	0	0	0	0	0	0	0
novel_circ_001569	0	0	0	0	0	2	0	0	0	0	0
hsa_circ_0021341	0	0	0	0	2	0	0	0	0	0	0
novel_circ_001571	0	0	0	6	0	0	0	0	0	0	2
novel_circ_001572	0	0	0	0	0	0	2	0	2	0	0
novel_circ_001573	5	0	7	3	3	0	0	2	0	0	0
novel_circ_001574	0	0	0	2	0	0	0	0	0	0	0
novel_circ_001575	2	0	0	0	0	0	0	0	0	0	0
novel_circ_001576	3	0	0	2	0	0	0	2	0	0	0
novel_circ_001577	4	0	0	3	0	0	0	0	0	0	3
novel_circ_001578	0	0	0	0	0	0	0	4	0	0	0
hsa_circ_0021350	2	0	0	0	2	0	0	0	0	0	0
novel_circ_001580	3	0	0	0	0	0	0	0	0	0	0
novel_circ_001581	3	0	0	0	3	0	2	0	0	0	0
hsa_circ_0021371	0	0	0	0	0	0	0	2	0	0	0
novel_circ_001583	0	0	2	0	0	0	0	0	0	0	0
novel_circ_001584	0	0	0	0	0	0	2	0	0	0	0
novel_circ_001585	0	0	0	0	0	5	0	0	0	0	0
hsa_circ_0021386	0	0	2	0	0	0	0	0	0	0	0
novel_circ_001587	0	2	0	0	0	0	0	0	0	0	0
novel_circ_001588	0	0	0	0	0	0	2	0	0	0	0
novel_circ_001589	0	2	0	0	0	0	0	0	0	0	0
hsa_circ_0021396	3	0	3	0	5	0	0	0	0	0	2
hsa_circ_0002443	0	2	2	7	0	5	0	4	0	0	0
hsa_circ_0021398	2	0	0	3	0	0	0	0	0	0	0
hsa_circ_0003577	0	0	0	0	0	2	0	0	0	0	0
novel_circ_001594	0	0	0	0	0	0	0	0	2	0	0
novel_circ_001595	0	0	0	0	3	0	0	0	0	0	0
novel_circ_001596	2	0	0	0	0	0	0	0	0	0	0
novel_circ_001597	0	0	0	0	0	0	2	0	2	0	0
novel_circ_001598	0	0	0	0	0	0	0	0	0	2	0
novel_circ_001599	0	0	0	0	3	0	0	0	0	0	0
novel_circ_001600	0	0	0	0	0	0	2	0	0	0	0
novel_circ_001601	0	0	0	2	3	0	0	0	2	0	0
novel_circ_001602	2	0	0	0	0	0	0	0	0	0	0
hsa_circ_0021412	0	0	0	2	0	2	0	0	0	0	0
novel_circ_001604	2	0	0	0	0	0	0	4	4	0	0
novel_circ_001605	3	0	0	0	0	0	0	0	0	0	0
novel_circ_001606	0	0	2	0	0	0	0	0	0	0	0
hsa_circ_0002778	0	0	0	2	0	0	0	0	2	0	0
novel_circ_001608	0	0	0	0	0	2	0	0	0	0	0
hsa_circ_0021424	0	0	0	0	0	0	0	2	3	0	0
hsa_circ_000109	0	3	0	0	5	0	0	3	0	0	3
hsa_circ_000532	3	4	4	0	0	5	0	10	3	0	5
novel_circ_001612	0	0	0	0	0	3	0	0	0	0	0
novel_circ_001613	0	0	0	3	0	0	0	0	0	0	0
novel_circ_001614	0	0	0	2	0	0	0	0	0	0	0
novel_circ_001615	0	0	0	0	0	0	0	3	0	0	0
novel_circ_001616	0	0	0	0	0	0	0	3	0	0	0
novel_circ_001617	0	0	0	0	0	0	0	2	0	0	0
novel_circ_001618	3	0	0	0	0	0	2	0	0	0	0
hsa_circ_0021460	0	0	0	4	0	0	0	0	0	0	0
novel_circ_001620	2	0	0	1	0	2	0	0	0	0	0
hsa_circ_0021464	0	0	4	0	0	0	0	2	0	0	0
hsa_circ_0002687	10	0	0	8	4	7	2	0	0	0	4
novel_circ_001623	0	0	0	0	0	0	0	2	0	0	0
novel_circ_001624	0	0	0	0	2	0	0	0	0	0	0
hsa_circ_0021472	2	0	0	0	0	0	0	0	0	0	0
novel_circ_001626	0	0	0	0	0	2	0	0	0	0	3
novel_circ_001627	0	2	0	0	0	0	0	0	0	0	0
hsa_circ_0021481	0	0	0	0	0	0	2	0	0	0	0
hsa_circ_0021483	0	0	0	2	1	0	0	0	0	0	0
novel_circ_001630	2	0	0	0	0	0	0	0	0	0	0
novel_circ_001631	0	0	0	3	0	0	0	1	0	0	0
hsa_circ_0006412	2	0	0	0	2	0	0	0	0	0	0
novel_circ_001633	0	0	0	0	0	0	2	0	0	0	0
novel_circ_001634	0	0	0	0	0	2	0	0	0	0	0
novel_circ_001635	0	0	0	3	0	2	0	0	0	0	0
novel_circ_001636	0	2	0	0	0	0	0	0	0	0	0
hsa_circ_0021492	0	0	0	4	0	0	0	0	0	0	0
novel_circ_001638	0	0	0	2	0	0	0	0	0	0	0
novel_circ_001639	0	0	0	0	2	0	0	0	0	0	0
hsa_circ_0021494	0	2	0	0	0	0	0	0	0	0	0
novel_circ_001641	0	0	0	0	2	0	0	0	0	0	0
novel_circ_001642	3	0	0	0	0	0	0	0	0	0	0
novel_circ_001643	0	0	0	0	0	0	0	2	0	0	0
novel_circ_001644	0	0	2	0	0	0	0	0	0	0	0
novel_circ_001645	0	0	0	0	0	0	0	2	0	0	0
hsa_circ_0021505	0	0	0	0	5	0	0	0	0	0	0
hsa_circ_0021506	0	0	0	2	0	0	0	0	0	0	0
hsa_circ_0021507	2	0	0	0	0	0	0	0	0	0	0
novel_circ_001649	0	3	0	0	0	0	0	0	0	0	0
novel_circ_001650	0	0	0	0	5	0	0	0	0	0	0
novel_circ_001651	0	0	3	0	1	0	0	0	0	0	0
novel_circ_001652	0	2	0	2	0	0	0	0	0	0	0
novel_circ_001653	0	0	0	0	0	0	0	0	2	0	0
novel_circ_001654	4	0	1	0	0	0	0	0	0	0	0
novel_circ_001655	0	0	0	0	0	0	0	2	0	0	0
novel_circ_001656	0	4	0	0	0	0	0	0	0	0	0
hsa_circ_0021523	0	0	0	0	0	0	0	6	0	0	0
novel_circ_001658	0	0	0	0	0	0	0	2	0	0	0
novel_circ_001659	0	0	0	0	0	0	0	3	0	0	0
novel_circ_001660	3	0	0	0	0	0	0	0	0	0	0
novel_circ_001661	0	0	0	0	0	2	0	0	0	0	0
novel_circ_001662	0	0	0	0	0	0	0	3	0	0	0
hsa_circ_0007496	0	0	0	0	0	0	6	3	0	0	0
novel_circ_001664	0	2	0	0	0	0	0	0	0	0	0
hsa_circ_0007276	2	0	0	0	0	0	0	0	0	0	0
hsa_circ_0008279	0	0	0	0	0	0	0	0	0	2	2
novel_circ_001667	0	0	0	0	0	0	0	0	2	0	0
novel_circ_001668	0	0	0	2	0	0	0	0	0	0	0
novel_circ_001669	0	0	0	2	0	0	0	0	0	0	0
novel_circ_001670	0	0	0	0	0	0	0	0	2	0	0
novel_circ_001671	0	0	0	0	0	2	0	0	0	0	0
novel_circ_001672	0	0	0	2	0	2	0	0	0	0	2
novel_circ_001673	2	0	0	0	0	5	0	2	0	0	0
novel_circ_001674	0	0	0	0	0	0	0	5	0	0	0
hsa_circ_0020816	0	0	0	0	0	4	0	0	0	0	0
novel_circ_001676	0	0	0	0	0	2	2	0	0	0	0
novel_circ_001677	0	0	0	0	0	0	0	2	0	0	0
hsa_circ_0020822	0	0	1	0	3	0	0	5	0	0	0
novel_circ_001679	0	0	0	0	0	2	0	0	0	0	0
hsa_circ_0004132	3	0	0	4	0	0	0	0	0	0	0
novel_circ_001681	0	0	0	0	0	0	3	0	0	0	0
novel_circ_001682	0	0	0	0	0	3	0	0	0	0	0
novel_circ_001683	3	0	0	0	0	0	0	0	0	0	0
novel_circ_001684	2	0	0	0	0	0	0	0	0	0	0
hsa_circ_0021549	4	0	0	2	0	0	0	0	0	0	0
novel_circ_001686	0	2	0	0	0	0	0	0	0	0	0
novel_circ_001687	2	0	2	0	0	0	0	0	0	0	0
hsa_circ_0021553	0	0	0	0	2	0	0	0	0	0	0
novel_circ_001689	0	109	102	292	0	0	0	118	0	0	0
novel_circ_001690	0	0	0	8	3	0	0	2	5	0	0
novel_circ_001691	0	0	0	0	0	5	2	0	0	0	0
hsa_circ_0003712	0	0	0	0	0	0	0	4	2	0	2
novel_circ_001693	0	0	0	0	0	2	0	0	0	0	0
novel_circ_001694	0	0	0	0	0	0	2	0	0	0	0
novel_circ_001695	2	2	0	2	0	2	0	6	3	0	2
hsa_circ_0003119	0	0	0	2	0	5	5	8	0	3	2
hsa_circ_0021570	37	19	10	24	30	21	6	32	11	10	10
hsa_circ_0021572	0	0	0	0	2	0	0	0	0	0	0
hsa_circ_0021574	0	0	0	4	0	0	0	0	0	0	0
novel_circ_001700	0	0	0	2	0	0	0	0	0	0	0
novel_circ_001701	0	0	0	0	0	0	0	2	0	0	0
hsa_circ_0021585	0	0	0	0	0	2	0	0	0	0	0
hsa_circ_000533	0	0	0	0	0	0	0	2	2	0	0
novel_circ_001704	0	0	0	0	0	0	0	3	0	0	0
hsa_circ_000016	239	43	135	325	229	227	133	284	78	69	92
novel_circ_001706	0	0	0	3	0	0	0	0	0	0	0
hsa_circ_0008887	0	7	3	0	3	0	0	0	0	0	0
novel_circ_001708	0	0	0	3	0	0	0	0	0	0	0
hsa_circ_000111	2	0	0	0	2	0	0	0	0	0	0
novel_circ_001710	2	0	0	0	0	0	0	0	0	0	0
hsa_circ_0021609	0	0	0	0	0	0	0	8	0	2	0
hsa_circ_0020845	0	0	0	4	0	0	0	0	0	0	0
novel_circ_001713	0	0	0	0	0	0	0	0	0	0	2
hsa_circ_0005974	3	4	2	4	0	3	3	9	0	0	0
novel_circ_001715	0	0	0	0	5	0	0	0	0	0	0
hsa_circ_001667	0	0	0	0	0	2	0	0	0	0	0
hsa_circ_0021637	0	0	0	0	0	0	0	6	0	0	0
hsa_circ_0021644	0	0	2	0	0	0	5	0	0	0	0
hsa_circ_001353	5	0	0	2	3	4	0	7	2	0	0
hsa_circ_0021652	0	5	0	1	0	0	0	3	0	0	0
hsa_circ_0002280	0	0	5	1	0	0	0	2	0	0	0
hsa_circ_000112	0	0	0	2	0	0	0	0	0	0	0
hsa_circ_0004851	5	3	5	7	2	0	2	3	0	2	0
novel_circ_001724	0	0	0	2	0	0	0	0	0	0	0
novel_circ_001725	0	0	0	0	0	0	0	2	0	0	0
hsa_circ_0021664	0	0	0	0	0	0	0	0	0	2	0
hsa_circ_0021674	0	0	0	0	0	3	0	0	0	0	0
novel_circ_001728	0	0	0	0	0	2	0	0	0	0	0
novel_circ_001729	0	0	0	0	0	0	0	3	0	0	0
novel_circ_001730	0	0	0	0	0	0	0	4	0	0	0
novel_circ_001731	0	0	0	0	0	0	0	2	0	0	0
novel_circ_001732	8	0	6	5	9	6	0	4	0	0	0
hsa_circ_0021706	0	0	0	0	0	0	0	2	0	0	0
hsa_circ_0021707	0	0	0	0	0	0	0	0	0	0	2
hsa_circ_0021708	0	0	0	0	0	0	3	0	2	0	0
hsa_circ_0006254	2	0	0	4	0	0	0	5	0	0	0
hsa_circ_0021710	0	0	0	0	0	0	0	2	0	0	0
novel_circ_001738	0	0	0	3	0	0	0	0	0	0	0
hsa_circ_0021712	31	0	34	56	37	12	4	10	18	2	5
hsa_circ_0003768	4	2	0	20	6	0	0	6	0	0	2
novel_circ_001741	3	0	4	0	3	0	0	3	0	0	0
hsa_circ_001223	3	4	0	4	2	14	0	8	5	4	0
hsa_circ_0006311	0	0	0	0	0	0	0	0	0	0	2
novel_circ_001744	0	0	0	0	0	4	0	0	0	0	0
novel_circ_001745	0	0	0	0	0	0	0	0	4	0	0
hsa_circ_0021725	0	0	0	0	0	0	0	0	2	0	0
novel_circ_001747	0	0	0	0	0	0	0	2	0	0	0
novel_circ_001748	0	0	0	0	0	0	0	0	2	0	0
hsa_circ_0021727	0	0	0	0	0	9	9	34	4	5	20
novel_circ_001750	0	0	0	0	0	0	0	2	0	3	0
hsa_circ_0021728	0	0	0	0	0	9	6	17	0	7	7
hsa_circ_0021729	0	0	0	0	0	3	2	3	0	2	4
hsa_circ_0005413	0	0	0	0	0	0	0	3	0	0	0
hsa_circ_0021739	0	0	0	0	0	4	0	5	0	0	0
novel_circ_001755	0	0	0	0	0	0	2	0	0	4	0
hsa_circ_0006988	6	9	5	9	4	5	0	11	0	2	0
novel_circ_001757	0	0	0	0	0	2	0	0	0	0	0
novel_circ_001758	0	0	0	0	0	0	2	0	0	0	0
novel_circ_001759	0	0	0	0	0	2	0	0	0	0	0
hsa_circ_0005044	0	0	2	0	0	0	0	0	0	0	0
novel_circ_001761	0	0	0	0	0	3	0	4	0	2	0
novel_circ_001762	2	0	0	0	0	0	0	0	2	0	0
hsa_circ_0003321	2	0	0	0	0	0	0	0	0	0	0
hsa_circ_0021760	0	0	0	2	0	0	0	0	0	0	0
hsa_circ_0021762	0	0	2	0	0	0	0	0	0	0	0
novel_circ_001766	0	0	0	0	0	3	0	0	0	0	0
hsa_circ_0004146	0	0	0	6	0	0	2	7	0	0	0
hsa_circ_0006430	0	0	0	0	0	2	2	0	0	0	0
hsa_circ_0020860	0	0	0	0	0	0	2	0	0	0	0
novel_circ_001770	0	0	0	0	0	0	0	0	0	2	0
novel_circ_001771	0	2	0	0	0	0	0	0	0	0	0
novel_circ_001772	2	0	0	2	0	0	0	0	0	0	0
hsa_circ_0007605	0	2	0	0	0	0	0	2	0	0	0
hsa_circ_0020875	0	0	0	0	0	0	0	2	0	0	0
novel_circ_001775	0	0	0	0	0	0	0	0	0	2	0
hsa_circ_0002350	2	0	0	6	4	5	4	3	0	0	3
hsa_circ_0004410	0	0	0	0	0	4	0	3	0	0	3
hsa_circ_000793	0	0	4	4	0	0	0	2	0	0	0
hsa_circ_0008451	0	2	0	0	0	0	0	2	0	0	0
novel_circ_001780	2	0	0	0	0	0	0	0	0	0	0
hsa_circ_0020913	2	3	0	0	0	2	0	5	0	0	0
hsa_circ_0020914	2	0	0	0	0	0	0	8	0	0	0
hsa_circ_0020915	0	0	0	0	0	0	0	2	0	0	0
hsa_circ_0007401	5	2	2	4	4	3	0	7	3	0	3
hsa_circ_0004637	0	0	0	0	0	0	0	2	0	0	0
hsa_circ_0004960	1	0	0	10	3	3	0	2	0	0	3
novel_circ_001787	0	2	0	0	0	0	0	0	0	0	0
hsa_circ_0020935	0	0	0	0	0	0	0	2	0	0	0
hsa_circ_0020936	3	0	0	0	0	0	0	0	3	0	0
novel_circ_001790	0	0	0	0	2	0	0	0	0	0	0
novel_circ_001791	0	0	0	0	0	0	0	0	0	2	0
hsa_circ_0020946	0	0	0	0	0	0	0	2	0	0	0
hsa_circ_0007923	3	0	0	0	0	0	0	0	0	0	0
hsa_circ_0020953	0	0	0	0	0	0	0	3	0	0	0
novel_circ_001795	0	0	0	3	0	0	0	0	0	0	0
novel_circ_001796	0	0	0	0	0	0	0	0	0	0	2
novel_circ_001797	0	0	0	2	0	0	0	0	0	0	0
hsa_circ_0021773	0	0	0	2	0	0	0	0	0	0	0
novel_circ_001799	0	0	2	0	0	0	2	2	0	0	0
hsa_circ_0021781	0	0	0	0	2	0	0	0	0	0	0
novel_circ_001801	2	0	0	0	0	4	0	11	0	0	0
hsa_circ_0021796	0	0	0	0	0	0	0	0	0	3	0
hsa_circ_0009018	0	0	0	0	0	0	0	0	2	0	0
hsa_circ_0008830	0	2	0	0	0	0	0	0	0	0	0
hsa_circ_0021801	0	0	0	0	0	0	0	3	0	0	0
novel_circ_001806	0	0	0	3	0	0	0	0	0	0	0
hsa_circ_000536	0	16	6	6	9	0	9	6	5	0	0
hsa_circ_0021821	0	0	0	2	0	0	0	0	0	0	0
novel_circ_001809	0	0	3	0	7	0	0	0	0	0	0
novel_circ_001810	0	0	4	0	0	0	0	0	0	0	0
hsa_circ_001458	0	3	0	0	0	1	0	0	0	0	0
hsa_circ_0021827	0	0	2	0	0	0	0	0	0	0	0
hsa_circ_0003668	0	0	0	0	0	0	0	0	2	0	0
hsa_circ_0007719	7	0	9	9	4	4	2	3	4	2	0
hsa_circ_0021833	0	0	0	0	0	2	0	0	0	0	0
hsa_circ_0021842	0	0	6	0	0	3	0	2	0	0	0
hsa_circ_0021843	0	0	0	0	2	2	0	3	5	0	0
hsa_circ_0009155	0	2	0	0	0	0	0	0	0	0	0
hsa_circ_0007001	3	0	0	0	0	0	0	8	0	8	3
hsa_circ_0007061	0	0	0	0	0	2	0	0	0	0	0
hsa_circ_0008415	0	0	3	0	0	0	0	0	0	0	0
hsa_circ_0003110	0	0	0	0	0	4	0	0	0	0	0
novel_circ_001823	0	0	0	0	0	0	0	2	0	2	0
hsa_circ_0005548	0	3	0	0	0	0	0	0	0	0	0
novel_circ_001825	0	0	0	2	0	0	0	0	0	0	0
novel_circ_001826	0	0	0	3	0	0	0	0	0	0	0
novel_circ_001827	0	0	0	0	0	3	0	0	0	2	0
novel_circ_001828	0	0	0	0	0	2	0	0	0	0	0
novel_circ_001829	0	0	0	0	0	0	0	2	0	0	0
hsa_circ_0021902	0	0	0	0	0	0	2	0	0	0	0
novel_circ_001831	0	0	0	2	0	0	0	0	0	0	0
novel_circ_001832	0	0	0	0	0	0	0	2	0	0	0
novel_circ_001833	0	0	0	0	0	2	0	3	0	0	0
hsa_circ_0021929	0	0	0	2	0	0	0	0	0	0	0
novel_circ_001835	0	0	0	4	0	0	0	0	0	0	0
novel_circ_001836	0	0	0	0	0	2	0	0	0	0	0
novel_circ_001837	0	0	0	0	0	2	0	0	0	0	0
hsa_circ_001669	4	0	0	0	2	4	0	3	0	0	0
novel_circ_001839	0	0	0	0	0	0	0	0	0	0	2
novel_circ_001840	0	0	0	0	0	0	0	2	0	0	0
novel_circ_001841	0	0	0	0	0	4	0	0	0	0	0
novel_circ_001842	0	0	0	0	0	0	0	2	0	0	0
novel_circ_001843	5	0	0	0	0	0	0	1	0	0	0
novel_circ_001844	0	0	0	0	0	0	0	2	0	0	0
hsa_circ_001554	0	0	0	0	0	5	0	0	0	0	0
hsa_circ_001224	0	0	0	0	0	6	7	3	6	0	0
novel_circ_001847	0	0	0	2	0	0	0	0	0	0	0
hsa_circ_0006723	0	0	2	0	0	0	0	0	0	0	0
novel_circ_001849	0	0	0	0	2	0	0	0	0	0	0
hsa_circ_0003509	0	0	0	0	0	2	0	0	0	0	0
hsa_circ_0022001	0	0	0	0	0	0	0	0	0	2	0
hsa_circ_0022003	0	0	0	0	0	0	0	2	0	0	0
hsa_circ_000795	0	0	3	0	0	0	0	2	0	0	0
hsa_circ_0007254	1	0	0	0	0	3	0	1	3	0	0
novel_circ_001855	0	0	0	0	0	2	0	0	0	0	0
novel_circ_001856	0	2	0	0	0	0	0	0	0	0	0
novel_circ_001857	0	0	0	2	0	0	0	2	0	0	0
novel_circ_001858	0	0	0	0	0	0	0	2	0	0	0
hsa_circ_0022022	0	0	0	0	0	0	2	0	0	0	0
hsa_circ_0022025	1	2	3	0	0	0	0	1	2	0	0
hsa_circ_0022026	0	2	0	2	0	0	0	2	2	0	0
hsa_circ_0022029	2	0	4	0	0	0	0	0	0	0	0
hsa_circ_0008810	0	0	0	0	0	0	0	0	0	0	2
novel_circ_001864	4	0	0	0	0	0	0	0	0	0	0
novel_circ_001865	0	0	0	0	0	0	0	0	0	0	2
hsa_circ_0022047	0	0	0	2	0	0	0	0	0	0	0
novel_circ_001867	0	0	0	0	2	0	0	0	0	0	0
hsa_circ_0022054	0	0	0	0	0	0	0	2	0	0	0
hsa_circ_0004075	7	7	2	7	0	4	0	0	3	2	0
hsa_circ_0022058	0	0	0	0	0	0	0	0	0	0	2
novel_circ_001871	0	0	0	2	0	2	0	0	0	0	0
hsa_circ_0005696	0	0	0	0	0	0	0	0	0	2	0
novel_circ_001873	0	0	0	0	0	0	0	4	0	0	0
novel_circ_001874	0	0	3	0	0	0	0	2	0	0	0
hsa_circ_0022103	0	0	0	0	0	2	3	0	0	0	0
hsa_circ_0020982	0	0	0	0	0	0	2	7	0	0	0
novel_circ_001877	0	0	0	3	0	0	2	0	2	0	0
hsa_circ_0005204	10	11	15	34	9	8	4	1	4	3	0
novel_circ_001879	0	2	0	2	0	0	0	0	0	0	0
novel_circ_001880	2	2	0	0	0	0	0	0	0	0	0
hsa_circ_0022168	0	0	0	0	0	0	0	2	0	0	0
hsa_circ_0022169	0	0	0	0	0	0	0	0	0	0	3
hsa_circ_0004997	0	0	2	6	3	0	0	3	0	3	0
novel_circ_001884	0	2	0	0	0	0	0	0	0	0	0
novel_circ_001885	2	0	0	0	0	0	0	3	0	0	0
hsa_circ_0004899	0	0	0	0	0	0	0	3	0	0	0
novel_circ_001887	0	0	0	0	0	2	0	0	0	0	0
novel_circ_001888	0	6	0	0	0	0	0	0	2	0	0
hsa_circ_0002904	0	0	0	0	0	0	0	0	2	0	0
hsa_circ_0020671	0	0	0	0	0	0	0	0	0	0	2
novel_circ_001891	0	0	0	2	0	0	0	0	0	0	0
novel_circ_001892	0	0	0	0	0	0	0	0	2	0	0
novel_circ_001893	0	0	0	0	0	0	0	3	0	0	0
novel_circ_001894	0	0	0	0	2	0	0	0	0	0	0
hsa_circ_0022199	0	0	0	0	2	0	0	0	0	0	0
novel_circ_001896	0	0	0	0	3	0	0	0	0	0	0
hsa_circ_0004988	2	0	0	0	2	0	0	2	0	2	0
hsa_circ_0022201	0	0	0	0	0	2	2	0	0	0	0
hsa_circ_0004162	9	3	0	9	7	9	12	19	2	0	3
novel_circ_001900	0	0	0	0	0	0	0	0	2	0	0
novel_circ_001901	0	0	0	0	2	0	0	0	0	0	0
novel_circ_001902	0	0	0	2	0	0	0	0	0	0	0
hsa_circ_0005701	0	0	2	0	0	9	4	0	0	2	0
hsa_circ_0022272	0	0	0	0	0	0	0	2	0	0	0
novel_circ_001905	0	0	0	0	0	0	0	3	0	0	0
hsa_circ_0022306	0	3	0	2	0	0	0	2	0	0	0
hsa_circ_0003900	0	0	0	0	0	6	0	0	4	0	0
hsa_circ_0022308	0	0	0	0	0	3	0	1	3	0	0
hsa_circ_0002058	8	0	20	18	7	12	6	22	10	0	10
novel_circ_001910	0	0	0	0	0	0	3	0	0	0	0
hsa_circ_001814	5	9	7	22	4	33	17	80	12	0	11
novel_circ_001912	0	0	0	0	0	0	0	0	0	4	0
novel_circ_001913	0	3	0	0	0	0	0	0	0	0	0
hsa_circ_0022378	0	0	0	0	0	2	0	0	0	0	0
hsa_circ_0022392	0	3	0	0	0	0	0	0	0	0	0
hsa_circ_0022418	0	0	0	0	0	2	0	0	0	0	0
novel_circ_001917	0	0	0	0	0	0	0	2	0	0	0
novel_circ_001918	2	0	0	0	0	0	0	0	0	0	2
novel_circ_001919	0	0	0	0	0	2	0	0	0	0	0
hsa_circ_0008194	3	3	0	0	0	0	0	0	0	0	0
novel_circ_001921	0	0	0	0	0	0	0	2	0	0	0
novel_circ_001922	0	0	0	0	0	0	0	0	2	0	0
novel_circ_001923	0	0	0	0	0	0	0	0	2	0	0
hsa_circ_0008011	0	0	4	0	0	13	2	25	2	0	0
hsa_circ_0007866	0	0	0	2	0	0	0	0	0	0	0
hsa_circ_0002340	0	0	0	2	0	0	0	0	0	0	2
novel_circ_001927	0	0	0	0	0	0	0	2	0	0	0
novel_circ_001928	0	0	0	0	3	0	3	2	5	0	7
novel_circ_001929	0	0	0	0	0	0	5	0	0	0	0
hsa_circ_0022528	0	0	0	0	0	0	0	0	2	0	0
hsa_circ_0006748	0	0	0	0	0	0	0	3	0	0	0
hsa_circ_0005861	0	0	0	0	0	2	0	0	0	0	0
hsa_circ_0022587	0	0	0	2	0	5	0	0	0	0	2
novel_circ_001934	1	1	0	0	0	0	0	2	0	0	0
novel_circ_001935	0	2	2	0	0	0	0	0	0	0	0
novel_circ_001936	0	2	6	0	0	0	0	0	0	0	0
novel_circ_001937	0	0	0	0	2	0	0	0	0	0	0
hsa_circ_0022598	0	0	0	0	0	0	0	2	0	0	0
hsa_circ_0022599	4	3	0	0	3	3	0	0	2	0	0
hsa_circ_0022601	0	0	0	0	0	0	0	0	3	0	0
hsa_circ_0022603	0	0	0	2	0	0	0	0	0	0	0
hsa_circ_0022614	0	0	0	0	0	6	0	0	0	2	0
novel_circ_001943	0	0	0	0	0	0	0	3	0	0	0
hsa_circ_0022631	0	1	0	0	2	0	0	2	0	0	0
novel_circ_001945	0	0	0	0	0	2	0	0	0	0	0
novel_circ_001946	3	0	0	0	0	0	0	3	0	0	0
novel_circ_001947	0	0	0	0	0	0	0	0	2	0	0
novel_circ_001948	2	0	0	0	0	0	0	0	0	0	0
hsa_circ_0022723	0	0	0	0	0	0	0	5	0	0	0
hsa_circ_0022739	2	0	0	0	0	0	0	0	0	0	0
novel_circ_001951	0	0	0	0	0	0	0	0	0	2	0
novel_circ_001952	0	0	0	0	0	0	0	0	0	2	0
novel_circ_001953	0	0	4	0	0	0	0	3	3	0	2
novel_circ_001954	0	0	0	4	0	0	0	0	0	0	0
novel_circ_001955	0	0	0	0	0	0	0	3	0	0	0
hsa_circ_0004291	0	0	0	0	0	0	0	0	0	2	0
novel_circ_001957	0	0	0	0	0	0	0	0	0	2	0
hsa_circ_0003812	11	0	4	12	4	3	7	10	9	8	3
novel_circ_001959	0	0	0	0	0	2	0	0	0	0	0
hsa_circ_0007185	0	0	0	0	0	6	0	0	0	0	0
hsa_circ_0006417	0	0	0	1	0	3	0	0	0	0	0
novel_circ_001962	0	0	0	0	0	0	0	4	0	0	0
novel_circ_001963	0	0	0	0	0	0	0	0	0	0	2
novel_circ_001964	0	0	0	0	0	0	0	0	3	0	0
novel_circ_001965	0	0	0	0	0	6	0	0	0	0	0
novel_circ_001966	0	0	0	0	3	0	0	0	0	0	0
novel_circ_001967	0	0	0	0	3	0	0	0	0	0	0
novel_circ_001968	0	0	0	0	0	0	0	2	0	0	0
novel_circ_001969	0	0	0	4	0	0	0	0	0	0	0
novel_circ_001970	0	0	0	0	0	0	3	0	0	0	0
hsa_circ_0002540	0	0	0	0	0	0	0	3	0	0	0
novel_circ_001972	0	0	0	0	0	2	0	0	0	0	0
novel_circ_001973	4	0	0	0	0	0	0	0	0	0	0
novel_circ_001974	0	2	0	0	0	0	0	0	0	0	0
novel_circ_001975	0	0	0	0	0	0	2	0	0	0	0
novel_circ_001976	0	0	0	0	0	2	0	0	0	0	0
novel_circ_001977	0	2	0	0	0	0	0	0	0	0	0
novel_circ_001978	0	0	0	0	0	0	0	0	2	2	0
hsa_circ_0002440	0	0	0	2	0	0	0	2	0	0	0
hsa_circ_0021039	2	0	0	0	0	0	0	0	0	0	0
novel_circ_001981	0	0	0	0	0	0	2	0	0	0	0
hsa_circ_0006857	0	0	0	0	2	2	0	0	0	0	0
novel_circ_001983	0	0	0	0	0	0	0	3	0	0	0
novel_circ_001984	0	0	0	0	0	0	2	0	0	0	0
novel_circ_001985	0	0	0	0	2	0	0	0	0	0	0
hsa_circ_0022989	0	0	2	0	0	2	4	3	0	0	0
novel_circ_001987	0	0	0	0	0	0	0	2	0	0	0
novel_circ_001988	0	0	0	0	3	2	0	0	0	0	0
hsa_circ_0004168	0	0	0	0	0	2	0	0	0	0	0
novel_circ_001990	0	0	0	0	0	1	0	5	0	0	0
novel_circ_001991	0	0	0	0	0	1	0	0	0	3	2
hsa_circ_0023028	0	0	0	0	0	0	0	0	0	0	2
novel_circ_001993	0	0	0	0	0	0	0	2	0	0	0
novel_circ_001994	0	0	0	0	0	0	3	0	0	0	0
novel_circ_001995	0	0	0	0	0	2	0	0	0	0	0
novel_circ_001996	0	0	0	0	0	2	0	2	2	0	0
novel_circ_001997	3	0	0	0	0	0	5	3	2	0	0
novel_circ_001998	0	0	0	0	0	2	0	0	0	0	0
[truncated: 23,964 more rows]

## Sheet: circRNA rpm
The rpm data of circRNA expression profile.
circRNA	LCB_normal	LLC_normal	XJW_normal	YP_normal	ZZH_normal	GJH_tumor	LLC_tumor	SCF_tumor	XJW_tumor	YP_tumor	ZZH_tumor
hsa_circ_0017426	0	100.175	0	0	0	0	0	0	0	0	0
novel_circ_000002	0	0	0	0	0	0	0	38.3384	0	0	0
novel_circ_000003	0	0	0	0	0	0	0	57.5076	0	0	0
novel_circ_000004	0	0	0	47.6236	0	0	0	0	0	0	0
hsa_circ_0006718	0	0	0	0	0	89.8876	126.008	57.5076	0	0	0
novel_circ_000006	0	0	0	0	0	0	0	38.3384	0	0	0
novel_circ_000007	0	0	0	0	107.181	0	0	19.1692	0	0	0
hsa_circ_0019533	61.1845	0	0	0	0	0	0	76.6768	0	0	0
hsa_circ_0019535	0	0	96.2835	0	0	0	0	0	0	0	0
hsa_circ_0006654	0	0	96.2835	0	0	0	0	0	0	0	0
hsa_circ_0019539	0	0	0	0	107.181	0	0	0	0	0	0
novel_circ_000012	61.1845	0	0	95.2472	0	0	0	0	196.245	0	0
novel_circ_000013	0	0	0	0	0	0	0	38.3384	0	0	0
hsa_circ_0019540	152.961	0	96.2835	0	0	59.9251	126.008	172.523	65.4151	0	0
hsa_circ_0006409	0	100.175	0	47.6236	0	0	0	172.523	0	0	0
hsa_circ_0002045	0	0	0	47.6236	0	0	0	38.3384	0	0	0
novel_circ_000017	0	0	0	0	0	0	0	38.3384	0	0	0
hsa_circ_0019569	0	0	0	0	107.181	0	0	0	0	0	0
novel_circ_000019	0	0	0	47.6236	0	0	126.008	0	0	0	0
hsa_circ_0006555	0	0	0	0	0	0	189.012	0	0	243.161	0
hsa_circ_0019581	61.1845	0	0	0	0	0	0	0	0	0	0
novel_circ_000022	0	0	0	0	0	0	0	57.5076	0	0	0
hsa_circ_0008362	795.399	1101.93	818.409	428.612	142.908	359.551	1512.1	460.061	196.245	1094.22	1211.71
hsa_circ_0019591	0	0	0	0	0	0	63.004	38.3384	0	0	0
hsa_circ_001616	91.7768	450.789	96.2835	23.8118	178.635	119.85	504.032	134.184	130.83	0	201.952
novel_circ_000026	0	100.175	0	0	0	0	0	38.3384	0	0	0
hsa_circ_0019606	0	50.0877	0	0	0	0	0	95.846	0	0	0
hsa_circ_0019607	305.923	701.227	0	285.741	0	359.551	441.028	268.369	65.4151	729.483	605.857
novel_circ_000029	61.1845	0	0	0	0	0	0	0	0	0	0
novel_circ_000030	0	200.351	240.709	0	142.908	0	0	38.3384	0	0	0
novel_circ_000031	0	0	0	0	0	0	0	0	130.83	0	0
hsa_circ_0019609	61.1845	0	0	0	0	0	0	38.3384	196.245	0	0
hsa_circ_0019610	0	0	96.2835	0	71.4541	179.775	63.004	38.3384	0	0	0
hsa_circ_0019611	61.1845	150.263	192.567	0	71.4541	0	0	57.5076	261.66	243.161	0
novel_circ_000035	0	100.175	0	0	0	0	0	0	0	0	0
hsa_circ_0019613	0	50.0877	240.709	0	0	0	0	0	0	0	0
novel_circ_000037	0	100.175	0	0	0	0	0	0	0	0	0
hsa_circ_0019623	30.5923	150.263	0	47.6236	0	0	0	0	0	0	0
novel_circ_000039	0	0	0	23.8118	0	89.8876	0	0	0	0	0
novel_circ_000040	122.369	0	0	0	0	0	0	0	0	0	0
hsa_circ_0007564	0	0	0	0	107.181	0	126.008	19.1692	0	0	134.635
hsa_circ_0004117	91.7768	0	0	476.236	178.635	119.85	189.012	402.553	719.566	364.742	201.952
hsa_circ_0019632	0	0	0	0	0	59.9251	0	0	0	0	0
novel_circ_000044	0	0	0	0	0	0	0	38.3384	0	0	0
novel_circ_000045	0	0	0	0	0	0	0	38.3384	0	0	0
hsa_circ_0002888	61.1845	0	0	0	0	0	0	0	0	0	0
hsa_circ_0003293	0	0	0	0	0	0	0	57.5076	0	0	134.635
novel_circ_000048	0	0	0	0	0	0	0	0	130.83	0	0
hsa_circ_0019652	0	0	96.2835	0	0	0	0	0	0	0	0
novel_circ_000050	0	150.263	240.709	47.6236	0	179.775	0	76.6768	130.83	0	0
hsa_circ_0002523	0	0	0	0	0	119.85	0	0	0	0	0
hsa_circ_0019658	0	0	0	0	0	0	0	57.5076	0	0	0
novel_circ_000053	0	0	96.2835	0	0	0	0	0	0	0	0
novel_circ_000054	0	0	0	0	0	0	0	38.3384	0	0	0
hsa_circ_0019664	0	0	0	0	0	0	0	0	0	0	134.635
novel_circ_000056	0	0	0	0	0	0	0	0	0	0	134.635
hsa_circ_000099	91.7768	150.263	144.425	71.4354	71.4541	179.775	441.028	115.015	130.83	0	336.587
hsa_circ_0019701	0	0	96.2835	47.6236	35.727	89.8876	0	191.692	0	0	134.635
novel_circ_000059	0	0	0	0	0	0	0	0	0	0	269.27
hsa_circ_0007876	0	0	0	47.6236	107.181	0	0	95.846	0	0	0
hsa_circ_0004641	0	0	0	0	0	0	0	0	196.245	0	0
hsa_circ_0003779	91.7768	0	0	0	0	0	0	0	0	0	0
novel_circ_000063	0	0	0	71.4354	0	59.9251	0	0	0	0	0
hsa_circ_0019770	0	0	0	95.2472	0	0	0	0	0	0	0
novel_circ_000065	0	100.175	0	0	0	0	0	0	0	0	0
novel_circ_000066	0	0	0	47.6236	0	0	0	0	0	0	0
hsa_circ_0019773	152.961	100.175	192.567	0	107.181	0	0	0	0	0	0
novel_circ_000068	61.1845	0	0	0	0	0	0	0	0	0	0
novel_circ_000069	0	0	0	0	0	0	0	38.3384	0	0	0
novel_circ_000070	0	100.175	0	0	0	0	0	0	0	0	0
novel_circ_000071	0	250.438	0	0	0	0	0	0	0	0	0
novel_circ_000072	0	0	0	0	0	0	0	38.3384	0	0	0
hsa_circ_0019779	0	0	0	0	0	0	0	38.3384	0	0	0
novel_circ_000074	91.7768	0	0	0	0	0	0	38.3384	0	0	134.635
novel_circ_000075	0	0	0	0	0	59.9251	0	0	0	0	0
novel_circ_000076	0	0	0	0	71.4541	0	0	0	0	0	0
novel_circ_000077	122.369	0	0	0	0	0	0	38.3384	0	0	201.952
novel_circ_000078	0	0	0	0	0	0	126.008	0	0	0	0
novel_circ_000079	0	0	0	0	0	0	0	57.5076	0	0	0
novel_circ_000080	0	0	0	0	0	0	0	38.3384	0	0	0
novel_circ_000081	0	0	96.2835	0	0	0	0	0	0	0	0
novel_circ_000082	0	0	0	0	0	59.9251	0	0	0	0	0
novel_circ_000083	0	0	0	0	0	0	0	38.3384	0	0	0
hsa_circ_0019799	122.369	0	0	0	0	0	0	0	0	0	0
hsa_circ_0005052	0	100.175	0	0	0	0	0	172.523	0	0	0
novel_circ_000086	0	0	0	0	0	59.9251	0	0	0	0	0
hsa_circ_0019842	0	0	0	0	0	0	0	38.3384	0	0	0
hsa_circ_000100	61.1845	200.351	144.425	119.059	178.635	269.663	630.04	230.03	130.83	0	67.3174
hsa_circ_0003366	0	250.438	192.567	47.6236	0	269.663	441.028	134.184	0	364.742	538.539
novel_circ_000090	0	0	0	95.2472	0	0	0	0	0	0	0
novel_circ_000091	0	0	0	0	0	0	0	0	0	0	134.635
hsa_circ_0019869	0	0	0	0	71.4541	0	0	0	0	0	0
hsa_circ_0005620	275.33	150.263	914.693	309.553	178.635	119.85	126.008	19.1692	130.83	0	0
novel_circ_000094	0	0	0	0	0	0	0	0	0	243.161	269.27
novel_circ_000095	0	0	0	0	0	0	126.008	0	0	0	0
novel_circ_000096	0	0	0	0	0	0	0	0	0	0	134.635
novel_circ_000097	0	0	0	0	0	0	0	0	0	0	134.635
novel_circ_000098	0	0	0	47.6236	0	0	0	0	0	0	0
novel_circ_000099	0	100.175	0	0	0	0	0	0	0	0	0
hsa_circ_0019880	0	0	0	0	0	89.8876	0	0	0	0	0
hsa_circ_001008	367.107	0	192.567	166.683	142.908	0	504.032	575.076	0	0	269.27
novel_circ_000102	0	0	0	0	0	59.9251	0	0	0	0	0
hsa_circ_0019884	0	0	0	0	0	59.9251	0	76.6768	0	0	0
hsa_circ_0009067	0	0	0	0	0	29.9625	0	38.3384	0	0	0
novel_circ_000105	0	100.175	0	0	0	0	0	0	0	0	0
hsa_circ_0019985	152.961	0	0	0	0	0	0	0	0	0	0
hsa_circ_0017437	0	0	0	0	71.4541	0	0	0	0	0	0
hsa_circ_001979	91.7768	0	0	0	0	0	0	38.3384	0	0	0
novel_circ_000109	0	0	0	0	0	0	0	0	0	243.161	0
hsa_circ_0017444	0	0	0	0	0	0	189.012	0	0	0	0
novel_circ_000111	0	0	0	0	0	0	0	0	0	243.161	0
hsa_circ_0004277	0	0	0	23.8118	0	179.775	0	95.846	130.83	364.742	0
hsa_circ_0017447	0	0	0	0	0	0	0	38.3384	0	0	0
hsa_circ_0017454	30.5923	300.526	0	0	321.543	0	0	0	0	0	0
hsa_circ_001746	61.1845	0	0	0	0	0	378.024	134.184	0	0	336.587
hsa_circ_0007796	0	0	144.425	95.2472	0	0	63.004	76.6768	0	0	269.27
hsa_circ_0020001	0	0	0	0	0	0	0	0	0	0	134.635
novel_circ_000118	0	0	0	71.4354	0	0	0	0	0	0	0
novel_circ_000119	0	0	0	47.6236	0	0	0	0	0	0	0
novel_circ_000120	61.1845	0	0	0	0	0	0	0	0	0	0
novel_circ_000121	0	0	0	71.4354	0	0	0	0	0	0	0
novel_circ_000122	0	0	0	95.2472	0	0	0	0	0	0	0
hsa_circ_0003357	152.961	200.351	288.85	190.494	71.4541	149.813	0	0	196.245	0	269.27
novel_circ_000124	0	0	0	0	0	0	0	38.3384	0	0	0
novel_circ_000125	0	0	0	0	71.4541	0	0	0	0	0	0
hsa_circ_0005792	0	0	0	47.6236	0	89.8876	0	0	0	0	0
hsa_circ_0017465	0	0	0	0	0	0	126.008	0	130.83	0	0
novel_circ_000128	0	0	0	0	71.4541	0	0	0	0	0	0
hsa_circ_0003987	0	0	0	0	0	209.738	0	0	0	0	0
novel_circ_000130	0	0	0	0	0	59.9251	0	0	0	0	0
hsa_circ_0020022	0	0	0	0	0	119.85	0	95.846	0	0	134.635
hsa_circ_002043	275.33	150.263	144.425	95.2472	214.362	239.7	0	690.091	261.66	607.903	0
novel_circ_000133	61.1845	0	0	0	0	0	0	0	0	0	0
novel_circ_000134	0	100.175	0	47.6236	0	0	0	0	0	0	0
novel_circ_000135	152.961	0	0	0	0	0	0	0	0	0	0
hsa_circ_0020024	0	150.263	96.2835	0	0	0	0	0	0	0	0
hsa_circ_000101	0	0	0	47.6236	0	0	0	0	0	0	0
novel_circ_000138	0	0	0	0	0	0	0	0	0	0	134.635
hsa_circ_0020028	795.399	651.139	818.409	833.413	893.176	599.251	819.052	383.384	196.245	486.322	471.222
novel_circ_000140	0	0	96.2835	0	0	0	0	0	0	0	0
novel_circ_000141	0	0	0	0	0	0	0	0	196.245	0	0
novel_circ_000142	0	0	0	0	0	0	0	0	130.83	0	0
novel_circ_000143	0	0	0	119.059	0	0	0	0	0	0	0
novel_circ_000144	0	0	0	47.6236	0	0	0	0	0	0	0
novel_circ_000145	0	0	0	0	0	0	0	38.3384	0	0	0
hsa_circ_0017469	0	0	0	47.6236	0	0	0	95.846	0	243.161	201.952
hsa_circ_0020045	0	300.526	0	47.6236	0	89.8876	0	249.2	0	0	0
hsa_circ_0002533	0	0	0	47.6236	0	0	126.008	76.6768	0	0	0
novel_circ_000149	0	0	0	0	0	0	0	57.5076	0	0	0
novel_circ_000150	0	0	0	0	71.4541	0	0	0	0	243.161	0
novel_circ_000151	0	0	96.2835	0	0	0	0	0	0	0	0
hsa_circ_0020050	0	0	96.2835	0	71.4541	0	0	0	0	0	0
novel_circ_000153	0	0	96.2835	0	0	0	0	0	0	0	0
novel_circ_000154	61.1845	0	0	0	0	0	0	0	0	0	0
hsa_circ_0020051	0	0	0	0	71.4541	0	0	0	0	0	0
novel_circ_000156	0	0	0	47.6236	0	0	0	0	0	0	0
novel_circ_000157	183.554	250.438	240.709	47.6236	142.908	0	0	172.523	261.66	364.742	269.27
novel_circ_000158	0	0	96.2835	0	0	59.9251	0	0	0	0	0
hsa_circ_0006317	0	0	0	0	0	0	0	95.846	0	0	0
novel_circ_000160	0	0	0	0	0	0	189.012	0	0	0	0
novel_circ_000161	0	0	0	47.6236	0	29.9625	0	115.015	0	0	0
novel_circ_000162	0	0	0	0	0	0	0	57.5076	0	0	0
hsa_circ_0020072	0	100.175	144.425	71.4354	0	119.85	63.004	95.846	0	243.161	0
novel_circ_000164	0	0	0	119.059	0	0	0	0	0	0	0
hsa_circ_0017683	183.554	0	0	0	142.908	179.775	0	57.5076	0	0	0
novel_circ_000166	0	0	0	0	0	0	0	38.3384	0	0	0
novel_circ_000167	0	0	0	0	0	89.8876	0	0	0	0	0
hsa_circ_0020078	0	0	0	95.2472	0	0	0	0	0	0	0
hsa_circ_0020080	61.1845	0	0	0	0	119.85	0	38.3384	261.66	0	0
hsa_circ_0006610	0	0	0	47.6236	0	0	0	76.6768	0	0	0
novel_circ_000171	0	0	0	0	0	0	0	57.5076	0	0	0
novel_circ_000172	0	0	0	0	0	0	126.008	0	0	0	0
hsa_circ_0020091	611.845	150.263	96.2835	666.73	142.908	389.513	1008.06	613.415	523.32	0	0
hsa_circ_0020092	183.554	0	144.425	309.553	107.181	659.176	1071.07	325.877	457.905	851.064	67.3174
hsa_circ_0017688	0	0	0	0	0	0	0	57.5076	130.83	0	0
novel_circ_000176	0	0	96.2835	0	0	0	0	0	0	0	0
hsa_circ_0020093	122.369	0	0	95.2472	0	0	0	57.5076	0	0	134.635
novel_circ_000178	0	0	0	47.6236	0	0	0	0	0	0	0
hsa_circ_0017689	0	0	0	0	0	0	0	38.3384	0	0	0
novel_circ_000180	0	0	0	0	0	0	0	0	130.83	0	0
novel_circ_000181	0	0	0	47.6236	0	0	0	0	0	0	0
novel_circ_000182	0	0	0	0	0	0	0	38.3384	0	0	0
novel_circ_000183	0	0	0	0	0	0	0	57.5076	0	0	0
hsa_circ_0003978	0	0	0	0	0	0	126.008	0	0	0	0
hsa_circ_0005239	122.369	0	192.567	309.553	0	0	0	0	0	0	0
novel_circ_000186	0	0	0	0	0	89.8876	0	57.5076	0	0	0
novel_circ_000187	0	0	0	0	0	0	0	0	0	0	134.635
novel_circ_000188	0	0	0	0	0	59.9251	0	0	196.245	243.161	0
hsa_circ_0009114	0	0	0	0	0	0	0	38.3384	0	0	0
novel_circ_000190	0	100.175	0	119.059	0	0	189.012	0	0	0	0
novel_circ_000191	61.1845	0	0	0	0	0	0	0	0	0	0
novel_circ_000192	0	0	0	0	0	59.9251	0	0	0	0	0
novel_circ_000193	0	0	0	0	0	0	0	76.6768	0	0	0
novel_circ_000194	0	0	0	0	0	0	0	57.5076	0	0	0
novel_circ_000195	0	100.175	0	0	0	0	0	0	0	0	0
hsa_circ_0020131	0	0	0	47.6236	0	59.9251	0	57.5076	0	0	0
hsa_circ_0020132	0	0	0	0	0	0	0	38.3384	0	0	0
novel_circ_000198	61.1845	0	0	0	0	0	0	0	0	0	0
hsa_circ_0020137	0	0	0	47.6236	0	0	0	0	0	0	0
hsa_circ_0004792	0	0	0	0	0	89.8876	0	0	0	0	0
novel_circ_000201	0	0	0	0	0	0	0	95.846	0	0	0
novel_circ_000202	0	100.175	0	0	0	0	0	0	0	0	0
novel_circ_000203	0	0	0	0	0	0	126.008	0	0	0	0
novel_circ_000204	0	0	0	0	0	0	0	57.5076	0	0	0
novel_circ_000205	61.1845	0	0	0	0	0	0	0	0	0	0
novel_circ_000206	0	0	0	0	0	89.8876	0	0	0	0	0
hsa_circ_0020151	0	0	0	0	0	0	0	0	0	0	201.952
novel_circ_000208	0	0	0	0	0	0	0	0	196.245	0	0
hsa_circ_0004350	30.5923	0	0	0	0	0	189.012	153.354	0	0	0
novel_circ_000210	0	100.175	0	0	0	0	0	0	0	0	0
hsa_circ_0007412	0	0	0	71.4354	0	0	0	0	0	0	0
novel_circ_000212	0	0	0	47.6236	0	0	126.008	0	0	0	0
hsa_circ_0020165	0	0	0	190.494	0	89.8876	0	0	0	0	0
novel_circ_000214	0	0	0	0	71.4541	0	0	0	0	0	0
novel_circ_000215	0	0	0	0	0	0	0	0	130.83	0	0
novel_circ_000216	0	0	0	0	0	59.9251	126.008	0	0	0	0
hsa_circ_0017705	0	0	0	0	0	0	0	38.3384	0	0	0
novel_circ_000218	0	0	0	0	0	0	0	38.3384	0	0	0
novel_circ_000219	0	0	0	0	0	89.8876	0	38.3384	0	0	0
hsa_circ_0005516	0	0	0	0	107.181	59.9251	0	0	0	0	0
hsa_circ_0017708	0	0	0	0	0	0	0	0	130.83	0	0
novel_circ_000222	0	0	0	0	71.4541	0	0	0	0	0	0
hsa_circ_0017709	61.1845	0	96.2835	0	0	0	0	0	0	0	0
hsa_circ_0005577	0	0	0	0	0	0	0	0	0	243.161	0
novel_circ_000225	61.1845	0	0	0	0	0	0	0	0	0	0
hsa_circ_0020181	0	0	0	0	0	0	0	134.184	0	0	0
novel_circ_000227	0	0	0	0	0	0	0	0	0	243.161	0
hsa_circ_0017710	0	0	0	0	0	0	0	38.3384	0	0	0
novel_circ_000229	0	0	0	0	0	119.85	0	0	0	0	336.587
novel_circ_000230	0	0	0	0	107.181	0	0	0	0	0	0
novel_circ_000231	0	0	0	47.6236	0	0	0	0	0	0	0
novel_circ_000232	0	0	0	0	0	89.8876	0	0	0	0	0
novel_circ_000233	0	0	0	0	0	0	0	0	130.83	0	0
hsa_circ_0005312	0	0	0	0	71.4541	0	0	0	0	0	0
novel_circ_000235	0	0	0	0	71.4541	59.9251	0	0	0	0	0
novel_circ_000236	0	0	0	0	71.4541	0	0	0	0	0	0
hsa_circ_0020203	0	0	0	71.4354	0	0	0	0	130.83	0	0
hsa_circ_0020204	0	0	0	47.6236	0	0	0	0	0	0	0
hsa_circ_0007448	91.7768	0	0	47.6236	0	0	0	38.3384	0	0	0
hsa_circ_001550	122.369	150.263	192.567	119.059	107.181	119.85	378.024	134.184	196.245	729.483	269.27
hsa_circ_0017718	0	0	0	0	0	89.8876	0	0	0	0	0
novel_circ_000242	0	0	0	71.4354	0	0	0	0	0	0	0
novel_circ_000243	0	100.175	0	0	0	0	0	0	0	0	0
novel_circ_000244	0	0	0	285.741	0	0	0	0	0	0	0
novel_circ_000245	0	0	192.567	0	0	0	0	0	261.66	0	0
novel_circ_000246	0	0	0	0	0	0	0	38.3384	0	0	0
novel_circ_000247	0	0	0	47.6236	0	0	0	0	0	0	0
hsa_circ_0020207	0	0	0	71.4354	0	0	0	0	0	0	0
hsa_circ_0017724	0	0	0	0	0	0	189.012	0	0	0	0
hsa_circ_0003074	0	0	0	95.2472	0	149.813	315.02	115.015	130.83	243.161	67.3174
hsa_circ_0004630	0	0	0	0	0	149.813	0	0	0	0	134.635
hsa_circ_0017728	0	0	48.1417	0	71.4541	0	189.012	38.3384	0	0	0
hsa_circ_0007813	0	0	0	0	0	119.85	126.008	0	0	0	336.587
novel_circ_000254	0	0	0	0	0	0	0	38.3384	0	0	0
novel_circ_000255	0	0	0	0	0	0	0	0	130.83	0	0
hsa_circ_0006972	0	0	0	0	0	0	126.008	0	0	0	0
novel_circ_000257	0	0	0	0	0	0	0	0	0	0	269.27
hsa_circ_0008826	0	0	0	95.2472	0	0	189.012	57.5076	0	0	0
hsa_circ_0017748	0	0	0	0	0	0	0	0	0	243.161	0
hsa_circ_0017752	0	100.175	0	0	0	0	0	0	0	0	0
novel_circ_000261	0	100.175	0	0	0	0	189.012	0	0	0	0
novel_circ_000262	0	0	0	0	0	179.775	0	38.3384	0	0	0
hsa_circ_000779	0	200.351	0	0	107.181	0	0	115.015	0	0	0
novel_circ_000264	91.7768	0	0	0	0	0	0	76.6768	0	0	0
novel_circ_000265	61.1845	0	0	0	0	0	0	0	0	0	0
hsa_circ_0020235	0	0	48.1417	0	0	0	0	38.3384	0	0	0
novel_circ_000267	61.1845	300.526	240.709	95.2472	0	0	0	38.3384	0	0	403.904
hsa_circ_0020238	0	0	0	0	0	89.8876	0	76.6768	130.83	0	0
hsa_circ_0017758	0	0	0	0	0	0	0	76.6768	0	0	0
hsa_circ_0020240	61.1845	0	0	0	71.4541	0	0	0	0	0	0
novel_circ_000271	0	0	0	0	0	0	0	38.3384	0	0	0
novel_circ_000272	0	150.263	0	0	0	0	0	0	0	0	0
hsa_circ_0003419	61.1845	0	0	0	0	0	0	0	0	0	0
novel_circ_000274	30.5923	400.701	48.1417	0	214.362	0	0	38.3384	0	0	0
novel_circ_000275	0	0	0	0	0	0	0	0	0	0	134.635
novel_circ_000276	0	0	0	0	0	59.9251	0	0	0	0	0
novel_circ_000277	30.5923	0	0	71.4354	107.181	149.813	0	0	0	0	0
novel_circ_000278	0	0	0	47.6236	107.181	0	0	0	0	0	134.635
novel_circ_000279	0	0	0	0	0	0	0	38.3384	0	0	0
novel_circ_000280	0	0	0	47.6236	0	0	0	0	0	0	0
hsa_circ_0020266	0	0	0	0	0	0	0	38.3384	0	0	0
novel_circ_000282	0	0	0	47.6236	0	0	0	0	0	0	0
novel_circ_000283	0	0	0	71.4354	0	0	0	0	0	0	0
novel_circ_000284	0	0	0	0	0	0	0	38.3384	0	0	0
hsa_circ_0020294	0	0	192.567	0	0	0	0	0	0	0	134.635
novel_circ_000286	91.7768	200.351	0	0	0	0	0	0	0	0	0
hsa_circ_0020301	61.1845	0	0	0	0	0	0	0	0	0	0
novel_circ_000288	0	0	0	0	0	0	0	0	0	0	201.952
hsa_circ_002105	0	0	0	0	0	59.9251	0	76.6768	0	0	471.222
novel_circ_000290	0	0	0	0	0	59.9251	0	0	0	0	0
hsa_circ_0020303	0	0	0	0	0	0	0	95.846	0	0	0
hsa_circ_0020306	0	0	96.2835	71.4354	0	0	0	0	0	0	0
hsa_circ_001901	0	50.0877	0	71.4354	0	179.775	252.016	115.015	261.66	0	0
novel_circ_000294	0	0	96.2835	0	0	0	0	0	0	0	0
hsa_circ_0002676	61.1845	0	0	166.683	0	0	0	0	0	607.903	0
hsa_circ_0008898	152.961	100.175	96.2835	95.2472	178.635	59.9251	126.008	38.3384	588.736	0	0
hsa_circ_0020311	0	0	0	0	0	0	0	76.6768	0	0	0
hsa_circ_000105	61.1845	400.701	192.567	47.6236	71.4541	209.738	252.016	172.523	261.66	0	538.539
hsa_circ_0003570	0	100.175	0	0	107.181	89.8876	0	325.877	196.245	364.742	201.952
hsa_circ_0002282	0	0	0	0	0	59.9251	252.016	134.184	0	0	134.635
hsa_circ_0008456	0	0	0	0	0	119.85	0	57.5076	0	0	0
hsa_circ_0005734	0	0	0	0	0	119.85	504.032	153.354	392.49	0	201.952
hsa_circ_0007825	0	0	0	0	0	0	0	0	0	243.161	0
novel_circ_000304	0	0	0	71.4354	0	0	0	0	0	0	0
hsa_circ_0008969	0	0	0	0	0	0	0	115.015	0	0	0
novel_circ_000306	0	0	0	0	0	0	0	38.3384	0	0	0
hsa_circ_0006545	0	0	0	0	0	119.85	0	0	0	0	0
hsa_circ_000002	122.369	150.263	0	0	0	239.7	126.008	325.877	588.736	0	201.952
hsa_circ_0004451	0	0	96.2835	0	0	59.9251	0	0	0	0	0
hsa_circ_0008915	0	0	0	0	0	0	0	0	261.66	0	0
hsa_circ_0020340	122.369	0	0	71.4354	0	59.9251	0	0	0	0	0
hsa_circ_0020353	0	0	0	0	0	0	189.012	38.3384	0	0	0
hsa_circ_0002133	61.1845	0	0	0	0	0	252.016	0	0	0	0
hsa_circ_0003462	0	100.175	0	95.2472	0	0	126.008	0	0	0	0
hsa_circ_0005418	0	0	0	47.6236	71.4541	0	63.004	0	0	243.161	269.27
hsa_circ_0002545	61.1845	0	0	0	178.635	0	0	57.5076	196.245	0	0
novel_circ_000317	0	0	192.567	0	0	0	0	0	0	0	0
hsa_circ_0009087	91.7768	0	0	71.4354	0	0	63.004	0	0	0	0
hsa_circ_0004583	0	0	144.425	0	0	0	0	0	0	0	0
hsa_circ_0004875	183.554	150.263	0	0	0	59.9251	0	76.6768	0	364.742	0
novel_circ_000321	0	0	96.2835	47.6236	0	0	0	0	0	0	0
novel_circ_000322	0	0	0	0	0	0	0	57.5076	0	0	0
hsa_circ_0020358	0	0	0	0	0	0	0	38.3384	0	0	0
novel_circ_000324	0	100.175	0	0	0	0	0	0	0	0	0
novel_circ_000325	0	0	0	0	0	0	0	0	0	0	269.27
novel_circ_000326	0	0	0	23.8118	0	59.9251	0	38.3384	0	0	0
hsa_circ_0008369	0	0	0	95.2472	71.4541	0	0	38.3384	0	0	0
novel_circ_000328	0	100.175	0	0	0	0	0	0	0	0	0
novel_circ_000329	0	0	0	0	0	0	0	0	130.83	0	0
novel_circ_000330	0	0	0	0	0	0	0	38.3384	0	0	0
novel_circ_000331	0	0	0	0	0	0	0	38.3384	0	0	0
novel_circ_000332	0	0	0	0	71.4541	0	0	0	130.83	0	0
novel_circ_000333	0	0	0	0	0	0	189.012	0	0	0	0
hsa_circ_0007142	91.7768	100.175	0	142.871	142.908	89.8876	0	38.3384	523.32	364.742	0
hsa_circ_0002669	91.7768	250.438	144.425	261.93	250.089	0	0	0	130.83	0	201.952
hsa_circ_0004102	0	0	0	0	0	0	126.008	0	0	0	0
hsa_circ_0020394	0	0	0	0	0	0	126.008	0	0	0	0
hsa_circ_0020427	0	0	0	95.2472	71.4541	0	0	0	0	0	0
hsa_circ_0003970	0	0	0	0	0	59.9251	0	38.3384	0	0	0
hsa_circ_0020433	0	0	0	0	0	0	0	76.6768	65.4151	0	0
hsa_circ_0003499	0	0	96.2835	0	0	0	0	0	0	0	0
hsa_circ_0003515	0	0	0	0	0	0	0	38.3384	0	0	0
novel_circ_000343	0	50.0877	0	0	0	89.8876	0	0	0	0	0
hsa_circ_0020434	0	0	144.425	0	0	0	0	19.1692	0	0	0
novel_circ_000345	0	100.175	0	0	0	0	0	0	0	0	0
novel_circ_000346	0	100.175	0	0	0	0	0	0	0	0	0
hsa_circ_0002050	0	0	0	0	0	0	0	38.3384	0	0	0
novel_circ_000348	91.7768	0	0	0	0	0	0	0	0	0	0
hsa_circ_0020457	0	0	96.2835	0	0	0	0	0	0	0	0
hsa_circ_0020460	0	0	0	0	0	0	126.008	0	0	0	0
hsa_circ_0020467	0	0	0	0	0	29.9625	0	38.3384	0	0	0
novel_circ_000352	0	0	0	0	0	0	126.008	0	0	0	0
novel_circ_000353	0	0	0	0	0	0	0	0	0	0	134.635
novel_circ_000354	0	100.175	0	0	0	0	0	0	0	0	134.635
novel_circ_000355	0	100.175	0	0	0	0	0	0	0	0	0
novel_circ_000356	0	0	0	0	0	0	0	0	0	0	134.635
novel_circ_000357	61.1845	0	0	0	0	0	0	0	0	0	134.635
novel_circ_000358	0	0	0	0	0	0	0	38.3384	0	0	0
novel_circ_000359	0	0	0	0	0	0	0	0	0	0	134.635
novel_circ_000360	152.961	0	0	0	0	0	0	0	0	0	0
hsa_circ_0020498	0	0	0	0	0	59.9251	0	0	0	0	0
novel_circ_000362	0	0	0	0	0	0	0	0	261.66	0	0
hsa_circ_0020506	0	0	0	0	71.4541	149.813	0	153.354	0	0	201.952
novel_circ_000364	0	0	0	0	0	0	189.012	0	0	0	0
novel_circ_000365	61.1845	0	0	0	0	0	0	38.3384	0	0	0
hsa_circ_0009136	0	0	0	0	0	0	0	38.3384	0	0	0
novel_circ_000367	0	0	144.425	0	0	0	0	0	0	0	0
novel_circ_000368	0	0	0	95.2472	0	0	0	0	0	0	0
novel_circ_000369	0	50.0877	0	0	0	0	0	0	0	0	134.635
hsa_circ_0007242	61.1845	450.789	0	95.2472	71.4541	149.813	504.032	402.553	196.245	0	0
novel_circ_000371	0	0	0	0	0	0	126.008	0	0	0	0
hsa_circ_0002459	0	0	0	0	0	0	0	0	0	0	134.635
novel_circ_000373	152.961	100.175	96.2835	47.6236	0	0	126.008	0	0	0	134.635
hsa_circ_0020523	0	150.263	96.2835	47.6236	0	59.9251	0	0	196.245	0	134.635
hsa_circ_0020527	61.1845	0	0	47.6236	0	0	0	0	0	0	0
novel_circ_000376	0	0	0	0	0	59.9251	0	0	0	0	0
novel_circ_000377	0	0	0	0	0	0	0	0	196.245	0	0
novel_circ_000378	61.1845	0	0	0	0	0	0	0	0	0	0
novel_circ_000379	0	100.175	0	0	0	0	0	0	0	0	0
hsa_circ_0020545	0	0	0	0	71.4541	0	0	0	0	0	0
novel_circ_000381	0	200.351	0	0	0	0	0	0	0	0	0
novel_circ_000382	91.7768	0	96.2835	0	0	0	0	0	0	0	0
novel_circ_000383	0	0	0	0	0	0	126.008	0	0	0	0
hsa_circ_002082	0	150.263	0	0	0	59.9251	189.012	38.3384	0	0	0
novel_circ_000385	0	0	0	0	0	119.85	0	0	0	0	0
novel_circ_000386	61.1845	0	0	0	0	0	0	0	0	0	0
novel_circ_000387	0	150.263	0	47.6236	0	0	0	0	0	0	0
novel_circ_000388	0	0	0	47.6236	0	0	0	0	0	0	0
hsa_circ_0004281	91.7768	0	240.709	666.73	214.362	29.9625	189.012	38.3384	0	0	471.222
novel_circ_000390	0	0	0	0	71.4541	0	0	0	0	0	0
hsa_circ_0017819	0	0	0	0	0	0	0	57.5076	0	0	0
hsa_circ_0004373	0	0	144.425	0	0	0	189.012	0	0	0	0
novel_circ_000393	0	0	0	0	0	0	0	0	130.83	0	0
novel_circ_000394	0	0	0	0	0	59.9251	0	0	0	0	0
hsa_circ_0006780	183.554	0	0	0	142.908	0	0	0	0	0	0
novel_circ_000396	0	0	0	0	0	0	0	38.3384	0	0	0
hsa_circ_0004201	0	0	0	0	0	0	0	76.6768	0	0	0
hsa_circ_0005697	0	0	0	0	0	0	0	38.3384	0	0	0
novel_circ_000399	0	0	0	0	35.727	0	0	0	0	0	403.904
novel_circ_000400	0	0	0	0	71.4541	0	0	0	0	0	0
novel_circ_000401	0	0	96.2835	0	0	0	0	0	0	0	0
novel_circ_000402	0	0	0	0	71.4541	0	0	0	0	0	0
novel_circ_000403	0	0	0	0	0	0	0	38.3384	0	0	0
novel_circ_000404	0	0	0	0	0	0	0	0	0	0	134.635
novel_circ_000405	0	0	0	47.6236	0	29.9625	0	0	0	0	0
novel_circ_000406	91.7768	0	0	0	0	0	0	0	0	0	0
novel_circ_000407	122.369	0	0	0	0	0	0	0	0	0	0
hsa_circ_0017836	336.515	200.351	0	0	0	0	0	0	0	0	0
novel_circ_000409	978.953	701.227	1155.4	0	928.903	0	0	0	0	0	0
novel_circ_000410	550.661	350.614	192.567	47.6236	0	0	0	0	0	0	0
novel_circ_000411	61.1845	0	0	0	0	0	0	0	0	0	0
novel_circ_000412	0	0	0	0	71.4541	0	0	0	0	0	0
novel_circ_000413	214.146	0	144.425	0	35.727	0	0	0	0	0	0
hsa_circ_0017837	122.369	200.351	0	0	71.4541	0	0	0	0	0	0
hsa_circ_0017838	61.1845	100.175	48.1417	0	35.727	0	0	0	0	0	0
novel_circ_000416	91.7768	0	96.2835	0	71.4541	0	0	0	0	0	0
novel_circ_000417	61.1845	0	0	0	0	0	0	0	0	0	0
novel_circ_000418	152.961	0	0	0	178.635	0	0	0	0	0	0
novel_circ_000419	367.107	150.263	481.417	166.683	285.816	0	0	0	0	0	0
novel_circ_000420	642.438	0	529.559	0	464.452	0	0	0	0	0	0
novel_circ_000421	336.515	550.964	240.709	95.2472	0	0	0	0	0	0	0
novel_circ_000422	0	150.263	240.709	47.6236	0	0	0	0	0	0	0
novel_circ_000423	1437.84	400.701	1010.98	166.683	535.906	89.8876	0	38.3384	0	0	0
novel_circ_000424	61.1845	0	0	0	0	0	0	0	0	0	0
novel_circ_000425	91.7768	100.175	0	0	0	0	0	0	0	0	0
novel_circ_000426	0	0	0	0	107.181	0	0	0	0	0	0
novel_circ_000427	183.554	0	0	0	0	0	0	0	0	0	0
novel_circ_000428	0	100.175	0	0	0	0	0	0	0	0	0
novel_circ_000429	0	100.175	0	0	0	0	0	0	0	0	0
novel_circ_000430	0	0	0	0	71.4541	0	0	0	0	0	0
novel_circ_000431	122.369	100.175	0	0	107.181	0	0	0	0	0	0
novel_circ_000432	61.1845	0	0	0	0	0	0	0	0	0	0
novel_circ_000433	61.1845	0	0	0	0	0	0	0	0	0	0
hsa_circ_001349	367.107	500.877	288.85	119.059	321.543	0	0	19.1692	261.66	243.161	0
hsa_circ_0008178	0	0	0	0	0	0	0	38.3384	0	0	0
hsa_circ_0006665	0	200.351	0	119.059	357.27	89.8876	0	38.3384	0	0	0
hsa_circ_0017854	91.7768	0	0	0	0	0	0	38.3384	0	0	0
novel_circ_000438	0	100.175	0	0	0	0	0	0	0	0	0
novel_circ_000439	0	0	0	0	71.4541	0	0	0	0	0	0
hsa_circ_0005767	0	0	0	0	0	0	0	0	0	243.161	0
hsa_circ_0017856	0	0	0	0	0	59.9251	0	0	0	0	0
hsa_circ_0006577	183.554	100.175	240.709	428.612	250.089	149.813	189.012	0	0	0	201.952
novel_circ_000443	0	0	0	0	71.4541	0	0	0	0	0	0
novel_circ_000444	0	0	0	0	71.4541	0	0	0	0	0	0
novel_circ_000445	0	0	0	95.2472	0	0	0	0	0	0	0
novel_circ_000446	0	0	0	0	0	0	126.008	0	0	0	0
novel_circ_000447	183.554	100.175	0	0	142.908	0	0	0	0	0	0
novel_circ_000448	0	0	0	0	0	0	0	38.3384	0	0	0
novel_circ_000449	0	0	0	0	0	59.9251	0	0	0	0	0
novel_circ_000450	0	0	96.2835	0	0	0	0	0	0	0	0
novel_circ_000451	0	0	0	0	71.4541	0	0	0	0	0	0
hsa_circ_0002091	0	100.175	0	0	0	0	0	0	0	0	0
novel_circ_000453	0	0	0	47.6236	0	0	0	0	0	0	0
hsa_circ_0006751	152.961	100.175	0	47.6236	321.543	89.8876	0	153.354	0	486.322	0
novel_circ_000455	0	0	0	0	0	0	189.012	0	0	0	0
hsa_circ_0008311	152.961	200.351	96.2835	261.93	142.908	509.363	0	402.553	392.49	0	471.222
novel_circ_000457	61.1845	0	0	0	0	0	0	0	0	0	0
novel_circ_000458	0	0	0	47.6236	0	0	0	0	0	0	0
novel_circ_000459	0	0	0	0	0	0	0	57.5076	130.83	0	0
hsa_circ_0008225	61.1845	0	0	0	71.4541	59.9251	189.012	57.5076	0	0	0
novel_circ_000461	0	0	0	0	0	59.9251	0	38.3384	0	0	0
novel_circ_000462	0	0	240.709	0	0	0	0	0	0	0	0
novel_circ_000463	0	0	96.2835	0	0	0	0	0	0	0	0
novel_circ_000464	0	0	96.2835	0	0	0	0	0	0	0	0
novel_circ_000465	61.1845	0	0	0	0	0	0	0	0	0	0
novel_circ_000466	0	150.263	144.425	0	0	0	0	0	0	0	0
novel_circ_000467	0	0	0	0	71.4541	0	0	0	0	0	0
novel_circ_000468	0	0	0	0	0	0	0	38.3384	0	0	0
novel_circ_000469	0	0	0	0	0	0	0	57.5076	0	0	0
novel_circ_000470	0	0	0	0	0	89.8876	0	0	0	0	0
hsa_circ_0017924	0	0	0	0	142.908	0	0	0	0	0	0
hsa_circ_0017925	0	0	0	23.8118	0	59.9251	0	57.5076	0	0	0
hsa_circ_001980	61.1845	0	0	0	35.727	0	0	38.3384	0	0	201.952
hsa_circ_0017926	0	0	96.2835	0	0	0	0	95.846	0	0	0
hsa_circ_0017927	0	100.175	0	47.6236	0	0	0	0	0	0	0
hsa_circ_0017929	0	0	0	0	0	0	0	38.3384	0	0	0
novel_circ_000477	0	100.175	0	47.6236	0	0	0	0	0	0	0
novel_circ_000478	0	0	0	0	0	0	0	57.5076	0	0	0
novel_circ_000479	0	0	0	0	0	0	0	95.846	0	0	0
novel_circ_000480	0	0	0	0	0	0	0	38.3384	0	0	0
novel_circ_000481	0	0	0	0	0	59.9251	0	95.846	0	0	134.635
novel_circ_000482	0	0	0	0	0	0	0	38.3384	0	0	0
novel_circ_000483	0	0	0	0	71.4541	0	0	0	0	0	0
novel_circ_000484	0	150.263	0	0	107.181	119.85	0	0	0	0	0
hsa_circ_0017953	0	0	0	0	0	0	0	0	0	243.161	0
hsa_circ_0007084	61.1845	0	144.425	0	107.181	59.9251	567.036	134.184	392.49	364.742	201.952
hsa_circ_0017956	0	0	0	0	71.4541	0	0	0	0	0	0
novel_circ_000488	0	0	0	0	0	0	0	0	0	0	201.952
novel_circ_000489	0	0	192.567	0	0	0	0	0	0	0	0
novel_circ_000490	0	0	96.2835	0	0	0	0	0	0	0	0
hsa_circ_0002618	122.369	0	48.1417	0	107.181	59.9251	0	0	0	0	0
hsa_circ_0017962	0	0	0	47.6236	71.4541	119.85	0	19.1692	0	0	0
hsa_circ_0004306	0	0	0	0	0	59.9251	0	191.692	0	0	134.635
novel_circ_000494	0	0	0	47.6236	0	0	0	38.3384	0	0	0
novel_circ_000495	0	0	0	0	0	179.775	0	38.3384	0	0	0
novel_circ_000496	0	0	0	0	107.181	0	0	0	0	0	0
novel_circ_000497	0	0	96.2835	0	107.181	0	0	0	0	0	0
novel_circ_000498	0	0	0	0	71.4541	179.775	0	0	0	0	0
novel_circ_000499	0	0	0	47.6236	0	0	0	0	0	0	0
novel_circ_000500	0	0	0	0	0	0	126.008	0	0	0	0
hsa_circ_0003583	61.1845	0	0	119.059	178.635	119.85	252.016	0	0	0	0
novel_circ_000502	61.1845	0	0	0	0	0	0	0	0	0	0
novel_circ_000503	0	0	0	0	0	0	0	0	196.245	0	0
novel_circ_000504	0	0	0	0	0	59.9251	0	0	0	0	0
novel_circ_000505	0	0	0	0	0	0	126.008	0	0	0	0
novel_circ_000506	0	0	0	23.8118	0	0	126.008	115.015	130.83	0	67.3174
novel_circ_000507	0	0	0	71.4354	0	0	0	0	0	0	0
novel_circ_000508	0	0	0	0	71.4541	0	0	0	0	0	0
hsa_circ_0017974	0	100.175	0	71.4354	0	0	0	0	0	0	0
novel_circ_000510	0	100.175	0	0	0	0	0	0	0	0	0
hsa_circ_0006580	0	0	0	0	0	0	126.008	95.846	130.83	0	134.635
novel_circ_000512	0	0	0	0	71.4541	0	0	76.6768	0	0	134.635
hsa_circ_0017988	0	150.263	0	0	0	0	0	0	0	0	0
hsa_circ_0017989	0	0	0	0	0	0	0	57.5076	0	0	0
novel_circ_000515	0	0	0	0	0	0	0	0	130.83	0	0
novel_circ_000516	0	0	0	0	0	0	0	38.3384	0	0	0
hsa_circ_0017995	0	0	0	0	0	0	0	38.3384	0	0	0
novel_circ_000518	0	0	0	142.871	0	0	0	0	0	0	0
novel_circ_000519	0	0	0	71.4354	0	0	0	0	0	0	0
novel_circ_000520	61.1845	0	0	238.118	0	0	0	0	0	0	0
hsa_circ_0006063	61.1845	0	96.2835	0	0	89.8876	126.008	38.3384	0	0	0
novel_circ_000522	0	0	0	47.6236	0	0	0	0	0	0	0
novel_circ_000523	0	0	0	357.177	0	239.7	0	76.6768	130.83	0	0
novel_circ_000524	0	0	0	0	0	0	0	0	0	364.742	0
novel_circ_000525	0	0	0	47.6236	0	0	0	0	0	0	0
novel_circ_000526	0	0	0	47.6236	0	0	0	0	0	0	0
hsa_circ_0018000	0	0	0	0	0	59.9251	252.016	115.015	0	0	0
hsa_circ_0008115	0	0	0	0	0	59.9251	0	0	0	0	0
hsa_circ_0001963	0	0	0	47.6236	0	0	0	0	0	0	0
novel_circ_000530	91.7768	0	240.709	119.059	285.816	59.9251	0	0	0	0	0
novel_circ_000531	0	0	0	0	0	0	0	57.5076	0	0	0
novel_circ_000532	0	0	0	0	0	59.9251	0	38.3384	0	0	0
novel_circ_000533	0	0	0	0	71.4541	0	0	0	0	0	0
novel_circ_000534	0	0	0	0	0	89.8876	0	0	0	0	0
novel_circ_000535	61.1845	0	0	0	0	0	0	0	0	0	0
novel_circ_000536	0	0	0	47.6236	0	0	0	0	0	364.742	0
hsa_circ_0018009	0	0	0	0	0	0	0	57.5076	0	0	0
novel_circ_000538	61.1845	0	0	0	0	0	0	0	0	0	0
novel_circ_000539	0	0	96.2835	0	0	0	0	0	0	0	0
novel_circ_000540	0	0	0	0	0	0	0	57.5076	0	0	0
novel_circ_000541	0	0	0	47.6236	0	0	0	0	0	0	0
novel_circ_000542	91.7768	100.175	0	0	0	0	0	0	0	0	0
novel_circ_000543	0	0	0	0	0	59.9251	0	38.3384	0	0	0
hsa_circ_0005125	122.369	0	144.425	71.4354	0	0	0	0	0	0	0
novel_circ_000545	0	0	0	71.4354	0	0	0	57.5076	0	0	0
hsa_circ_0005633	122.369	0	0	238.118	71.4541	359.551	0	268.369	261.66	0	0
hsa_circ_0018032	0	0	0	0	0	0	0	0	0	0	134.635
hsa_circ_000088	0	0	0	0	0	89.8876	378.024	95.846	0	0	0
hsa_circ_0018037	91.7768	0	0	0	0	0	0	38.3384	0	0	0
novel_circ_000550	0	0	0	0	0	89.8876	0	0	0	0	0
hsa_circ_0006279	0	0	0	0	0	59.9251	0	19.1692	0	0	201.952
hsa_circ_0004809	0	0	0	0	0	119.85	189.012	57.5076	0	0	134.635
hsa_circ_000089	183.554	0	0	285.741	107.181	299.625	252.016	210.861	130.83	607.903	134.635
novel_circ_000554	0	0	0	0	0	0	0	0	0	0	201.952
novel_circ_000555	0	250.438	96.2835	47.6236	0	0	0	0	0	0	0
novel_circ_000556	0	100.175	0	0	0	0	0	0	0	0	0
novel_circ_000557	61.1845	0	0	0	0	89.8876	0	38.3384	0	0	0
hsa_circ_0018054	0	0	0	71.4354	0	0	0	57.5076	0	0	0
hsa_circ_0007503	152.961	0	240.709	285.741	285.816	59.9251	0	38.3384	0	0	269.27
novel_circ_000560	91.7768	0	0	71.4354	0	0	0	0	0	243.161	0
novel_circ_000561	0	0	96.2835	0	0	0	0	0	0	0	0
novel_circ_000562	0	0	0	47.6236	0	0	0	0	0	0	0
novel_circ_000563	0	0	0	0	71.4541	0	0	0	0	0	0
novel_circ_000564	0	0	0	0	107.181	0	0	0	0	0	0
novel_circ_000565	275.33	100.175	144.425	47.6236	71.4541	0	0	0	0	0	0
hsa_circ_0018064	550.661	801.402	1299.83	119.059	607.36	0	189.012	38.3384	0	0	0
novel_circ_000567	244.738	550.964	336.992	0	214.362	0	0	0	0	0	0
novel_circ_000568	0	250.438	96.2835	47.6236	0	0	0	0	0	0	0
novel_circ_000569	0	0	0	0	0	0	0	0	0	0	134.635
novel_circ_000570	30.5923	0	0	0	107.181	0	0	0	0	0	0
novel_circ_000571	122.369	0	96.2835	0	35.727	0	0	19.1692	0	0	0
novel_circ_000572	30.5923	200.351	0	0	71.4541	0	0	0	0	0	0
novel_circ_000573	91.7768	0	0	23.8118	0	0	0	0	0	0	0
novel_circ_000574	0	150.263	0	0	0	0	0	0	0	0	0
novel_circ_000575	0	200.351	0	0	0	0	0	0	0	0	0
hsa_circ_0007338	61.1845	0	0	0	0	0	0	0	0	0	0
novel_circ_000577	0	0	0	0	0	0	126.008	0	0	0	0
hsa_circ_0018069	91.7768	300.526	0	119.059	0	0	0	0	130.83	0	0
novel_circ_000579	122.369	0	0	0	0	0	0	0	0	0	0
novel_circ_000580	61.1845	0	144.425	23.8118	107.181	149.813	0	0	0	0	0
hsa_circ_0018070	0	0	0	0	0	0	0	76.6768	0	0	0
novel_circ_000582	61.1845	0	0	0	0	0	0	0	0	0	0
novel_circ_000583	0	0	0	47.6236	0	0	0	0	0	0	0
novel_circ_000584	122.369	0	0	0	107.181	0	0	0	0	0	0
novel_circ_000585	0	100.175	0	0	0	0	0	0	0	0	0
novel_circ_000586	61.1845	0	0	0	142.908	0	0	0	0	0	0
hsa_circ_0006608	0	0	0	0	0	59.9251	315.02	95.846	0	0	134.635
novel_circ_000588	0	0	0	0	0	59.9251	0	0	0	0	0
hsa_circ_0004737	0	100.175	0	0	0	0	0	0	0	0	0
hsa_circ_0007045	0	0	96.2835	0	0	0	0	0	0	0	0
novel_circ_000591	0	0	0	95.2472	0	0	0	0	0	0	0
hsa_circ_0003793	0	0	0	0	0	59.9251	0	0	0	0	0
hsa_circ_000782	244.738	851.49	481.417	380.989	428.725	89.8876	0	95.846	130.83	0	0
hsa_circ_0002140	61.1845	0	0	71.4354	0	0	0	0	0	0	0
novel_circ_000595	0	0	0	0	107.181	0	0	0	0	0	0
hsa_circ_0004907	0	0	96.2835	71.4354	0	0	0	0	0	0	0
novel_circ_000597	0	0	0	47.6236	0	0	0	0	0	0	0
hsa_circ_0002498	0	0	0	47.6236	0	59.9251	126.008	230.03	0	0	0
hsa_circ_0017510	61.1845	50.0877	0	214.306	142.908	0	0	191.692	130.83	0	201.952
hsa_circ_0003022	0	0	0	0	0	0	0	38.3384	0	0	0
hsa_circ_0018094	0	0	0	0	0	0	0	38.3384	0	0	0
hsa_circ_000783	1468.43	1702.98	673.984	761.977	1000.36	898.876	693.044	1073.48	523.32	851.064	471.222
novel_circ_000603	0	0	0	0	71.4541	0	0	0	0	0	0
hsa_circ_0007664	0	100.175	0	190.494	0	0	0	0	0	0	0
novel_circ_000605	0	0	0	71.4354	0	0	0	0	0	0	0
hsa_circ_0006408	61.1845	0	144.425	47.6236	107.181	209.738	126.008	0	0	0	0
novel_circ_000607	0	0	0	0	0	0	0	38.3384	0	0	0
novel_circ_000608	0	100.175	0	0	0	0	0	0	0	0	0
novel_circ_000609	0	0	0	0	71.4541	0	0	0	0	0	0
novel_circ_000610	0	0	0	0	0	89.8876	0	0	0	0	0
novel_circ_000611	0	0	0	0	0	0	0	76.6768	0	0	0
novel_circ_000612	0	0	96.2835	0	0	0	0	0	0	0	134.635
novel_circ_000613	0	0	0	0	0	0	0	57.5076	0	0	0
novel_circ_000614	0	0	0	0	0	0	0	0	0	0	134.635
novel_circ_000615	91.7768	0	96.2835	95.2472	285.816	179.775	0	95.846	130.83	243.161	0
novel_circ_000616	122.369	0	48.1417	95.2472	71.4541	59.9251	0	0	523.32	0	0
novel_circ_000617	0	100.175	0	0	0	0	0	0	0	0	0
hsa_circ_0002351	0	0	0	0	0	89.8876	0	19.1692	130.83	0	0
novel_circ_000619	61.1845	0	0	0	0	0	0	0	0	0	0
novel_circ_000620	30.5923	100.175	0	0	0	0	0	0	0	0	0
hsa_circ_001454	489.476	250.438	336.992	95.2472	392.997	209.738	0	210.861	0	364.742	0
novel_circ_000622	0	0	0	0	142.908	0	0	0	0	0	0
novel_circ_000623	0	0	0	166.683	0	0	0	0	0	0	0
hsa_circ_0008679	397.699	50.0877	240.709	309.553	428.725	209.738	252.016	95.846	130.83	364.742	403.904
novel_circ_000625	0	0	0	0	0	0	252.016	0	0	0	0
novel_circ_000626	0	0	0	71.4354	0	0	0	0	0	364.742	0
novel_circ_000627	0	0	0	0	0	0	0	57.5076	0	0	0
novel_circ_000628	0	0	0	47.6236	0	119.85	0	0	0	0	0
novel_circ_000629	0	0	0	0	0	0	0	0	130.83	0	0
novel_circ_000630	0	0	0	0	71.4541	0	0	0	0	0	0
novel_circ_000631	0	0	0	0	0	0	0	38.3384	0	0	0
novel_circ_000632	0	0	0	0	0	0	0	38.3384	0	0	0
novel_circ_000633	0	0	0	0	71.4541	0	0	0	0	0	0
hsa_circ_0008235	0	0	96.2835	0	0	0	0	0	0	0	0
hsa_circ_0018163	61.1845	0	0	0	0	0	0	0	0	0	0
novel_circ_000636	0	0	0	47.6236	0	0	0	0	0	0	0
novel_circ_000637	0	0	0	0	0	0	126.008	0	0	0	0
novel_circ_000638	0	0	0	0	142.908	0	0	0	0	0	0
hsa_circ_0018168	214.146	150.263	0	261.93	214.362	89.8876	315.02	440.892	0	0	471.222
novel_circ_000640	0	100.175	0	0	0	0	0	0	0	0	0
hsa_circ_0002487	0	0	96.2835	0	0	0	0	0	0	0	0
novel_circ_000642	0	0	0	0	0	0	0	38.3384	0	0	0
hsa_circ_0005486	61.1845	50.0877	0	47.6236	0	0	0	0	0	0	0
hsa_circ_0018180	91.7768	250.438	336.992	119.059	107.181	119.85	0	76.6768	0	0	0
novel_circ_000645	61.1845	0	0	0	0	0	0	0	0	0	0
novel_circ_000646	0	0	0	0	71.4541	0	0	0	0	0	0
novel_circ_000647	0	0	0	0	71.4541	0	0	0	0	0	0
novel_circ_000648	0	0	0	0	0	0	0	38.3384	0	0	0
novel_circ_000649	0	0	0	0	0	0	441.028	0	0	0	0
novel_circ_000650	0	0	0	95.2472	0	0	0	0	0	0	0
novel_circ_000651	0	0	0	0	0	59.9251	0	0	0	0	0
novel_circ_000652	0	0	0	47.6236	0	0	0	0	0	0	0
novel_circ_000653	0	0	0	47.6236	0	0	0	0	0	0	0
novel_circ_000654	0	0	0	0	0	59.9251	0	19.1692	0	0	0
novel_circ_000655	0	0	0	0	0	0	0	57.5076	0	0	0
novel_circ_000656	0	0	0	47.6236	0	0	0	0	0	0	0
hsa_circ_000522	0	0	0	23.8118	0	59.9251	126.008	134.184	0	0	0
hsa_circ_0008851	0	0	96.2835	0	0	0	0	0	130.83	0	0
novel_circ_000659	0	0	0	0	0	0	126.008	0	0	0	0
novel_circ_000660	0	0	0	47.6236	0	0	0	0	0	0	0
hsa_circ_0018202	61.1845	0	0	0	0	0	0	0	0	0	134.635
hsa_circ_001010	122.369	0	96.2835	71.4354	214.362	89.8876	0	0	130.83	0	0
novel_circ_000663	0	0	96.2835	0	0	0	0	0	0	0	0
novel_circ_000664	0	0	0	0	0	0	0	38.3384	0	0	0
novel_circ_000665	0	0	0	0	0	0	189.012	0	0	0	0
hsa_circ_0002042	0	0	0	0	0	0	0	76.6768	0	0	0
novel_circ_000667	61.1845	0	0	0	0	59.9251	0	0	0	0	0
novel_circ_000668	152.961	0	48.1417	95.2472	71.4541	0	0	0	0	0	0
novel_circ_000669	0	0	0	47.6236	0	0	0	0	0	0	0
novel_circ_000670	0	0	0	0	0	0	0	0	0	0	134.635
novel_circ_000671	61.1845	0	0	0	0	0	126.008	0	0	0	0
hsa_circ_0003492	0	0	0	0	0	0	126.008	0	0	0	0
novel_circ_000673	0	0	0	0	0	0	126.008	0	0	0	0
novel_circ_000674	0	0	0	0	0	0	0	0	0	0	269.27
novel_circ_000675	0	0	0	0	0	0	0	0	0	0	134.635
novel_circ_000676	0	0	0	0	0	89.8876	0	76.6768	0	0	0
hsa_circ_000784	397.699	0	288.85	238.118	250.089	89.8876	0	95.846	261.66	364.742	0
novel_circ_000678	61.1845	0	0	0	178.635	0	0	0	0	0	0
novel_circ_000679	0	250.438	288.85	476.236	250.089	0	0	115.015	0	0	0
hsa_circ_0018257	0	0	0	0	0	89.8876	0	0	0	0	0
novel_circ_000681	0	0	0	0	0	0	0	57.5076	0	0	0
novel_circ_000682	0	0	0	0	71.4541	0	0	0	0	0	0
novel_circ_000683	0	0	0	0	71.4541	0	0	0	0	0	0
novel_circ_000684	0	0	0	0	0	0	0	0	0	0	134.635
novel_circ_000685	0	200.351	0	0	0	0	0	0	0	0	0
novel_circ_000686	183.554	150.263	96.2835	0	178.635	0	126.008	0	130.83	0	0
novel_circ_000687	61.1845	0	0	0	0	0	0	0	0	0	0
novel_circ_000688	61.1845	0	240.709	0	0	59.9251	126.008	0	261.66	243.161	0
novel_circ_000689	0	0	0	47.6236	0	0	0	0	0	0	0
novel_circ_000690	0	0	0	0	142.908	0	0	0	0	0	0
novel_circ_000691	122.369	0	336.992	166.683	142.908	59.9251	0	0	0	0	0
novel_circ_000692	0	0	0	0	0	0	0	38.3384	0	0	0
hsa_circ_0018281	0	0	0	0	0	209.738	0	38.3384	130.83	0	0
hsa_circ_0004915	336.515	0	385.134	380.989	107.181	0	0	0	0	0	0
novel_circ_000695	0	0	0	71.4354	0	0	0	0	0	0	0
novel_circ_000696	0	0	0	0	0	0	126.008	0	0	0	0
novel_circ_000697	214.146	0	0	95.2472	0	0	0	0	0	0	0
hsa_circ_0018376	0	0	0	285.741	250.089	0	0	287.538	196.245	0	471.222
novel_circ_000699	61.1845	0	0	0	0	0	0	0	0	0	0
novel_circ_000700	0	0	0	0	0	0	0	0	130.83	243.161	0
novel_circ_000701	0	0	0	0	0	89.8876	0	38.3384	0	0	0
hsa_circ_0007016	0	0	0	0	0	0	0	57.5076	0	0	0
novel_circ_000703	0	0	0	0	0	0	0	38.3384	0	0	0
novel_circ_000704	0	0	0	47.6236	0	0	0	0	0	0	0
novel_circ_000705	61.1845	0	0	0	0	0	0	0	0	0	0
novel_circ_000706	0	0	144.425	0	0	0	0	0	0	0	0
novel_circ_000707	61.1845	0	0	0	0	0	0	0	0	0	0
hsa_circ_0017521	0	150.263	0	0	0	0	0	0	0	0	134.635
hsa_circ_0017523	0	0	0	0	0	0	0	57.5076	0	0	0
novel_circ_000710	0	0	0	0	107.181	0	0	0	0	0	0
novel_circ_000711	0	0	48.1417	47.6236	71.4541	0	189.012	95.846	0	0	0
novel_circ_000712	0	100.175	0	0	250.089	0	0	0	0	0	0
hsa_circ_0018315	0	0	96.2835	0	71.4541	59.9251	0	0	196.245	0	0
hsa_circ_0002968	825.991	601.052	433.276	571.483	785.995	149.813	0	134.184	196.245	0	0
novel_circ_000715	0	0	0	0	0	0	0	57.5076	0	0	0
novel_circ_000716	0	0	0	47.6236	0	0	0	0	0	0	0
novel_circ_000717	0	0	96.2835	0	0	0	0	0	0	0	0
novel_circ_000718	0	0	0	0	0	0	0	38.3384	0	0	0
novel_circ_000719	0	0	0	0	0	0	0	38.3384	0	0	0
novel_circ_000720	0	0	0	0	0	0	0	38.3384	0	0	0
novel_circ_000721	0	150.263	0	0	0	0	0	0	0	0	0
novel_circ_000722	0	0	0	0	0	0	0	0	130.83	0	0
novel_circ_000723	0	0	0	0	0	89.8876	0	38.3384	130.83	0	134.635
novel_circ_000724	0	0	0	0	0	0	0	57.5076	0	0	0
novel_circ_000725	0	0	0	0	0	0	0	0	196.245	0	0
hsa_circ_0006243	0	0	0	0	71.4541	89.8876	189.012	0	0	0	201.952
hsa_circ_0018331	0	100.175	192.567	0	142.908	209.738	315.02	268.369	0	364.742	0
novel_circ_000728	0	0	0	0	0	0	0	0	130.83	0	0
novel_circ_000729	122.369	0	0	0	107.181	0	0	0	0	243.161	0
novel_circ_000730	0	0	0	0	0	0	0	57.5076	0	0	0
novel_circ_000731	183.554	200.351	0	0	571.633	0	0	0	0	0	0
novel_circ_000732	0	0	0	0	0	0	0	38.3384	0	0	0
hsa_circ_0018343	1009.54	150.263	1107.26	1428.71	857.449	479.401	630.04	402.553	523.32	364.742	605.857
novel_circ_000734	0	100.175	96.2835	95.2472	0	0	0	38.3384	0	0	0
novel_circ_000735	367.107	0	240.709	0	107.181	59.9251	0	0	65.4151	0	0
novel_circ_000736	0	0	0	0	71.4541	0	0	0	0	0	0
novel_circ_000737	0	0	0	47.6236	0	0	0	0	0	0	0
hsa_circ_0006309	0	0	0	0	0	0	0	0	0	0	134.635
hsa_circ_0018400	0	0	0	47.6236	0	59.9251	0	210.861	0	0	0
novel_circ_000740	0	0	0	0	0	0	0	57.5076	0	0	0
novel_circ_000741	0	0	0	0	0	0	0	0	0	243.161	0
novel_circ_000742	0	0	0	0	0	0	0	57.5076	0	0	0
hsa_circ_0018405	0	0	0	0	0	0	126.008	76.6768	0	0	269.27
novel_circ_000744	0	0	0	0	0	0	0	0	0	243.161	0
novel_circ_000745	61.1845	0	0	0	0	0	0	0	0	0	0
hsa_circ_0018411	61.1845	0	0	0	71.4541	0	0	0	0	0	0
novel_circ_000747	0	100.175	0	0	0	0	0	0	0	0	0
hsa_circ_0003030	336.515	250.438	385.134	142.871	250.089	0	0	0	130.83	0	0
novel_circ_000749	0	0	0	0	71.4541	0	0	0	0	0	0
novel_circ_000750	0	0	0	71.4354	0	0	0	0	0	0	0
hsa_circ_001785	91.7768	0	144.425	47.6236	142.908	0	0	38.3384	65.4151	243.161	0
hsa_circ_0003755	0	0	96.2835	142.871	0	59.9251	189.012	76.6768	65.4151	0	0
novel_circ_000753	0	0	96.2835	0	107.181	0	0	95.846	0	0	0
novel_circ_000754	0	100.175	0	0	0	0	0	0	0	0	0
novel_circ_000755	0	0	0	0	0	0	0	38.3384	0	0	0
novel_circ_000756	0	100.175	0	0	0	0	0	0	0	0	0
hsa_circ_001837	0	0	0	0	0	89.8876	0	0	0	0	134.635
novel_circ_000758	0	0	0	0	0	0	0	0	130.83	0	0
hsa_circ_0002665	0	0	0	0	0	0	0	0	196.245	0	0
novel_circ_000760	91.7768	0	0	0	0	0	0	0	0	0	0
hsa_circ_0017594	0	0	0	0	0	59.9251	0	0	0	0	0
novel_circ_000762	0	0	96.2835	0	0	0	0	0	0	0	0
hsa_circ_0007403	122.369	100.175	0	47.6236	0	0	0	0	0	0	0
novel_circ_000764	0	0	0	71.4354	0	0	0	0	0	0	0
novel_circ_000765	0	100.175	0	0	0	0	0	0	0	0	0
novel_circ_000766	0	100.175	0	0	0	0	0	0	0	0	0
novel_circ_000767	61.1845	0	0	0	0	0	0	0	0	0	0
novel_circ_000768	0	0	0	0	0	59.9251	0	0	0	0	0
novel_circ_000769	0	0	0	47.6236	0	0	126.008	0	0	0	0
novel_circ_000770	0	0	0	0	0	89.8876	0	0	0	0	0
novel_circ_000771	0	0	0	0	0	0	0	0	0	0	336.587
novel_circ_000772	0	0	0	0	0	59.9251	0	0	0	0	0
novel_circ_000773	0	0	0	0	0	0	0	38.3384	0	0	0
novel_circ_000774	61.1845	0	0	0	0	0	0	0	0	0	0
novel_circ_000775	0	0	0	0	0	0	189.012	0	0	0	0
novel_circ_000776	0	250.438	0	0	0	0	0	0	0	0	0
novel_circ_000777	0	0	96.2835	0	0	0	0	0	0	0	0
novel_circ_000778	0	0	0	0	0	0	126.008	0	0	0	0
novel_circ_000779	61.1845	0	0	0	0	0	0	0	0	0	0
novel_circ_000780	0	0	144.425	0	0	0	126.008	0	0	0	0
novel_circ_000781	0	0	0	0	71.4541	0	0	0	0	0	0
novel_circ_000782	0	0	0	0	0	59.9251	0	0	0	0	0
novel_circ_000783	0	0	96.2835	0	0	0	0	0	0	0	0
hsa_circ_0018460	0	100.175	0	0	0	0	0	0	0	0	0
novel_circ_000785	0	0	0	0	0	0	126.008	0	0	0	0
novel_circ_000786	0	0	0	47.6236	0	0	0	0	0	0	0
novel_circ_000787	61.1845	0	0	0	0	0	0	0	0	0	0
novel_circ_000788	61.1845	0	0	0	0	0	0	0	0	0	0
novel_circ_000789	305.923	200.351	385.134	71.4354	250.089	0	126.008	0	0	0	0
novel_circ_000790	61.1845	0	0	0	0	0	0	0	0	0	0
novel_circ_000791	0	0	0	0	71.4541	0	0	0	0	0	0
hsa_circ_0006743	91.7768	0	0	0	0	0	0	38.3384	0	0	0
hsa_circ_0002313	0	0	0	0	71.4541	0	0	0	0	0	0
hsa_circ_0005144	61.1845	0	0	0	0	0	0	0	0	0	0
novel_circ_000795	0	0	0	71.4354	0	0	252.016	57.5076	0	0	0
novel_circ_000796	0	0	0	0	0	0	126.008	0	0	0	0
novel_circ_000797	0	0	0	0	0	0	0	0	0	243.161	0
novel_circ_000798	0	100.175	0	0	0	0	0	0	0	0	0
novel_circ_000799	0	0	0	0	142.908	0	0	0	0	0	0
hsa_circ_0007626	91.7768	0	0	0	0	0	0	0	0	0	0
novel_circ_000801	0	0	0	47.6236	0	0	0	0	0	0	0
novel_circ_000802	0	0	144.425	47.6236	0	0	0	134.184	0	0	0
novel_circ_000803	0	0	0	0	0	0	0	38.3384	0	0	0
hsa_circ_0018478	0	50.0877	96.2835	142.871	107.181	0	0	38.3384	0	0	67.3174
hsa_circ_0003308	0	0	0	0	71.4541	0	0	0	0	0	201.952
novel_circ_000806	0	150.263	0	0	0	59.9251	126.008	0	0	0	0
hsa_circ_0018484	91.7768	0	0	0	178.635	29.9625	0	95.846	0	0	0
hsa_circ_0018486	0	0	0	0	0	0	0	0	0	0	134.635
hsa_circ_0005190	0	0	0	0	35.727	0	0	38.3384	0	0	0
hsa_circ_0004472	0	0	0	0	0	0	0	57.5076	196.245	0	0
hsa_circ_0007113	0	0	0	142.871	0	0	0	0	0	0	0
novel_circ_000812	0	0	0	0	0	0	0	0	130.83	0	0
novel_circ_000813	0	0	0	0	0	0	0	38.3384	0	0	0
hsa_circ_0006263	0	0	0	0	0	0	0	0	0	0	134.635
novel_circ_000815	0	0	0	0	0	59.9251	0	0	0	0	0
novel_circ_000816	0	0	0	0	0	0	0	0	130.83	0	0
novel_circ_000817	0	0	0	47.6236	0	0	0	0	0	0	0
novel_circ_000818	0	0	0	0	0	0	0	38.3384	0	0	0
novel_circ_000819	0	0	0	0	71.4541	0	0	0	0	0	0
novel_circ_000820	0	0	0	0	0	0	126.008	0	0	0	0
hsa_circ_0018499	0	0	0	0	0	0	126.008	0	0	0	0
novel_circ_000822	0	0	96.2835	0	0	0	0	0	0	0	0
novel_circ_000823	0	0	48.1417	47.6236	107.181	0	0	0	0	0	0
novel_circ_000824	0	0	0	0	0	0	0	0	0	243.161	0
novel_circ_000825	0	0	0	0	71.4541	0	0	0	0	0	0
novel_circ_000826	0	0	0	0	0	59.9251	0	0	0	0	0
novel_circ_000827	61.1845	0	0	0	0	0	0	0	0	0	0
hsa_circ_000523	91.7768	0	0	428.612	107.181	179.775	189.012	153.354	130.83	0	134.635
novel_circ_000829	0	150.263	96.2835	71.4354	107.181	29.9625	0	0	0	0	134.635
novel_circ_000830	61.1845	0	0	0	0	0	0	76.6768	0	0	0
hsa_circ_0005177	0	0	0	0	0	89.8876	0	0	0	0	0
novel_circ_000832	0	0	0	47.6236	0	0	0	0	0	0	0
novel_circ_000833	0	0	0	0	0	0	126.008	0	0	0	0
novel_circ_000834	0	0	0	0	0	0	0	38.3384	0	0	0
hsa_circ_0006151	0	200.351	0	0	0	0	0	76.6768	0	0	0
novel_circ_000836	0	0	0	0	0	0	126.008	0	0	0	0
hsa_circ_0018529	0	0	0	0	0	0	0	38.3384	0	0	0
hsa_circ_0003459	0	150.263	96.2835	23.8118	0	89.8876	0	0	196.245	0	0
hsa_circ_0007778	91.7768	0	0	71.4354	0	0	0	57.5076	0	243.161	0
hsa_circ_0008564	61.1845	100.175	0	0	0	0	0	0	0	0	0
hsa_circ_0018533	0	0	0	0	0	0	0	38.3384	0	0	0
novel_circ_000842	0	0	96.2835	0	0	0	0	0	0	0	0
novel_circ_000843	825.991	500.877	1059.12	190.494	1107.54	0	0	0	0	0	0
novel_circ_000844	61.1845	0	144.425	0	107.181	0	0	0	0	0	0
novel_circ_000845	0	0	96.2835	0	0	0	0	0	0	0	0
novel_circ_000846	0	0	0	47.6236	0	0	0	0	0	0	0
hsa_circ_0008783	0	0	0	0	71.4541	0	0	0	0	0	0
novel_circ_000848	0	0	0	0	0	0	189.012	0	0	0	0
novel_circ_000849	0	0	0	0	0	89.8876	0	0	0	0	0
novel_circ_000850	61.1845	0	0	0	0	0	0	0	0	0	0
novel_circ_000851	91.7768	0	0	0	0	0	0	0	0	0	0
hsa_circ_0006272	0	0	0	119.059	0	89.8876	0	0	65.4151	0	201.952
hsa_circ_0018546	122.369	0	96.2835	0	0	0	0	0	0	0	0
hsa_circ_0018550	0	0	0	0	0	0	0	0	261.66	0	0
hsa_circ_0018553	0	0	0	0	0	59.9251	126.008	0	0	0	0
novel_circ_000856	0	0	0	0	0	0	126.008	0	0	0	0
novel_circ_000857	0	0	0	0	107.181	0	0	0	0	0	0
novel_circ_000858	0	0	0	0	71.4541	0	0	0	0	0	0
novel_circ_000859	0	100.175	0	0	0	0	0	0	0	0	0
novel_circ_000860	0	0	0	119.059	107.181	0	0	0	0	0	0
novel_circ_000861	0	0	0	0	0	0	0	76.6768	0	0	0
hsa_circ_0002371	0	100.175	96.2835	47.6236	0	59.9251	378.024	57.5076	0	0	0
novel_circ_000863	0	0	0	71.4354	71.4541	0	0	0	0	0	0
novel_circ_000864	61.1845	0	0	0	107.181	0	0	0	0	0	0
novel_circ_000865	0	0	0	0	0	0	0	38.3384	0	0	0
novel_circ_000866	152.961	0	0	0	0	0	0	0	0	0	0
novel_circ_000867	0	0	0	0	71.4541	0	0	0	0	0	0
novel_circ_000868	0	0	0	0	0	0	0	115.015	0	0	0
hsa_circ_0007097	91.7768	250.438	96.2835	71.4354	0	119.85	189.012	0	0	0	0
novel_circ_000870	0	0	0	0	0	0	126.008	0	0	0	0
hsa_circ_0008865	30.5923	200.351	240.709	71.4354	607.36	239.7	441.028	76.6768	1177.47	1094.22	201.952
novel_circ_000872	0	0	0	0	0	89.8876	126.008	38.3384	0	0	201.952
novel_circ_000873	61.1845	0	0	0	0	0	0	0	0	0	0
hsa_circ_0008523	0	0	0	71.4354	0	59.9251	0	38.3384	130.83	0	0
hsa_circ_0018581	0	0	0	0	0	0	126.008	0	0	0	0
novel_circ_000876	0	0	0	0	0	59.9251	0	0	0	0	0
novel_circ_000877	0	0	0	0	0	0	126.008	0	0	0	0
novel_circ_000878	0	0	0	0	0	59.9251	0	0	0	0	0
novel_circ_000879	0	0	0	0	71.4541	0	0	0	0	0	201.952
hsa_circ_0018595	0	0	0	0	0	0	0	0	130.83	0	0
hsa_circ_0018599	0	100.175	0	0	0	0	0	0	0	0	0
hsa_circ_0006201	0	0	0	47.6236	0	29.9625	0	0	196.245	0	0
hsa_circ_0018611	0	0	0	95.2472	0	0	0	0	0	0	0
novel_circ_000884	0	0	0	0	0	0	0	0	0	243.161	0
hsa_circ_0002758	30.5923	150.263	192.567	47.6236	178.635	0	0	0	0	0	0
novel_circ_000886	61.1845	100.175	144.425	0	71.4541	0	0	0	196.245	0	0
novel_circ_000887	0	0	0	0	71.4541	0	0	0	0	0	0
novel_circ_000888	0	0	0	0	0	59.9251	0	0	0	0	0
novel_circ_000889	30.5923	100.175	240.709	23.8118	0	89.8876	0	19.1692	0	0	134.635
hsa_circ_0005624	152.961	350.614	0	261.93	142.908	0	189.012	57.5076	0	0	0
hsa_circ_0018635	0	0	0	0	0	59.9251	0	0	0	0	0
novel_circ_000892	0	0	0	0	0	0	0	0	0	0	134.635
novel_circ_000893	122.369	0	0	0	0	0	0	0	0	0	0
novel_circ_000894	0	0	0	0	0	89.8876	0	0	0	0	0
hsa_circ_0018652	0	100.175	0	119.059	0	119.85	0	153.354	0	0	0
novel_circ_000896	61.1845	0	0	0	71.4541	0	0	0	0	0	0
novel_circ_000897	0	0	0	0	0	0	0	0	0	364.742	0
novel_circ_000898	0	150.263	0	0	0	0	0	57.5076	0	0	0
novel_circ_000899	0	0	0	0	0	0	0	38.3384	0	0	0
hsa_circ_0004977	61.1845	0	96.2835	71.4354	0	59.9251	0	57.5076	0	0	0
novel_circ_000901	0	0	0	47.6236	0	0	0	0	0	0	0
novel_circ_000902	91.7768	0	96.2835	71.4354	71.4541	0	0	0	0	0	0
hsa_circ_0017615	0	0	0	0	0	119.85	0	0	0	0	0
hsa_circ_0017616	0	0	0	0	0	0	0	0	130.83	0	0
hsa_circ_0008195	0	0	0	0	0	0	0	38.3384	0	0	201.952
hsa_circ_0018736	0	0	0	0	0	0	126.008	0	0	0	0
hsa_circ_0017628	0	150.263	0	0	107.181	89.8876	126.008	76.6768	0	0	0
novel_circ_000908	61.1845	0	0	0	142.908	0	126.008	38.3384	0	0	0
hsa_circ_0008662	305.923	0	48.1417	119.059	142.908	179.775	315.02	210.861	392.49	364.742	538.539
hsa_circ_0018750	61.1845	0	0	0	0	0	0	0	0	0	0
hsa_circ_0006017	0	0	96.2835	95.2472	0	0	126.008	0	0	0	0
novel_circ_000912	0	100.175	0	0	0	0	0	0	0	0	0
hsa_circ_0017634	0	0	0	0	0	0	0	38.3384	0	0	0
hsa_circ_0017635	0	0	0	0	0	119.85	63.004	0	0	0	0
hsa_circ_0017636	244.738	150.263	192.567	71.4354	285.816	179.775	126.008	210.861	196.245	0	67.3174
novel_circ_000916	0	0	0	47.6236	0	0	0	76.6768	0	0	0
novel_circ_000917	0	0	0	0	0	59.9251	0	0	0	0	0
novel_circ_000918	0	0	0	47.6236	0	0	0	0	0	0	0
novel_circ_000919	0	0	96.2835	0	0	0	0	0	0	0	0
hsa_circ_0006628	0	150.263	96.2835	0	71.4541	119.85	0	76.6768	0	0	0
hsa_circ_001747	91.7768	200.351	0	0	71.4541	0	0	0	0	0	0
hsa_circ_000094	0	100.175	0	214.306	142.908	59.9251	378.024	95.846	0	729.483	201.952
novel_circ_000923	0	0	0	0	0	0	0	0	0	243.161	0
novel_circ_000924	0	0	0	0	0	0	0	0	130.83	0	0
novel_circ_000925	0	0	0	71.4354	0	0	0	0	130.83	0	0
hsa_circ_000524	887.176	901.578	818.409	619.107	750.268	3655.43	1071.07	2357.81	1766.21	364.742	1750.25
hsa_circ_0017643	0	200.351	0	95.2472	0	179.775	0	38.3384	0	0	0
novel_circ_000928	0	0	0	0	0	89.8876	0	0	0	0	0
hsa_circ_0018761	0	0	0	0	0	0	0	38.3384	0	243.161	0
novel_circ_000930	0	0	96.2835	0	0	0	0	0	0	0	0
novel_circ_000931	0	0	0	71.4354	0	0	0	0	0	0	0
novel_circ_000932	0	0	0	0	0	0	0	0	0	243.161	0
hsa_circ_0007093	0	0	0	0	0	59.9251	0	0	0	0	134.635
novel_circ_000934	0	100.175	0	0	0	0	0	0	0	0	0
novel_circ_000935	61.1845	0	0	0	0	0	0	0	0	0	0
hsa_circ_0007995	0	100.175	144.425	95.2472	0	59.9251	0	0	0	0	0
hsa_circ_0018784	0	0	0	47.6236	0	0	0	0	0	0	0
novel_circ_000938	0	0	0	0	0	0	0	0	130.83	0	0
novel_circ_000939	0	0	0	47.6236	0	0	0	0	0	0	0
novel_circ_000940	91.7768	0	0	0	0	0	0	0	0	0	0
novel_circ_000941	0	0	0	0	71.4541	0	0	0	0	0	0
hsa_circ_0018787	0	0	0	47.6236	0	0	0	0	0	0	0
novel_circ_000943	0	0	0	0	71.4541	0	0	0	0	0	0
novel_circ_000944	0	0	0	0	0	0	0	38.3384	0	0	0
hsa_circ_0018803	61.1845	0	0	47.6236	35.727	0	0	0	261.66	0	0
novel_circ_000946	0	0	0	0	0	0	0	38.3384	0	0	0
hsa_circ_0006276	0	0	0	0	0	0	0	57.5076	0	0	336.587
hsa_circ_0018809	0	0	0	0	0	0	0	0	0	243.161	0
novel_circ_000949	0	100.175	0	0	0	0	0	0	0	0	0
novel_circ_000950	0	0	0	47.6236	0	0	0	0	0	0	0
hsa_circ_0018814	0	100.175	0	0	0	0	0	0	0	0	0
novel_circ_000952	0	0	0	0	71.4541	0	0	0	130.83	0	0
novel_circ_000953	0	0	144.425	0	0	0	126.008	0	0	0	0
novel_circ_000954	0	0	0	0	0	0	0	38.3384	0	0	0
novel_circ_000955	0	0	0	47.6236	0	0	0	0	0	0	0
novel_circ_000956	0	0	0	0	0	0	0	38.3384	0	243.161	0
hsa_circ_0018824	0	0	0	47.6236	0	0	0	0	0	0	0
novel_circ_000958	61.1845	0	0	0	0	0	0	0	0	0	0
hsa_circ_000525	0	0	96.2835	0	0	0	0	0	130.83	0	0
hsa_circ_0017648	0	0	0	0	0	0	0	115.015	0	0	0
novel_circ_000961	0	0	0	0	0	299.625	0	0	0	0	0
hsa_circ_0018848	0	0	0	0	0	0	189.012	57.5076	0	0	0
hsa_circ_0003397	0	0	0	0	0	89.8876	0	0	0	0	0
hsa_circ_0004387	0	0	0	71.4354	0	0	0	38.3384	0	0	0
novel_circ_000965	305.923	200.351	96.2835	166.683	0	0	0	0	0	0	0
novel_circ_000966	1315.47	701.227	481.417	714.354	714.541	0	0	0	0	0	0
novel_circ_000967	0	0	0	47.6236	0	0	0	0	0	0	0
novel_circ_000968	0	100.175	0	0	0	0	0	0	0	0	0
hsa_circ_0007797	0	0	0	0	0	0	0	0	196.245	0	0
hsa_circ_0018881	244.738	550.964	385.134	0	392.997	0	0	172.523	0	0	134.635
hsa_circ_0018884	0	200.351	96.2835	0	0	59.9251	0	38.3384	0	364.742	134.635
novel_circ_000972	0	0	0	0	0	0	0	0	0	0	201.952
novel_circ_000973	61.1845	0	0	0	0	0	0	0	0	0	0
novel_circ_000974	0	0	0	0	0	59.9251	0	0	0	0	0
novel_circ_000975	0	0	0	47.6236	0	0	0	0	0	0	0
hsa_circ_0018894	0	0	0	0	71.4541	0	63.004	0	0	0	0
novel_circ_000977	0	0	0	0	0	0	252.016	0	0	0	0
hsa_circ_0009121	0	0	0	0	0	89.8876	0	0	0	0	0
hsa_circ_0018900	0	0	0	23.8118	0	239.7	0	0	0	243.161	0
hsa_circ_0005164	61.1845	0	144.425	95.2472	0	0	126.008	57.5076	0	0	0
hsa_circ_0005235	0	0	192.567	95.2472	0	89.8876	0	0	0	0	0
novel_circ_000982	183.554	150.263	0	0	71.4541	59.9251	126.008	57.5076	0	0	134.635
novel_circ_000983	0	0	0	0	0	0	126.008	0	0	0	0
hsa_circ_0006148	61.1845	0	0	47.6236	0	59.9251	0	0	327.075	0	0
hsa_circ_0018904	0	0	0	0	0	0	189.012	0	0	0	0
hsa_circ_0007335	0	0	0	0	0	149.813	0	191.692	196.245	0	0
hsa_circ_0018911	0	0	0	0	71.4541	0	0	0	0	0	0
novel_circ_000988	0	0	96.2835	0	0	0	0	0	0	0	0
novel_circ_000989	0	0	0	71.4354	0	0	0	0	0	0	0
novel_circ_000990	0	0	0	95.2472	0	0	0	0	0	0	0
novel_circ_000991	61.1845	0	0	0	0	0	0	38.3384	0	0	0
novel_circ_000992	0	0	96.2835	0	0	0	0	0	0	0	0
hsa_circ_0017650	0	0	192.567	71.4354	71.4541	0	0	0	0	0	0
novel_circ_000994	0	200.351	0	0	0	0	0	0	0	0	0
novel_circ_000995	0	0	0	0	71.4541	0	0	0	0	0	0
hsa_circ_0018918	0	0	144.425	0	0	0	0	0	0	0	0
hsa_circ_0006561	275.33	100.175	0	0	0	0	0	0	0	0	0
novel_circ_000998	91.7768	0	0	0	0	0	0	0	0	0	0
novel_circ_000999	0	0	96.2835	0	0	0	0	0	0	0	0
hsa_circ_0005967	122.369	100.175	0	71.4354	142.908	0	0	38.3384	0	0	0
novel_circ_001001	0	0	144.425	0	71.4541	0	0	0	0	0	0
novel_circ_001002	61.1845	0	0	0	0	0	0	0	0	0	0
novel_circ_001003	122.369	0	0	0	0	0	0	0	0	0	0
novel_circ_001004	0	0	0	0	71.4541	0	0	0	0	0	0
novel_circ_001005	91.7768	0	0	0	0	0	0	0	0	0	0
hsa_circ_0002833	0	0	96.2835	0	0	0	0	0	0	0	0
novel_circ_001007	0	0	0	71.4354	0	0	0	0	0	0	0
hsa_circ_0002990	0	0	0	0	0	0	0	95.846	0	0	0
hsa_circ_0006649	30.5923	0	96.2835	47.6236	0	0	126.008	76.6768	0	364.742	0
novel_circ_001010	0	0	0	0	0	0	0	57.5076	0	0	0
hsa_circ_0007292	734.214	751.315	914.693	500.048	357.27	569.288	1701.11	575.076	523.32	1337.39	942.444
novel_circ_001012	0	0	48.1417	0	0	0	252.016	0	0	0	0
hsa_circ_0017673	0	0	0	0	0	59.9251	0	0	0	0	0
novel_circ_001014	91.7768	0	0	0	0	0	0	0	0	0	0
novel_circ_001015	0	150.263	0	0	0	0	0	0	0	0	0
hsa_circ_0017675	61.1845	0	0	0	0	0	0	0	0	0	0
novel_circ_001017	0	100.175	0	0	0	0	0	0	0	0	0
novel_circ_001018	0	50.0877	240.709	0	71.4541	0	0	0	0	0	0
novel_circ_001019	61.1845	0	0	0	0	0	0	0	0	0	0
novel_circ_001020	0	0	0	0	0	0	0	38.3384	0	0	0
novel_circ_001021	0	0	0	0	0	0	0	38.3384	0	0	0
novel_circ_001022	0	0	0	119.059	0	0	0	0	0	0	0
hsa_circ_0018982	61.1845	0	0	0	0	0	0	0	0	0	0
hsa_circ_0009033	0	0	0	0	0	0	126.008	0	0	0	0
novel_circ_001025	0	0	0	71.4354	71.4541	0	0	0	130.83	0	0
hsa_circ_0008837	0	0	0	0	0	0	0	57.5076	0	0	0
hsa_circ_001665	0	0	0	47.6236	0	0	0	0	0	0	0
hsa_circ_0018992	214.146	0	0	95.2472	0	179.775	0	268.369	0	243.161	0
hsa_circ_0006956	397.699	100.175	288.85	1714.45	607.36	2187.27	0	555.907	1962.45	1580.55	605.857
novel_circ_001030	0	200.351	0	0	0	0	0	0	0	0	0
hsa_circ_0003018	0	0	96.2835	0	0	269.663	0	210.861	0	243.161	134.635
hsa_circ_0018996	0	0	0	142.871	0	0	0	19.1692	0	0	0
novel_circ_001033	0	0	0	0	0	0	0	0	0	0	134.635
hsa_circ_0018998	183.554	851.49	288.85	119.059	678.814	539.326	0	95.846	392.49	486.322	201.952
novel_circ_001035	0	0	240.709	0	0	0	0	0	0	0	0
novel_circ_001036	61.1845	0	96.2835	0	0	0	0	38.3384	0	0	0
hsa_circ_0017412	0	0	0	0	0	59.9251	0	57.5076	65.4151	0	0
hsa_circ_0005772	0	0	0	0	0	0	0	57.5076	0	0	0
novel_circ_001039	0	0	0	0	0	0	0	57.5076	0	0	0
hsa_circ_0019003	0	0	0	47.6236	0	0	0	0	0	0	0
novel_circ_001041	0	0	0	71.4354	0	0	0	0	196.245	0	0
hsa_circ_0019004	0	0	96.2835	0	0	0	0	0	0	0	0
hsa_circ_0019005	0	0	0	0	142.908	0	0	57.5076	0	0	0
hsa_circ_0019006	122.369	250.438	0	47.6236	0	0	0	0	0	0	0
novel_circ_001045	0	0	0	0	0	89.8876	0	19.1692	0	0	0
novel_circ_001046	0	200.351	0	0	0	0	126.008	0	0	0	0
novel_circ_001047	61.1845	0	144.425	23.8118	0	0	0	0	0	0	0
hsa_circ_0002727	0	150.263	0	0	0	0	0	0	0	0	0
hsa_circ_0005828	0	0	0	0	0	59.9251	0	0	0	0	0
novel_circ_001050	0	0	0	71.4354	0	0	0	0	0	0	0
novel_circ_001051	0	0	96.2835	0	0	0	0	0	0	0	0
novel_circ_001052	0	0	96.2835	0	0	0	0	0	0	0	0
novel_circ_001053	152.961	150.263	577.701	71.4354	214.362	0	0	0	0	0	0
novel_circ_001054	0	0	96.2835	0	0	0	0	0	0	0	0
hsa_circ_0006675	0	0	288.85	0	0	0	0	0	0	0	0
hsa_circ_0006930	0	0	0	47.6236	0	0	0	0	0	0	0
novel_circ_001057	0	0	96.2835	0	0	0	0	0	0	0	0
novel_circ_001058	0	550.964	0	0	0	0	0	0	0	0	0
novel_circ_001059	122.369	0	0	0	0	0	0	0	0	0	0
novel_circ_001060	0	0	0	0	71.4541	0	0	0	0	0	0
novel_circ_001061	0	0	0	0	0	0	0	0	0	0	134.635
novel_circ_001062	0	0	0	0	0	59.9251	0	0	0	0	0
novel_circ_001063	275.33	0	0	238.118	214.362	179.775	189.012	76.6768	0	0	201.952
novel_circ_001064	0	0	0	0	71.4541	0	0	0	0	0	0
hsa_circ_0007229	152.961	100.175	0	0	71.4541	509.363	126.008	57.5076	0	121.581	0
hsa_circ_0019057	0	0	0	0	0	59.9251	0	0	0	0	0
novel_circ_001067	0	0	0	0	0	0	0	0	0	486.322	0
novel_circ_001068	0	0	0	71.4354	0	0	0	0	0	0	0
novel_circ_001069	0	0	0	0	142.908	0	0	0	0	243.161	134.635
novel_circ_001070	0	0	0	238.118	0	0	0	153.354	0	364.742	269.27
novel_circ_001071	0	0	0	0	0	0	0	0	0	364.742	0
hsa_circ_0004202	0	0	0	0	0	0	252.016	0	0	0	0
hsa_circ_0004995	0	0	0	47.6236	0	269.663	0	19.1692	130.83	0	0
novel_circ_001074	0	0	0	0	0	0	189.012	0	0	0	0
hsa_circ_0008629	0	0	0	0	0	0	0	38.3384	0	0	0
novel_circ_001076	0	0	0	0	0	0	126.008	0	0	0	0
hsa_circ_0019061	0	0	0	0	0	0	0	38.3384	0	0	0
novel_circ_001078	0	0	0	0	0	0	0	0	130.83	0	0
novel_circ_001079	0	0	144.425	0	0	0	0	0	0	0	0
hsa_circ_0019073	61.1845	0	0	0	0	0	0	0	0	0	0
novel_circ_001081	0	0	96.2835	0	0	0	0	0	0	0	0
hsa_circ_0019079	0	0	0	119.059	0	89.8876	126.008	95.846	196.245	0	0
hsa_circ_0019083	0	0	0	0	0	0	126.008	0	0	0	134.635
novel_circ_001084	0	0	144.425	47.6236	0	0	0	0	0	0	0
novel_circ_001085	0	0	0	119.059	0	59.9251	0	0	0	243.161	0
novel_circ_001086	0	0	0	0	0	119.85	0	0	0	0	0
novel_circ_001087	0	0	0	47.6236	0	0	0	0	0	0	0
novel_circ_001088	0	0	0	0	0	89.8876	0	0	0	0	0
hsa_circ_0007168	0	0	144.425	0	0	0	0	0	0	0	0
hsa_circ_0019101	91.7768	0	0	95.2472	0	59.9251	0	0	130.83	0	0
hsa_circ_0019102	61.1845	0	0	142.871	0	0	126.008	0	0	0	0
novel_circ_001092	0	0	0	47.6236	0	0	0	0	0	0	0
novel_circ_001093	0	0	0	0	0	0	0	57.5076	0	0	0
novel_circ_001094	0	0	0	23.8118	0	0	0	57.5076	0	0	0
novel_circ_001095	91.7768	0	0	0	107.181	0	0	0	0	0	0
novel_circ_001096	0	0	96.2835	0	0	0	0	0	0	0	269.27
hsa_circ_0008170	0	0	0	0	107.181	0	0	0	0	0	0
novel_circ_001098	122.369	100.175	0	0	0	89.8876	252.016	57.5076	0	0	0
hsa_circ_0019120	0	0	0	0	0	59.9251	63.004	38.3384	0	243.161	0
novel_circ_001100	0	0	0	0	0	0	0	38.3384	0	0	0
hsa_circ_0019122	61.1845	100.175	0	0	0	59.9251	0	287.538	0	0	0
novel_circ_001102	0	0	0	0	0	59.9251	0	0	0	0	0
novel_circ_001103	0	0	0	0	71.4541	0	0	0	0	0	0
novel_circ_001104	0	0	0	0	0	0	0	0	130.83	0	0
hsa_circ_0005975	0	0	48.1417	0	0	179.775	0	57.5076	0	0	0
hsa_circ_0019133	0	100.175	0	0	0	0	0	0	0	0	0
hsa_circ_0008148	61.1845	150.263	0	0	0	0	189.012	95.846	130.83	0	269.27
hsa_circ_0007578	122.369	0	48.1417	47.6236	0	59.9251	126.008	95.846	0	0	0
novel_circ_001109	0	0	0	0	0	59.9251	0	0	130.83	0	134.635
novel_circ_001110	0	0	0	0	0	0	0	38.3384	0	0	0
hsa_circ_0004224	0	0	0	47.6236	71.4541	119.85	0	57.5076	0	243.161	0
novel_circ_001112	0	0	0	95.2472	0	0	0	0	0	0	0
hsa_circ_0019146	91.7768	0	0	0	0	119.85	0	38.3384	0	0	134.635
novel_circ_001114	0	0	0	0	71.4541	0	0	0	0	0	0
novel_circ_001115	0	0	0	0	71.4541	0	0	0	130.83	0	0
novel_circ_001116	0	0	0	0	0	0	126.008	0	0	0	0
novel_circ_001117	0	0	0	0	0	0	0	0	0	0	134.635
hsa_circ_000786	0	0	192.567	95.2472	0	0	0	0	196.245	0	0
novel_circ_001119	0	0	0	0	0	59.9251	0	0	0	0	0
novel_circ_001120	0	0	0	0	107.181	0	0	0	0	0	0
novel_circ_001121	0	0	0	0	0	0	189.012	0	0	0	0
novel_circ_001122	0	0	0	0	0	0	0	38.3384	0	0	0
hsa_circ_0019170	0	100.175	0	95.2472	178.635	89.8876	189.012	115.015	0	0	134.635
hsa_circ_0019171	0	300.526	0	0	0	0	0	38.3384	0	0	0
hsa_circ_0019172	0	0	0	23.8118	71.4541	0	0	0	0	0	0
novel_circ_001126	0	0	0	71.4354	0	0	0	0	0	0	0
hsa_circ_0019190	0	0	0	47.6236	0	0	0	0	0	0	0
hsa_circ_0019198	0	200.351	0	0	0	0	0	76.6768	0	0	0
novel_circ_001129	0	0	0	0	0	0	0	0	0	0	134.635
novel_circ_001130	0	100.175	0	0	0	0	0	0	0	0	0
hsa_circ_0005898	214.146	0	0	0	71.4541	0	189.012	134.184	0	0	201.952
novel_circ_001132	0	0	0	0	0	0	0	38.3384	0	0	0
novel_circ_001133	0	0	0	0	0	0	0	0	0	0	134.635
novel_circ_001134	91.7768	0	0	0	0	0	0	38.3384	0	0	0
novel_circ_001135	0	0	144.425	47.6236	0	0	0	0	0	0	0
novel_circ_001136	0	0	0	47.6236	0	0	0	0	0	0	0
novel_circ_001137	0	100.175	0	0	0	0	0	0	0	0	134.635
novel_circ_001138	0	0	0	0	107.181	0	0	0	0	0	0
novel_circ_001139	61.1845	0	0	0	0	59.9251	126.008	95.846	0	0	134.635
novel_circ_001140	0	100.175	0	0	0	0	0	0	0	0	0
novel_circ_001141	0	0	0	0	0	0	0	0	0	0	134.635
hsa_circ_0019223	0	0	144.425	119.059	0	0	0	0	0	243.161	0
hsa_circ_0019225	152.961	150.263	144.425	119.059	0	0	0	0	0	0	0
hsa_circ_0019230	0	0	0	47.6236	0	0	0	0	0	0	0
novel_circ_001145	0	0	0	47.6236	0	0	0	0	0	0	0
novel_circ_001146	0	0	0	0	0	0	126.008	0	0	0	0
novel_circ_001147	0	0	144.425	0	0	0	0	0	0	0	0
hsa_circ_0008874	30.5923	100.175	0	71.4354	0	0	0	76.6768	0	121.581	134.635
novel_circ_001149	0	0	0	0	0	0	0	38.3384	0	0	0
novel_circ_001150	0	0	0	0	71.4541	0	0	0	0	0	0
novel_circ_001151	0	0	0	0	0	0	0	38.3384	0	0	0
novel_circ_001152	0	0	0	0	71.4541	0	0	0	0	0	0
hsa_circ_0005691	0	0	0	0	71.4541	0	0	38.3384	0	0	0
novel_circ_001154	0	0	0	0	0	0	0	0	0	0	134.635
novel_circ_001155	0	0	0	71.4354	0	0	0	0	0	0	0
novel_circ_001156	0	0	96.2835	0	0	0	0	0	0	0	0
hsa_circ_002088	0	0	0	0	0	0	0	76.6768	0	0	0
novel_circ_001158	0	0	0	0	107.181	0	0	0	0	0	0
novel_circ_001159	0	0	0	0	0	0	252.016	0	0	0	0
novel_circ_001160	0	0	0	0	0	0	315.02	0	0	0	0
novel_circ_001161	0	0	0	0	0	89.8876	0	0	0	0	0
novel_circ_001162	0	0	0	0	0	0	0	57.5076	0	0	336.587
novel_circ_001163	0	0	0	0	0	0	0	0	0	0	134.635
novel_circ_001164	0	0	0	71.4354	0	0	0	0	0	0	0
novel_circ_001165	61.1845	0	0	0	0	0	0	0	0	0	0
novel_circ_001166	244.738	150.263	96.2835	119.059	71.4541	0	0	0	0	0	0
novel_circ_001167	122.369	0	0	0	0	0	0	0	0	0	0
novel_circ_001168	0	0	192.567	47.6236	71.4541	0	0	0	0	0	0
novel_circ_001169	0	100.175	0	0	0	0	0	0	0	0	0
novel_circ_001170	0	100.175	0	0	0	0	0	0	0	0	0
novel_circ_001171	122.369	0	0	0	71.4541	0	0	0	0	0	0
novel_circ_001172	336.515	350.614	288.85	0	464.452	0	0	0	0	0	0
novel_circ_001173	91.7768	200.351	48.1417	23.8118	107.181	0	0	0	0	0	0
novel_circ_001174	2202.64	2354.12	2214.52	738.166	2429.44	0	0	0	65.4151	0	0
novel_circ_001175	183.554	0	48.1417	0	0	0	0	0	0	0	0
novel_circ_001176	91.7768	0	0	0	0	0	0	0	0	0	0
novel_circ_001177	0	0	144.425	23.8118	107.181	0	0	0	0	0	0
novel_circ_001178	244.738	100.175	0	0	0	0	0	0	0	0	0
novel_circ_001179	0	0	0	47.6236	0	0	0	0	0	0	0
novel_circ_001180	61.1845	0	0	23.8118	0	0	0	0	0	0	0
novel_circ_001181	0	150.263	0	0	0	0	0	0	0	0	0
novel_circ_001182	0	0	0	47.6236	0	0	0	0	0	0	0
novel_circ_001183	0	0	0	0	71.4541	0	0	0	0	0	0
novel_circ_001184	0	0	0	0	71.4541	0	0	0	0	0	0
novel_circ_001185	0	150.263	0	47.6236	0	0	0	0	0	0	0
novel_circ_001186	0	100.175	0	0	0	0	0	0	0	0	0
novel_circ_001187	0	100.175	0	0	0	0	0	0	0	0	0
novel_circ_001188	0	0	0	0	0	0	0	0	130.83	0	0
novel_circ_001189	0	0	0	166.683	0	0	0	0	0	0	0
novel_circ_001190	91.7768	0	0	0	0	0	0	0	0	0	0
novel_circ_001191	0	0	0	47.6236	0	0	0	0	0	0	0
novel_circ_001192	0	0	0	71.4354	0	0	0	0	0	0	0
novel_circ_001193	0	0	0	0	0	0	189.012	0	0	0	0
novel_circ_001194	0	0	0	0	0	59.9251	0	0	0	0	0
hsa_circ_0005801	0	0	0	0	0	59.9251	0	0	0	0	0
novel_circ_001196	0	100.175	0	0	0	0	0	0	0	0	0
novel_circ_001197	0	0	0	0	0	0	0	0	130.83	0	0
hsa_circ_0007707	0	0	96.2835	95.2472	0	119.85	189.012	57.5076	196.245	0	0
novel_circ_001199	0	150.263	0	0	0	0	0	0	0	0	0
hsa_circ_0019316	0	100.175	0	0	71.4541	0	0	0	0	0	0
hsa_circ_0008102	152.961	0	192.567	0	0	0	504.032	57.5076	130.83	0	269.27
hsa_circ_0006371	152.961	0	0	0	0	0	0	0	0	0	201.952
novel_circ_001203	0	0	0	0	0	59.9251	0	0	0	0	0
novel_circ_001204	0	0	0	47.6236	107.181	0	0	57.5076	0	0	0
novel_circ_001205	0	0	0	71.4354	0	0	0	0	0	0	0
novel_circ_001206	0	0	0	0	142.908	0	0	0	0	0	0
hsa_circ_0005887	1866.13	1702.98	2021.95	1619.2	1893.53	808.989	756.048	230.03	784.981	729.483	67.3174
novel_circ_001208	428.292	150.263	48.1417	238.118	107.181	209.738	0	0	0	0	0
hsa_circ_0004896	0	0	0	23.8118	71.4541	209.738	252.016	517.569	588.736	0	269.27
hsa_circ_0005097	0	0	48.1417	0	0	59.9251	0	0	0	243.161	0
hsa_circ_0019343	0	0	0	0	0	89.8876	0	0	0	0	0
novel_circ_001212	0	0	0	0	0	59.9251	0	0	0	0	0
hsa_circ_0019366	0	0	0	47.6236	0	0	0	0	0	0	0
hsa_circ_0006520	61.1845	0	0	0	0	0	0	0	0	0	0
novel_circ_001215	122.369	0	0	0	0	0	0	0	0	243.161	0
hsa_circ_0004419	0	0	96.2835	0	0	119.85	315.02	76.6768	0	0	336.587
novel_circ_001217	0	0	0	47.6236	0	0	0	0	0	0	0
novel_circ_001218	91.7768	0	0	0	0	0	0	0	130.83	0	0
novel_circ_001219	0	0	0	0	0	0	252.016	0	0	0	0
hsa_circ_0007678	0	0	0	0	0	0	126.008	0	0	0	0
novel_circ_001221	183.554	0	0	47.6236	0	0	0	0	0	0	0
novel_circ_001222	61.1845	0	0	0	0	0	0	0	0	0	0
novel_circ_001223	0	0	0	47.6236	71.4541	0	0	0	0	0	0
novel_circ_001224	61.1845	0	0	0	0	0	0	0	0	0	0
novel_circ_001225	183.554	250.438	0	71.4354	0	0	0	0	0	0	0
novel_circ_001226	61.1845	0	0	0	0	0	0	0	0	0	0
hsa_circ_0017416	0	0	0	0	0	59.9251	0	0	0	0	0
novel_circ_001228	0	0	0	0	0	0	0	38.3384	0	0	0
novel_circ_001229	0	0	0	0	0	0	126.008	0	0	0	0
hsa_circ_0019493	61.1845	0	0	47.6236	71.4541	0	0	0	0	0	0
hsa_circ_0019494	0	0	0	95.2472	0	0	0	0	0	0	0
hsa_circ_0005796	214.146	100.175	0	0	0	59.9251	0	57.5076	0	0	0
novel_circ_001233	0	0	0	0	0	59.9251	0	0	0	0	0
novel_circ_001234	0	0	96.2835	0	0	0	0	57.5076	0	0	0
hsa_circ_0008393	0	0	0	47.6236	71.4541	0	0	38.3384	0	0	0
hsa_circ_0020749	458.884	400.701	192.567	71.4354	0	119.85	0	57.5076	0	0	0
novel_circ_001237	0	0	0	0	0	0	0	38.3384	0	0	0
hsa_circ_0021237	0	0	0	47.6236	0	0	0	0	0	0	0
novel_circ_001239	0	0	0	0	0	0	0	38.3384	0	0	0
novel_circ_001240	0	0	0	0	0	0	126.008	0	0	0	0
novel_circ_001241	0	0	0	0	0	59.9251	0	0	0	0	0
novel_circ_001242	0	0	0	95.2472	0	0	0	0	130.83	0	0
novel_circ_001243	0	0	0	0	0	0	0	0	130.83	0	0
novel_circ_001244	91.7768	0	0	0	0	0	0	0	0	0	0
novel_circ_001245	0	0	0	47.6236	0	0	0	0	0	0	0
novel_circ_001246	0	0	0	47.6236	0	0	0	0	0	0	0
novel_circ_001247	91.7768	0	96.2835	0	71.4541	0	0	0	0	0	0
novel_circ_001248	0	100.175	0	0	0	0	0	0	0	0	0
novel_circ_001249	0	0	0	119.059	71.4541	59.9251	0	0	0	0	0
hsa_circ_0002320	0	0	0	0	0	0	0	0	196.245	0	0
novel_circ_001251	0	0	0	0	142.908	0	0	0	0	0	0
hsa_circ_0004140	0	0	0	0	0	59.9251	0	76.6768	0	0	0
hsa_circ_0006286	61.1845	0	0	0	0	119.85	0	38.3384	0	0	0
hsa_circ_0005990	0	0	0	0	0	0	0	57.5076	0	0	0
hsa_circ_0008074	0	0	0	0	0	0	0	19.1692	0	243.161	0
novel_circ_001256	0	0	0	0	71.4541	0	0	0	0	0	0
hsa_circ_0004103	0	250.438	0	47.6236	0	0	0	210.861	0	0	0
novel_circ_001258	0	0	0	0	0	0	0	0	0	243.161	0
novel_circ_001259	61.1845	0	0	0	107.181	0	0	0	0	0	0
hsa_circ_0024115	0	0	0	0	0	0	0	0	130.83	0	0
novel_circ_001261	0	0	0	0	0	0	0	38.3384	0	0	0
novel_circ_001262	91.7768	0	0	95.2472	107.181	0	0	0	0	0	0
novel_circ_001263	0	0	0	0	0	0	126.008	0	0	0	0
hsa_circ_0024136	0	0	288.85	0	0	0	0	0	0	0	0
novel_circ_001265	0	0	0	0	0	0	0	38.3384	0	0	0
novel_circ_001266	0	0	0	0	0	0	0	0	130.83	0	0
novel_circ_001267	0	0	0	0	0	0	0	0	130.83	0	0
hsa_circ_0006960	0	0	0	0	0	59.9251	0	38.3384	0	0	0
hsa_circ_0024139	91.7768	0	96.2835	47.6236	0	0	0	0	0	0	0
hsa_circ_0006864	0	0	0	0	0	89.8876	0	38.3384	0	0	0
hsa_circ_0024143	61.1845	150.263	96.2835	0	142.908	0	126.008	95.846	130.83	0	134.635
hsa_circ_0024144	91.7768	100.175	0	23.8118	0	0	0	0	0	0	0
hsa_circ_0006921	0	0	0	0	0	0	0	38.3384	0	0	0
novel_circ_001274	0	0	0	0	0	0	0	38.3384	0	0	0
novel_circ_001275	0	0	0	0	0	0	252.016	0	0	0	0
novel_circ_001276	0	0	0	0	0	0	0	0	0	0	134.635
novel_circ_001277	0	0	0	0	0	0	0	0	0	243.161	0
novel_circ_001278	0	0	0	0	0	0	0	0	0	243.161	0
novel_circ_001279	0	0	0	47.6236	0	0	0	0	0	0	0
hsa_circ_0024152	0	0	0	0	0	0	126.008	0	0	0	0
novel_circ_001281	0	200.351	0	0	0	0	0	0	0	0	0
hsa_circ_0008602	0	0	0	285.741	0	269.663	315.02	115.015	1046.64	607.903	134.635
novel_circ_001283	0	0	0	47.6236	250.089	59.9251	315.02	76.6768	523.32	972.644	0
hsa_circ_0006868	0	150.263	336.992	23.8118	107.181	119.85	0	76.6768	0	0	0
novel_circ_001285	61.1845	0	0	0	0	0	0	0	0	0	0
hsa_circ_0024165	0	0	0	0	0	0	189.012	0	0	0	0
novel_circ_001287	0	100.175	0	0	0	0	0	0	0	0	0
novel_circ_001288	0	0	0	0	0	0	126.008	0	0	0	0
novel_circ_001289	0	0	0	0	0	59.9251	0	0	0	0	0
novel_circ_001290	0	0	0	0	0	59.9251	0	0	0	0	0
hsa_circ_0021263	0	0	0	0	0	0	0	38.3384	0	0	0
novel_circ_001292	122.369	0	96.2835	0	0	89.8876	0	0	0	0	0
hsa_circ_0024169	520.069	0	385.134	190.494	607.36	29.9625	0	115.015	0	0	134.635
novel_circ_001294	0	0	0	0	107.181	0	0	0	0	0	0
novel_circ_001295	0	100.175	0	0	0	0	0	0	0	0	0
hsa_circ_0007423	0	0	0	0	0	0	0	38.3384	0	0	0
hsa_circ_0024181	0	0	0	0	0	0	0	38.3384	0	0	0
novel_circ_001298	0	0	0	0	0	0	0	38.3384	0	0	0
novel_circ_001299	91.7768	100.175	144.425	0	0	89.8876	0	0	0	0	0
novel_circ_001300	0	0	0	119.059	0	0	0	0	0	0	0
novel_circ_001301	0	0	0	0	0	0	0	38.3384	0	0	0
novel_circ_001302	0	0	0	47.6236	0	0	0	0	0	243.161	0
novel_circ_001303	61.1845	0	0	47.6236	0	0	0	0	0	0	0
novel_circ_001304	0	0	0	23.8118	0	0	0	76.6768	0	0	0
novel_circ_001305	122.369	0	0	71.4354	0	0	0	57.5076	0	0	0
hsa_circ_0006208	0	50.0877	0	71.4354	71.4541	179.775	126.008	76.6768	130.83	0	134.635
novel_circ_001307	0	0	96.2835	0	0	0	0	0	0	0	0
hsa_circ_0024190	0	0	0	0	0	0	315.02	38.3384	0	0	0
novel_circ_001309	0	0	0	0	0	89.8876	0	0	0	0	0
novel_circ_001310	0	0	144.425	71.4354	0	0	0	0	0	0	201.952
novel_circ_001311	61.1845	0	0	0	0	119.85	0	95.846	0	0	0
novel_circ_001312	0	0	0	0	0	0	0	76.6768	0	0	0
hsa_circ_0024193	61.1845	0	192.567	71.4354	107.181	0	0	0	130.83	0	201.952
hsa_circ_0003641	0	0	0	0	71.4541	239.7	63.004	76.6768	392.49	0	0
hsa_circ_001219	0	0	0	0	0	59.9251	0	0	0	0	0
novel_circ_001316	0	0	0	0	0	0	0	0	130.83	0	0
novel_circ_001317	0	0	0	0	0	119.85	0	57.5076	0	0	0
hsa_circ_0007694	91.7768	0	96.2835	214.306	71.4541	988.764	252.016	440.892	327.075	607.903	201.952
hsa_circ_0024217	0	0	0	47.6236	0	0	0	0	130.83	0	0
novel_circ_001320	61.1845	0	0	0	0	0	0	0	0	0	0
novel_circ_001321	0	0	96.2835	0	0	0	0	0	0	0	0
novel_circ_001322	0	0	0	0	0	0	0	38.3384	0	0	0
novel_circ_001323	0	0	0	0	0	0	0	38.3384	0	0	0
hsa_circ_0005583	0	0	0	166.683	178.635	89.8876	126.008	0	130.83	0	0
novel_circ_001325	0	0	0	0	0	0	0	0	0	0	134.635
novel_circ_001326	0	0	96.2835	0	0	0	0	0	0	0	0
hsa_circ_0024230	0	0	0	0	0	0	0	38.3384	0	0	0
novel_circ_001328	0	0	0	0	0	59.9251	0	0	0	0	0
novel_circ_001329	0	0	0	0	0	0	0	38.3384	0	0	0
hsa_circ_0005612	0	0	0	0	0	119.85	0	0	0	0	0
hsa_circ_0024234	0	100.175	481.417	0	0	0	0	38.3384	0	0	0
novel_circ_001332	0	0	0	0	0	0	0	38.3384	0	0	0
hsa_circ_0024237	0	0	0	0	0	149.813	0	0	0	0	0
novel_circ_001334	0	0	0	0	0	0	0	38.3384	0	0	0
hsa_circ_0024242	0	0	0	0	0	0	0	38.3384	0	0	0
hsa_circ_0024243	0	0	0	47.6236	0	0	0	0	0	0	0
hsa_circ_0024251	91.7768	100.175	0	47.6236	0	59.9251	0	57.5076	0	0	0
hsa_circ_0024256	0	0	0	0	0	0	0	38.3384	0	0	0
novel_circ_001339	91.7768	0	0	95.2472	0	0	0	0	0	0	0
novel_circ_001340	0	0	0	0	0	0	0	0	0	0	134.635
novel_circ_001341	0	0	0	0	0	0	0	0	0	364.742	0
novel_circ_001342	0	0	96.2835	0	0	0	0	38.3384	0	0	0
hsa_circ_0002773	0	100.175	0	0	71.4541	0	0	57.5076	0	0	0
novel_circ_001344	122.369	0	0	47.6236	0	0	0	0	0	0	0
novel_circ_001345	61.1845	0	0	0	0	0	0	0	0	0	0
novel_circ_001346	0	0	0	0	107.181	0	0	0	0	0	0
novel_circ_001347	61.1845	0	0	0	0	0	0	0	0	0	0
novel_circ_001348	0	0	0	0	0	0	0	38.3384	0	0	0
novel_circ_001349	122.369	0	0	261.93	0	0	126.008	38.3384	0	0	134.635
novel_circ_001350	0	0	0	47.6236	0	0	0	0	0	0	0
novel_circ_001351	0	0	0	0	0	89.8876	0	38.3384	0	0	0
novel_circ_001352	0	0	0	0	0	0	0	0	0	0	201.952
novel_circ_001353	0	0	0	95.2472	0	0	0	0	0	0	0
hsa_circ_0024281	0	0	0	0	0	119.85	0	0	0	0	0
novel_circ_001355	0	0	0	0	0	0	0	38.3384	0	0	0
novel_circ_001356	0	0	0	0	0	0	0	38.3384	0	0	0
hsa_circ_0024292	0	0	0	71.4354	0	0	0	0	0	0	0
novel_circ_001358	0	0	0	0	0	59.9251	0	0	0	0	0
novel_circ_001359	0	0	0	0	0	0	0	38.3384	0	0	0
hsa_circ_0024295	91.7768	0	96.2835	95.2472	0	0	0	57.5076	0	0	0
hsa_circ_0024296	91.7768	200.351	0	214.306	214.362	0	0	0	0	0	0
novel_circ_001362	0	0	0	47.6236	0	0	0	0	0	0	0
novel_circ_001363	0	0	0	0	0	0	189.012	0	0	0	0
novel_circ_001364	0	0	0	0	71.4541	0	0	0	0	0	0
novel_circ_001365	0	0	0	0	0	0	126.008	0	0	0	0
novel_circ_001366	0	0	0	0	0	0	0	38.3384	0	0	0
novel_circ_001367	122.369	0	0	0	0	0	0	38.3384	0	0	0
novel_circ_001368	0	100.175	0	0	0	0	0	0	0	0	0
novel_circ_001369	0	0	0	0	71.4541	0	0	0	0	0	0
novel_circ_001370	0	0	144.425	0	0	0	0	0	0	0	0
novel_circ_001371	152.961	0	0	0	0	179.775	315.02	306.707	0	0	471.222
novel_circ_001372	0	0	0	0	0	89.8876	0	0	0	0	0
novel_circ_001373	0	100.175	0	0	0	0	0	0	0	0	0
hsa_circ_0024317	0	0	0	0	0	59.9251	0	0	0	0	0
novel_circ_001375	0	0	0	71.4354	0	0	0	0	0	0	0
hsa_circ_0008103	0	0	0	0	0	0	126.008	0	0	0	0
novel_circ_001377	91.7768	150.263	0	0	0	0	0	38.3384	0	0	0
novel_circ_001378	0	0	0	47.6236	0	0	0	0	0	0	0
novel_circ_001379	0	0	96.2835	0	0	0	0	0	0	0	0
novel_circ_001380	0	100.175	0	71.4354	0	0	0	0	0	243.161	134.635
novel_circ_001381	0	0	96.2835	0	0	0	0	0	0	0	0
novel_circ_001382	0	0	0	0	0	59.9251	0	0	0	0	0
hsa_circ_0005127	0	50.0877	0	95.2472	0	0	0	0	0	0	0
hsa_circ_0024340	0	100.175	0	0	0	0	0	0	0	0	0
hsa_circ_0005032	0	100.175	144.425	47.6236	0	0	0	57.5076	0	0	0
novel_circ_001386	0	0	0	0	0	0	0	0	261.66	0	0
hsa_circ_0006000	0	0	144.425	0	0	0	0	0	0	243.161	0
novel_circ_001388	0	150.263	0	0	0	0	0	0	0	0	0
novel_circ_001389	0	0	0	0	0	59.9251	0	0	0	0	0
hsa_circ_001015	30.5923	0	144.425	0	71.4541	119.85	0	95.846	0	243.161	0
novel_circ_001391	0	0	0	47.6236	0	0	126.008	0	0	0	0
hsa_circ_0024366	0	0	0	47.6236	0	59.9251	0	0	0	0	0
novel_circ_001393	0	0	0	0	0	0	0	38.3384	0	0	0
novel_circ_001394	0	0	0	71.4354	0	0	0	0	0	0	0
hsa_circ_0007827	152.961	250.438	0	309.553	178.635	299.625	882.056	402.553	0	0	269.27
novel_circ_001396	0	0	0	0	0	89.8876	0	0	0	0	0
hsa_circ_0024402	0	0	0	0	0	89.8876	315.02	0	0	0	0
novel_circ_001398	152.961	100.175	0	0	0	59.9251	0	0	0	0	0
hsa_circ_0002743	61.1845	50.0877	0	0	142.908	0	0	0	0	0	0
novel_circ_001400	152.961	100.175	0	0	0	0	0	0	0	0	0
novel_circ_001401	0	0	0	0	71.4541	0	0	0	0	0	0
novel_circ_001402	0	0	0	0	0	0	0	38.3384	0	0	0
novel_circ_001403	61.1845	0	0	0	0	0	0	0	0	0	0
novel_circ_001404	0	0	0	47.6236	107.181	0	0	0	0	0	0
novel_circ_001405	0	100.175	0	0	0	0	0	0	0	0	0
novel_circ_001406	244.738	300.526	96.2835	95.2472	178.635	0	0	57.5076	0	0	0
hsa_circ_0024440	0	0	0	0	0	0	0	0	0	243.161	0
hsa_circ_0024444	0	0	0	0	0	0	0	38.3384	0	0	0
novel_circ_001409	0	0	96.2835	71.4354	0	0	0	0	0	0	0
hsa_circ_0004195	0	0	0	0	0	0	0	76.6768	0	0	0
novel_circ_001411	0	0	96.2835	0	0	0	0	0	0	0	0
hsa_circ_0024466	0	0	0	0	0	0	0	76.6768	0	0	0
hsa_circ_000130	0	250.438	0	0	214.362	0	126.008	172.523	0	0	134.635
hsa_circ_0007372	91.7768	0	240.709	0	285.816	29.9625	0	0	65.4151	0	67.3174
hsa_circ_0008157	0	0	0	71.4354	0	0	0	57.5076	130.83	0	0
novel_circ_001416	0	0	0	47.6236	0	0	0	0	0	0	0
hsa_circ_0006374	0	0	0	0	0	59.9251	0	0	0	0	0
hsa_circ_0024473	0	0	0	0	0	59.9251	0	38.3384	0	0	0
novel_circ_001419	0	100.175	0	0	0	0	0	0	0	0	0
hsa_circ_0007383	244.738	300.526	192.567	309.553	285.816	149.813	315.02	57.5076	261.66	851.064	134.635
hsa_circ_0005589	183.554	0	0	166.683	142.908	239.7	378.024	76.6768	0	364.742	0
novel_circ_001422	0	0	96.2835	0	0	0	0	0	0	0	0
hsa_circ_0024477	0	0	0	0	0	0	0	0	0	0	201.952
novel_circ_001424	0	0	0	0	0	59.9251	0	0	0	0	0
novel_circ_001425	0	0	0	0	71.4541	0	0	95.846	0	0	0
hsa_circ_0002294	91.7768	0	0	0	71.4541	0	0	0	0	0	134.635
novel_circ_001427	0	0	0	47.6236	0	89.8876	0	0	0	0	0
hsa_circ_001017	0	0	0	0	71.4541	0	0	0	0	0	0
novel_circ_001429	0	0	0	0	0	0	126.008	0	0	0	0
novel_circ_001430	0	0	96.2835	0	0	0	0	0	0	0	0
hsa_circ_0024495	0	0	0	0	0	59.9251	0	38.3384	0	0	0
hsa_circ_0008918	0	0	0	0	0	0	0	57.5076	0	0	0
novel_circ_001433	0	0	0	0	0	0	126.008	134.184	0	0	134.635
hsa_circ_0006588	0	0	0	0	0	0	126.008	0	0	0	0
hsa_circ_0004293	0	0	192.567	47.6236	107.181	0	0	57.5076	327.075	0	0
novel_circ_001436	0	0	0	0	71.4541	0	0	0	0	0	0
hsa_circ_0024526	0	0	0	0	0	119.85	0	0	0	0	0
novel_circ_001438	0	0	0	0	71.4541	0	0	0	0	0	0
hsa_circ_0024553	0	0	0	0	0	59.9251	0	38.3384	0	0	0
hsa_circ_0006932	0	0	0	0	0	179.775	0	76.6768	0	0	201.952
novel_circ_001441	0	100.175	0	0	0	0	0	0	0	0	0
novel_circ_001442	0	0	0	0	0	0	0	38.3384	0	0	0
hsa_circ_0007665	61.1845	100.175	96.2835	0	142.908	149.813	0	134.184	0	0	0
novel_circ_001444	0	0	0	0	71.4541	0	0	0	0	0	0
novel_circ_001445	61.1845	0	0	0	0	59.9251	0	0	0	0	134.635
hsa_circ_002007	0	0	0	95.2472	107.181	179.775	0	76.6768	261.66	364.742	336.587
novel_circ_001447	91.7768	0	0	47.6236	0	0	0	0	0	0	0
novel_circ_001448	642.438	751.315	673.984	1166.78	678.814	209.738	0	0	588.736	486.322	269.27
novel_circ_001449	0	0	0	0	0	0	0	38.3384	0	0	0
novel_circ_001450	0	0	0	71.4354	0	0	0	0	0	0	0
novel_circ_001451	30.5923	0	0	0	0	0	0	57.5076	0	0	0
hsa_circ_0024596	0	0	0	0	0	59.9251	0	76.6768	196.245	0	0
hsa_circ_0024602	0	0	0	0	0	0	0	57.5076	0	0	0
novel_circ_001454	0	0	0	0	0	0	0	38.3384	0	0	0
novel_circ_001455	0	0	0	0	0	0	0	38.3384	0	0	0
hsa_circ_0024604	581.253	250.438	385.134	0	142.908	719.101	567.036	210.861	392.49	1458.97	269.27
hsa_circ_0024605	183.554	200.351	192.567	547.671	0	119.85	0	95.846	0	121.581	0
hsa_circ_0024609	0	0	0	47.6236	107.181	0	0	0	0	0	67.3174
novel_circ_001459	0	100.175	0	0	0	0	0	0	0	0	0
novel_circ_001460	0	0	0	0	71.4541	0	0	0	0	0	0
novel_circ_001461	61.1845	0	0	0	0	0	0	0	0	0	0
novel_circ_001462	0	0	0	47.6236	0	0	0	19.1692	0	0	0
hsa_circ_0024626	61.1845	0	96.2835	0	0	0	0	38.3384	0	121.581	0
hsa_circ_0024627	0	0	0	0	0	0	0	0	0	364.742	134.635
novel_circ_001465	0	0	0	47.6236	71.4541	0	0	0	0	0	269.27
novel_circ_001466	0	0	0	0	0	0	0	38.3384	0	0	0
novel_circ_001467	0	0	144.425	0	0	0	0	0	0	0	0
hsa_circ_0024640	0	0	0	47.6236	0	0	0	0	0	0	0
novel_circ_001469	0	0	0	0	0	0	0	57.5076	0	0	0
novel_circ_001470	0	0	0	0	0	0	0	0	130.83	0	0
novel_circ_001471	61.1845	0	0	23.8118	0	0	0	0	0	0	0
novel_circ_001472	0	100.175	0	0	0	0	0	191.692	0	0	0
novel_circ_001473	61.1845	0	0	0	0	0	0	0	0	0	0
hsa_circ_0024648	61.1845	0	0	47.6236	71.4541	29.9625	0	153.354	0	0	0
hsa_circ_0009021	0	100.175	96.2835	0	71.4541	0	0	0	0	0	0
hsa_circ_0002100	458.884	0	144.425	238.118	107.181	958.801	693.044	862.614	261.66	972.644	538.539
hsa_circ_0002955	61.1845	0	144.425	119.059	107.181	209.738	126.008	268.369	0	0	201.952
hsa_circ_0002089	61.1845	100.175	96.2835	23.8118	71.4541	329.588	0	460.061	196.245	0	0
novel_circ_001479	0	0	0	0	71.4541	0	0	0	0	0	0
hsa_circ_0024656	0	0	0	0	0	59.9251	0	0	0	0	0
hsa_circ_001221	61.1845	0	0	0	0	0	0	0	0	0	0
hsa_circ_0003302	673.03	1652.89	625.842	761.977	893.176	719.101	504.032	364.215	457.905	729.483	269.27
novel_circ_001483	0	0	96.2835	0	0	0	0	0	0	0	0
novel_circ_001484	0	0	0	0	0	0	0	0	130.83	0	0
hsa_circ_0007192	0	0	96.2835	0	0	29.9625	0	57.5076	0	486.322	0
novel_circ_001486	0	0	0	0	0	0	189.012	0	0	0	0
novel_circ_001487	0	0	0	0	0	0	0	38.3384	0	0	0
novel_circ_001488	0	0	0	47.6236	0	0	0	95.846	0	0	0
novel_circ_001489	0	0	96.2835	0	0	0	0	0	0	0	0
novel_circ_001490	0	0	0	0	0	0	0	57.5076	0	0	0
novel_circ_001491	0	0	0	0	0	0	0	38.3384	0	0	0
novel_circ_001492	0	0	0	0	0	0	0	38.3384	0	0	0
hsa_circ_0003391	0	0	0	0	0	0	189.012	95.846	0	243.161	0
novel_circ_001494	0	0	0	47.6236	0	0	0	0	0	0	0
novel_circ_001495	91.7768	0	96.2835	238.118	214.362	0	0	0	0	0	0
hsa_circ_0003997	0	0	0	47.6236	0	239.7	189.012	0	65.4151	0	0
novel_circ_001497	0	0	0	0	71.4541	0	0	57.5076	0	0	0
novel_circ_001498	0	0	0	0	0	0	0	38.3384	0	0	0
hsa_circ_0004798	0	0	0	71.4354	0	0	0	0	0	0	0
novel_circ_001500	0	0	0	0	0	0	0	38.3384	0	0	0
novel_circ_001501	0	0	0	0	0	0	0	38.3384	0	0	0
hsa_circ_0024737	0	0	0	95.2472	0	0	0	19.1692	130.83	0	0
hsa_circ_002083	152.961	150.263	96.2835	95.2472	250.089	119.85	315.02	172.523	0	0	0
novel_circ_001504	703.622	250.438	0	0	142.908	0	0	0	0	0	0
novel_circ_001505	183.554	0	0	0	0	0	0	0	0	0	0
novel_circ_001506	0	0	0	0	0	0	0	0	0	0	134.635
novel_circ_001507	0	0	0	0	0	0	126.008	0	0	0	0
novel_circ_001508	0	0	0	0	0	59.9251	0	0	0	0	0
hsa_circ_0005295	0	0	0	0	71.4541	0	0	0	0	0	0
novel_circ_001510	0	100.175	0	47.6236	107.181	0	0	0	196.245	0	0
novel_circ_001511	61.1845	0	0	0	0	0	0	0	0	0	0
novel_circ_001512	0	0	96.2835	0	0	0	0	0	0	0	0
novel_circ_001513	122.369	0	96.2835	47.6236	0	0	0	0	0	0	0
hsa_circ_0024774	0	0	0	0	0	119.85	0	0	0	0	0
novel_circ_001515	0	0	0	0	0	0	0	57.5076	0	0	0
novel_circ_001516	0	0	0	0	0	0	0	57.5076	0	0	0
novel_circ_001517	0	0	0	0	0	0	0	0	130.83	0	0
novel_circ_001518	0	0	0	0	0	59.9251	0	0	0	0	0
novel_circ_001519	0	0	0	0	0	0	0	38.3384	0	0	0
hsa_circ_0002019	0	0	0	47.6236	0	119.85	0	38.3384	0	0	0
hsa_circ_0024824	244.738	0	0	0	71.4541	0	0	0	0	0	0
hsa_circ_0007058	0	0	0	0	0	119.85	0	57.5076	0	0	201.952
novel_circ_001523	244.738	200.351	192.567	190.494	178.635	269.663	567.036	153.354	0	243.161	201.952
novel_circ_001524	0	150.263	0	0	0	0	0	0	0	0	0
hsa_circ_0002083	0	0	0	0	0	29.9625	0	0	130.83	0	0
hsa_circ_0004296	0	0	0	0	0	0	0	0	0	243.161	0
hsa_circ_0008301	0	0	0	0	0	89.8876	0	95.846	196.245	0	67.3174
novel_circ_001528	0	0	0	0	0	0	126.008	0	0	0	0
hsa_circ_001840	61.1845	0	96.2835	0	0	0	0	0	0	0	0
hsa_circ_001962	152.961	250.438	0	95.2472	71.4541	209.738	378.024	0	130.83	0	0
hsa_circ_001553	61.1845	150.263	192.567	119.059	71.4541	0	0	0	130.83	0	0
hsa_circ_0007153	0	0	0	0	0	119.85	0	38.3384	0	0	134.635
hsa_circ_0024834	91.7768	50.0877	0	71.4354	178.635	149.813	0	0	0	0	0
novel_circ_001534	0	0	0	0	0	0	0	0	0	0	134.635
novel_circ_001535	0	0	0	0	71.4541	0	0	0	0	0	0
novel_circ_001536	0	0	0	0	0	59.9251	0	0	0	0	0
novel_circ_001537	0	0	0	0	0	0	126.008	0	0	0	0
hsa_circ_0024837	0	0	0	0	0	119.85	189.012	191.692	0	0	0
novel_circ_001539	0	0	0	47.6236	0	0	0	38.3384	0	0	0
hsa_circ_0024840	0	0	0	0	0	0	0	57.5076	0	729.483	0
hsa_circ_0024843	0	0	0	47.6236	0	59.9251	0	0	0	0	0
hsa_circ_001019	0	0	0	0	0	0	189.012	0	0	0	0
hsa_circ_0005027	0	0	0	0	0	0	0	95.846	0	0	0
hsa_circ_0007843	0	0	0	47.6236	0	0	252.016	0	0	0	134.635
novel_circ_001545	0	0	0	0	0	59.9251	0	0	0	0	0
novel_circ_001546	0	0	0	0	0	0	0	0	0	0	201.952
novel_circ_001547	0	0	0	0	0	89.8876	0	0	0	0	0
novel_circ_001548	0	0	0	0	0	0	0	0	0	0	134.635
hsa_circ_0024861	0	0	0	0	0	0	126.008	0	0	0	0
hsa_circ_001872	0	0	0	0	0	0	126.008	0	0	0	0
novel_circ_001551	0	0	0	0	0	0	0	0	0	0	134.635
hsa_circ_0024876	0	0	0	0	0	0	0	38.3384	0	0	0
novel_circ_001553	0	0	0	0	0	0	0	0	0	0	134.635
novel_circ_001554	0	0	0	0	0	0	0	0	0	243.161	0
hsa_circ_0002484	581.253	851.49	625.842	714.354	607.36	1138.58	882.056	728.43	1308.3	851.064	942.444
novel_circ_001556	0	0	0	0	71.4541	0	0	0	0	0	0
novel_circ_001557	61.1845	0	0	0	0	0	0	0	0	0	0
hsa_circ_0008967	581.253	751.315	722.126	333.365	464.452	599.251	315.02	402.553	915.811	972.644	605.857
novel_circ_001559	0	0	0	47.6236	0	0	0	0	0	0	0
hsa_circ_0003234	183.554	150.263	0	166.683	71.4541	89.8876	0	230.03	130.83	607.903	201.952
hsa_circ_0024913	0	0	0	0	0	59.9251	126.008	0	0	0	0
hsa_circ_0024917	0	0	0	0	0	0	0	38.3384	0	0	0
hsa_circ_0024920	0	0	0	0	0	0	0	38.3384	0	0	0
novel_circ_001564	0	0	0	0	71.4541	0	0	0	0	0	0
hsa_circ_0021322	0	0	0	71.4354	0	0	0	0	0	0	0
novel_circ_001566	0	0	0	0	0	0	0	0	0	0	134.635
hsa_circ_001456	61.1845	0	0	47.6236	35.727	239.7	252.016	115.015	196.245	0	0
novel_circ_001568	0	0	0	71.4354	0	0	0	0	0	0	0
novel_circ_001569	0	0	0	0	0	59.9251	0	0	0	0	0
hsa_circ_0021341	0	0	0	0	71.4541	0	0	0	0	0	0
novel_circ_001571	0	0	0	142.871	0	0	0	0	0	0	134.635
novel_circ_001572	0	0	0	0	0	0	126.008	0	130.83	0	0
novel_circ_001573	152.961	0	336.992	71.4354	107.181	0	0	38.3384	0	0	0
novel_circ_001574	0	0	0	47.6236	0	0	0	0	0	0	0
novel_circ_001575	61.1845	0	0	0	0	0	0	0	0	0	0
novel_circ_001576	91.7768	0	0	47.6236	0	0	0	38.3384	0	0	0
novel_circ_001577	122.369	0	0	71.4354	0	0	0	0	0	0	201.952
novel_circ_001578	0	0	0	0	0	0	0	76.6768	0	0	0
hsa_circ_0021350	61.1845	0	0	0	71.4541	0	0	0	0	0	0
novel_circ_001580	91.7768	0	0	0	0	0	0	0	0	0	0
novel_circ_001581	91.7768	0	0	0	107.181	0	126.008	0	0	0	0
hsa_circ_0021371	0	0	0	0	0	0	0	38.3384	0	0	0
novel_circ_001583	0	0	96.2835	0	0	0	0	0	0	0	0
novel_circ_001584	0	0	0	0	0	0	126.008	0	0	0	0
novel_circ_001585	0	0	0	0	0	149.813	0	0	0	0	0
hsa_circ_0021386	0	0	96.2835	0	0	0	0	0	0	0	0
novel_circ_001587	0	100.175	0	0	0	0	0	0	0	0	0
novel_circ_001588	0	0	0	0	0	0	126.008	0	0	0	0
novel_circ_001589	0	100.175	0	0	0	0	0	0	0	0	0
hsa_circ_0021396	91.7768	0	144.425	0	178.635	0	0	0	0	0	134.635
hsa_circ_0002443	0	100.175	96.2835	166.683	0	149.813	0	76.6768	0	0	0
hsa_circ_0021398	61.1845	0	0	71.4354	0	0	0	0	0	0	0
hsa_circ_0003577	0	0	0	0	0	59.9251	0	0	0	0	0
novel_circ_001594	0	0	0	0	0	0	0	0	130.83	0	0
novel_circ_001595	0	0	0	0	107.181	0	0	0	0	0	0
novel_circ_001596	61.1845	0	0	0	0	0	0	0	0	0	0
novel_circ_001597	0	0	0	0	0	0	126.008	0	130.83	0	0
novel_circ_001598	0	0	0	0	0	0	0	0	0	243.161	0
novel_circ_001599	0	0	0	0	107.181	0	0	0	0	0	0
novel_circ_001600	0	0	0	0	0	0	126.008	0	0	0	0
novel_circ_001601	0	0	0	47.6236	107.181	0	0	0	130.83	0	0
novel_circ_001602	61.1845	0	0	0	0	0	0	0	0	0	0
hsa_circ_0021412	0	0	0	47.6236	0	59.9251	0	0	0	0	0
novel_circ_001604	61.1845	0	0	0	0	0	0	76.6768	261.66	0	0
novel_circ_001605	91.7768	0	0	0	0	0	0	0	0	0	0
novel_circ_001606	0	0	96.2835	0	0	0	0	0	0	0	0
hsa_circ_0002778	0	0	0	47.6236	0	0	0	0	130.83	0	0
novel_circ_001608	0	0	0	0	0	59.9251	0	0	0	0	0
hsa_circ_0021424	0	0	0	0	0	0	0	38.3384	196.245	0	0
hsa_circ_000109	0	150.263	0	0	178.635	0	0	57.5076	0	0	201.952
hsa_circ_000532	91.7768	200.351	192.567	0	0	149.813	0	191.692	196.245	0	336.587
novel_circ_001612	0	0	0	0	0	89.8876	0	0	0	0	0
novel_circ_001613	0	0	0	71.4354	0	0	0	0	0	0	0
novel_circ_001614	0	0	0	47.6236	0	0	0	0	0	0	0
novel_circ_001615	0	0	0	0	0	0	0	57.5076	0	0	0
novel_circ_001616	0	0	0	0	0	0	0	57.5076	0	0	0
novel_circ_001617	0	0	0	0	0	0	0	38.3384	0	0	0
novel_circ_001618	91.7768	0	0	0	0	0	126.008	0	0	0	0
hsa_circ_0021460	0	0	0	95.2472	0	0	0	0	0	0	0
novel_circ_001620	61.1845	0	0	23.8118	0	59.9251	0	0	0	0	0
hsa_circ_0021464	0	0	192.567	0	0	0	0	38.3384	0	0	0
hsa_circ_0002687	305.923	0	0	190.494	142.908	209.738	126.008	0	0	0	269.27
novel_circ_001623	0	0	0	0	0	0	0	38.3384	0	0	0
novel_circ_001624	0	0	0	0	71.4541	0	0	0	0	0	0
hsa_circ_0021472	61.1845	0	0	0	0	0	0	0	0	0	0
novel_circ_001626	0	0	0	0	0	59.9251	0	0	0	0	201.952
novel_circ_001627	0	100.175	0	0	0	0	0	0	0	0	0
hsa_circ_0021481	0	0	0	0	0	0	126.008	0	0	0	0
hsa_circ_0021483	0	0	0	47.6236	35.727	0	0	0	0	0	0
novel_circ_001630	61.1845	0	0	0	0	0	0	0	0	0	0
novel_circ_001631	0	0	0	71.4354	0	0	0	19.1692	0	0	0
hsa_circ_0006412	61.1845	0	0	0	71.4541	0	0	0	0	0	0
novel_circ_001633	0	0	0	0	0	0	126.008	0	0	0	0
novel_circ_001634	0	0	0	0	0	59.9251	0	0	0	0	0
novel_circ_001635	0	0	0	71.4354	0	59.9251	0	0	0	0	0
novel_circ_001636	0	100.175	0	0	0	0	0	0	0	0	0
hsa_circ_0021492	0	0	0	95.2472	0	0	0	0	0	0	0
novel_circ_001638	0	0	0	47.6236	0	0	0	0	0	0	0
novel_circ_001639	0	0	0	0	71.4541	0	0	0	0	0	0
hsa_circ_0021494	0	100.175	0	0	0	0	0	0	0	0	0
novel_circ_001641	0	0	0	0	71.4541	0	0	0	0	0	0
novel_circ_001642	91.7768	0	0	0	0	0	0	0	0	0	0
novel_circ_001643	0	0	0	0	0	0	0	38.3384	0	0	0
novel_circ_001644	0	0	96.2835	0	0	0	0	0	0	0	0
novel_circ_001645	0	0	0	0	0	0	0	38.3384	0	0	0
hsa_circ_0021505	0	0	0	0	178.635	0	0	0	0	0	0
hsa_circ_0021506	0	0	0	47.6236	0	0	0	0	0	0	0
hsa_circ_0021507	61.1845	0	0	0	0	0	0	0	0	0	0
novel_circ_001649	0	150.263	0	0	0	0	0	0	0	0	0
novel_circ_001650	0	0	0	0	178.635	0	0	0	0	0	0
novel_circ_001651	0	0	144.425	0	35.727	0	0	0	0	0	0
novel_circ_001652	0	100.175	0	47.6236	0	0	0	0	0	0	0
novel_circ_001653	0	0	0	0	0	0	0	0	130.83	0	0
novel_circ_001654	122.369	0	48.1417	0	0	0	0	0	0	0	0
novel_circ_001655	0	0	0	0	0	0	0	38.3384	0	0	0
novel_circ_001656	0	200.351	0	0	0	0	0	0	0	0	0
hsa_circ_0021523	0	0	0	0	0	0	0	115.015	0	0	0
novel_circ_001658	0	0	0	0	0	0	0	38.3384	0	0	0
novel_circ_001659	0	0	0	0	0	0	0	57.5076	0	0	0
novel_circ_001660	91.7768	0	0	0	0	0	0	0	0	0	0
novel_circ_001661	0	0	0	0	0	59.9251	0	0	0	0	0
novel_circ_001662	0	0	0	0	0	0	0	57.5076	0	0	0
hsa_circ_0007496	0	0	0	0	0	0	378.024	57.5076	0	0	0
novel_circ_001664	0	100.175	0	0	0	0	0	0	0	0	0
hsa_circ_0007276	61.1845	0	0	0	0	0	0	0	0	0	0
hsa_circ_0008279	0	0	0	0	0	0	0	0	0	243.161	134.635
novel_circ_001667	0	0	0	0	0	0	0	0	130.83	0	0
novel_circ_001668	0	0	0	47.6236	0	0	0	0	0	0	0
novel_circ_001669	0	0	0	47.6236	0	0	0	0	0	0	0
novel_circ_001670	0	0	0	0	0	0	0	0	130.83	0	0
novel_circ_001671	0	0	0	0	0	59.9251	0	0	0	0	0
novel_circ_001672	0	0	0	47.6236	0	59.9251	0	0	0	0	134.635
novel_circ_001673	61.1845	0	0	0	0	149.813	0	38.3384	0	0	0
novel_circ_001674	0	0	0	0	0	0	0	95.846	0	0	0
hsa_circ_0020816	0	0	0	0	0	119.85	0	0	0	0	0
novel_circ_001676	0	0	0	0	0	59.9251	126.008	0	0	0	0
novel_circ_001677	0	0	0	0	0	0	0	38.3384	0	0	0
hsa_circ_0020822	0	0	48.1417	0	107.181	0	0	95.846	0	0	0
novel_circ_001679	0	0	0	0	0	59.9251	0	0	0	0	0
hsa_circ_0004132	91.7768	0	0	95.2472	0	0	0	0	0	0	0
novel_circ_001681	0	0	0	0	0	0	189.012	0	0	0	0
novel_circ_001682	0	0	0	0	0	89.8876	0	0	0	0	0
novel_circ_001683	91.7768	0	0	0	0	0	0	0	0	0	0
novel_circ_001684	61.1845	0	0	0	0	0	0	0	0	0	0
hsa_circ_0021549	122.369	0	0	47.6236	0	0	0	0	0	0	0
novel_circ_001686	0	100.175	0	0	0	0	0	0	0	0	0
novel_circ_001687	61.1845	0	96.2835	0	0	0	0	0	0	0	0
hsa_circ_0021553	0	0	0	0	71.4541	0	0	0	0	0	0
novel_circ_001689	0	5459.55	4910.46	6953.04	0	0	0	2261.97	0	0	0
novel_circ_001690	0	0	0	190.494	107.181	0	0	38.3384	327.075	0	0
novel_circ_001691	0	0	0	0	0	149.813	126.008	0	0	0	0
hsa_circ_0003712	0	0	0	0	0	0	0	76.6768	130.83	0	134.635
novel_circ_001693	0	0	0	0	0	59.9251	0	0	0	0	0
novel_circ_001694	0	0	0	0	0	0	126.008	0	0	0	0
novel_circ_001695	61.1845	100.175	0	47.6236	0	59.9251	0	115.015	196.245	0	134.635
hsa_circ_0003119	0	0	0	47.6236	0	149.813	315.02	153.354	0	364.742	134.635
hsa_circ_0021570	1131.91	951.665	481.417	571.483	1071.81	629.213	378.024	613.415	719.566	1215.81	673.174
hsa_circ_0021572	0	0	0	0	71.4541	0	0	0	0	0	0
hsa_circ_0021574	0	0	0	95.2472	0	0	0	0	0	0	0
novel_circ_001700	0	0	0	47.6236	0	0	0	0	0	0	0
novel_circ_001701	0	0	0	0	0	0	0	38.3384	0	0	0
hsa_circ_0021585	0	0	0	0	0	59.9251	0	0	0	0	0
hsa_circ_000533	0	0	0	0	0	0	0	38.3384	130.83	0	0
novel_circ_001704	0	0	0	0	0	0	0	57.5076	0	0	0
hsa_circ_000016	7311.55	2153.77	6499.13	7738.83	8181.49	6801.5	8379.54	5444.05	5102.37	8389.06	6193.2
novel_circ_001706	0	0	0	71.4354	0	0	0	0	0	0	0
hsa_circ_0008887	0	350.614	144.425	0	107.181	0	0	0	0	0	0
novel_circ_001708	0	0	0	71.4354	0	0	0	0	0	0	0
hsa_circ_000111	61.1845	0	0	0	71.4541	0	0	0	0	0	0
novel_circ_001710	61.1845	0	0	0	0	0	0	0	0	0	0
hsa_circ_0021609	0	0	0	0	0	0	0	153.354	0	243.161	0
hsa_circ_0020845	0	0	0	95.2472	0	0	0	0	0	0	0
novel_circ_001713	0	0	0	0	0	0	0	0	0	0	134.635
hsa_circ_0005974	91.7768	200.351	96.2835	95.2472	0	89.8876	189.012	172.523	0	0	0
novel_circ_001715	0	0	0	0	178.635	0	0	0	0	0	0
hsa_circ_001667	0	0	0	0	0	59.9251	0	0	0	0	0
hsa_circ_0021637	0	0	0	0	0	0	0	115.015	0	0	0
hsa_circ_0021644	0	0	96.2835	0	0	0	315.02	0	0	0	0
hsa_circ_001353	152.961	0	0	47.6236	107.181	119.85	0	134.184	130.83	0	0
hsa_circ_0021652	0	250.438	0	23.8118	0	0	0	57.5076	0	0	0
hsa_circ_0002280	0	0	240.709	23.8118	0	0	0	38.3384	0	0	0
hsa_circ_000112	0	0	0	47.6236	0	0	0	0	0	0	0
hsa_circ_0004851	152.961	150.263	240.709	166.683	71.4541	0	126.008	57.5076	0	243.161	0
novel_circ_001724	0	0	0	47.6236	0	0	0	0	0	0	0
novel_circ_001725	0	0	0	0	0	0	0	38.3384	0	0	0
hsa_circ_0021664	0	0	0	0	0	0	0	0	0	243.161	0
hsa_circ_0021674	0	0	0	0	0	89.8876	0	0	0	0	0
novel_circ_001728	0	0	0	0	0	59.9251	0	0	0	0	0
novel_circ_001729	0	0	0	0	0	0	0	57.5076	0	0	0
novel_circ_001730	0	0	0	0	0	0	0	76.6768	0	0	0
novel_circ_001731	0	0	0	0	0	0	0	38.3384	0	0	0
novel_circ_001732	244.738	0	288.85	119.059	321.543	179.775	0	76.6768	0	0	0
hsa_circ_0021706	0	0	0	0	0	0	0	38.3384	0	0	0
hsa_circ_0021707	0	0	0	0	0	0	0	0	0	0	134.635
hsa_circ_0021708	0	0	0	0	0	0	189.012	0	130.83	0	0
hsa_circ_0006254	61.1845	0	0	95.2472	0	0	0	95.846	0	0	0
hsa_circ_0021710	0	0	0	0	0	0	0	38.3384	0	0	0
novel_circ_001738	0	0	0	71.4354	0	0	0	0	0	0	0
hsa_circ_0021712	948.36	0	1636.82	1333.46	1321.9	359.551	252.016	191.692	1177.47	243.161	336.587
hsa_circ_0003768	122.369	100.175	0	476.236	214.362	0	0	115.015	0	0	134.635
novel_circ_001741	91.7768	0	192.567	0	107.181	0	0	57.5076	0	0	0
hsa_circ_001223	91.7768	200.351	0	95.2472	71.4541	419.476	0	153.354	327.075	486.322	0
hsa_circ_0006311	0	0	0	0	0	0	0	0	0	0	134.635
novel_circ_001744	0	0	0	0	0	119.85	0	0	0	0	0
novel_circ_001745	0	0	0	0	0	0	0	0	261.66	0	0
hsa_circ_0021725	0	0	0	0	0	0	0	0	130.83	0	0
novel_circ_001747	0	0	0	0	0	0	0	38.3384	0	0	0
novel_circ_001748	0	0	0	0	0	0	0	0	130.83	0	0
hsa_circ_0021727	0	0	0	0	0	269.663	567.036	651.753	261.66	607.903	1346.35
novel_circ_001750	0	0	0	0	0	0	0	38.3384	0	364.742	0
hsa_circ_0021728	0	0	0	0	0	269.663	378.024	325.877	0	851.064	471.222
hsa_circ_0021729	0	0	0	0	0	89.8876	126.008	57.5076	0	243.161	269.27
hsa_circ_0005413	0	0	0	0	0	0	0	57.5076	0	0	0
hsa_circ_0021739	0	0	0	0	0	119.85	0	95.846	0	0	0
novel_circ_001755	0	0	0	0	0	0	126.008	0	0	486.322	0
hsa_circ_0006988	183.554	450.789	240.709	214.306	142.908	149.813	0	210.861	0	243.161	0
novel_circ_001757	0	0	0	0	0	59.9251	0	0	0	0	0
novel_circ_001758	0	0	0	0	0	0	126.008	0	0	0	0
novel_circ_001759	0	0	0	0	0	59.9251	0	0	0	0	0
hsa_circ_0005044	0	0	96.2835	0	0	0	0	0	0	0	0
novel_circ_001761	0	0	0	0	0	89.8876	0	76.6768	0	243.161	0
novel_circ_001762	61.1845	0	0	0	0	0	0	0	130.83	0	0
hsa_circ_0003321	61.1845	0	0	0	0	0	0	0	0	0	0
hsa_circ_0021760	0	0	0	47.6236	0	0	0	0	0	0	0
hsa_circ_0021762	0	0	96.2835	0	0	0	0	0	0	0	0
novel_circ_001766	0	0	0	0	0	89.8876	0	0	0	0	0
hsa_circ_0004146	0	0	0	142.871	0	0	126.008	134.184	0	0	0
hsa_circ_0006430	0	0	0	0	0	59.9251	126.008	0	0	0	0
hsa_circ_0020860	0	0	0	0	0	0	126.008	0	0	0	0
novel_circ_001770	0	0	0	0	0	0	0	0	0	243.161	0
novel_circ_001771	0	100.175	0	0	0	0	0	0	0	0	0
novel_circ_001772	61.1845	0	0	47.6236	0	0	0	0	0	0	0
hsa_circ_0007605	0	100.175	0	0	0	0	0	38.3384	0	0	0
hsa_circ_0020875	0	0	0	0	0	0	0	38.3384	0	0	0
novel_circ_001775	0	0	0	0	0	0	0	0	0	243.161	0
hsa_circ_0002350	61.1845	0	0	142.871	142.908	149.813	252.016	57.5076	0	0	201.952
hsa_circ_0004410	0	0	0	0	0	119.85	0	57.5076	0	0	201.952
hsa_circ_000793	0	0	192.567	95.2472	0	0	0	38.3384	0	0	0
hsa_circ_0008451	0	100.175	0	0	0	0	0	38.3384	0	0	0
novel_circ_001780	61.1845	0	0	0	0	0	0	0	0	0	0
hsa_circ_0020913	61.1845	150.263	0	0	0	59.9251	0	95.846	0	0	0
hsa_circ_0020914	61.1845	0	0	0	0	0	0	153.354	0	0	0
hsa_circ_0020915	0	0	0	0	0	0	0	38.3384	0	0	0
hsa_circ_0007401	152.961	100.175	96.2835	95.2472	142.908	89.8876	0	134.184	196.245	0	201.952
hsa_circ_0004637	0	0	0	0	0	0	0	38.3384	0	0	0
hsa_circ_0004960	30.5923	0	0	238.118	107.181	89.8876	0	38.3384	0	0	201.952
novel_circ_001787	0	100.175	0	0	0	0	0	0	0	0	0
hsa_circ_0020935	0	0	0	0	0	0	0	38.3384	0	0	0
hsa_circ_0020936	91.7768	0	0	0	0	0	0	0	196.245	0	0
novel_circ_001790	0	0	0	0	71.4541	0	0	0	0	0	0
novel_circ_001791	0	0	0	0	0	0	0	0	0	243.161	0
hsa_circ_0020946	0	0	0	0	0	0	0	38.3384	0	0	0
hsa_circ_0007923	91.7768	0	0	0	0	0	0	0	0	0	0
hsa_circ_0020953	0	0	0	0	0	0	0	57.5076	0	0	0
novel_circ_001795	0	0	0	71.4354	0	0	0	0	0	0	0
novel_circ_001796	0	0	0	0	0	0	0	0	0	0	134.635
novel_circ_001797	0	0	0	47.6236	0	0	0	0	0	0	0
hsa_circ_0021773	0	0	0	47.6236	0	0	0	0	0	0	0
novel_circ_001799	0	0	96.2835	0	0	0	126.008	38.3384	0	0	0
hsa_circ_0021781	0	0	0	0	71.4541	0	0	0	0	0	0
novel_circ_001801	61.1845	0	0	0	0	119.85	0	210.861	0	0	0
hsa_circ_0021796	0	0	0	0	0	0	0	0	0	364.742	0
hsa_circ_0009018	0	0	0	0	0	0	0	0	130.83	0	0
hsa_circ_0008830	0	100.175	0	0	0	0	0	0	0	0	0
hsa_circ_0021801	0	0	0	0	0	0	0	57.5076	0	0	0
novel_circ_001806	0	0	0	71.4354	0	0	0	0	0	0	0
hsa_circ_000536	0	801.402	288.85	142.871	321.543	0	567.036	115.015	327.075	0	0
hsa_circ_0021821	0	0	0	47.6236	0	0	0	0	0	0	0
novel_circ_001809	0	0	144.425	0	250.089	0	0	0	0	0	0
novel_circ_001810	0	0	192.567	0	0	0	0	0	0	0	0
hsa_circ_001458	0	150.263	0	0	0	29.9625	0	0	0	0	0
hsa_circ_0021827	0	0	96.2835	0	0	0	0	0	0	0	0
hsa_circ_0003668	0	0	0	0	0	0	0	0	130.83	0	0
hsa_circ_0007719	214.146	0	433.276	214.306	142.908	119.85	126.008	57.5076	261.66	243.161	0
hsa_circ_0021833	0	0	0	0	0	59.9251	0	0	0	0	0
hsa_circ_0021842	0	0	288.85	0	0	89.8876	0	38.3384	0	0	0
hsa_circ_0021843	0	0	0	0	71.4541	59.9251	0	57.5076	327.075	0	0
hsa_circ_0009155	0	100.175	0	0	0	0	0	0	0	0	0
hsa_circ_0007001	91.7768	0	0	0	0	0	0	153.354	0	972.644	201.952
hsa_circ_0007061	0	0	0	0	0	59.9251	0	0	0	0	0
hsa_circ_0008415	0	0	144.425	0	0	0	0	0	0	0	0
hsa_circ_0003110	0	0	0	0	0	119.85	0	0	0	0	0
novel_circ_001823	0	0	0	0	0	0	0	38.3384	0	243.161	0
hsa_circ_0005548	0	150.263	0	0	0	0	0	0	0	0	0
novel_circ_001825	0	0	0	47.6236	0	0	0	0	0	0	0
novel_circ_001826	0	0	0	71.4354	0	0	0	0	0	0	0
novel_circ_001827	0	0	0	0	0	89.8876	0	0	0	243.161	0
novel_circ_001828	0	0	0	0	0	59.9251	0	0	0	0	0
novel_circ_001829	0	0	0	0	0	0	0	38.3384	0	0	0
hsa_circ_0021902	0	0	0	0	0	0	126.008	0	0	0	0
novel_circ_001831	0	0	0	47.6236	0	0	0	0	0	0	0
novel_circ_001832	0	0	0	0	0	0	0	38.3384	0	0	0
novel_circ_001833	0	0	0	0	0	59.9251	0	57.5076	0	0	0
hsa_circ_0021929	0	0	0	47.6236	0	0	0	0	0	0	0
novel_circ_001835	0	0	0	95.2472	0	0	0	0	0	0	0
novel_circ_001836	0	0	0	0	0	59.9251	0	0	0	0	0
novel_circ_001837	0	0	0	0	0	59.9251	0	0	0	0	0
hsa_circ_001669	122.369	0	0	0	71.4541	119.85	0	57.5076	0	0	0
novel_circ_001839	0	0	0	0	0	0	0	0	0	0	134.635
novel_circ_001840	0	0	0	0	0	0	0	38.3384	0	0	0
novel_circ_001841	0	0	0	0	0	119.85	0	0	0	0	0
novel_circ_001842	0	0	0	0	0	0	0	38.3384	0	0	0
novel_circ_001843	152.961	0	0	0	0	0	0	19.1692	0	0	0
novel_circ_001844	0	0	0	0	0	0	0	38.3384	0	0	0
hsa_circ_001554	0	0	0	0	0	149.813	0	0	0	0	0
hsa_circ_001224	0	0	0	0	0	179.775	441.028	57.5076	392.49	0	0
novel_circ_001847	0	0	0	47.6236	0	0	0	0	0	0	0
hsa_circ_0006723	0	0	96.2835	0	0	0	0	0	0	0	0
novel_circ_001849	0	0	0	0	71.4541	0	0	0	0	0	0
hsa_circ_0003509	0	0	0	0	0	59.9251	0	0	0	0	0
hsa_circ_0022001	0	0	0	0	0	0	0	0	0	243.161	0
hsa_circ_0022003	0	0	0	0	0	0	0	38.3384	0	0	0
hsa_circ_000795	0	0	144.425	0	0	0	0	38.3384	0	0	0
hsa_circ_0007254	30.5923	0	0	0	0	89.8876	0	19.1692	196.245	0	0
novel_circ_001855	0	0	0	0	0	59.9251	0	0	0	0	0
novel_circ_001856	0	100.175	0	0	0	0	0	0	0	0	0
novel_circ_001857	0	0	0	47.6236	0	0	0	38.3384	0	0	0
novel_circ_001858	0	0	0	0	0	0	0	38.3384	0	0	0
hsa_circ_0022022	0	0	0	0	0	0	126.008	0	0	0	0
hsa_circ_0022025	30.5923	100.175	144.425	0	0	0	0	19.1692	130.83	0	0
hsa_circ_0022026	0	100.175	0	47.6236	0	0	0	38.3384	130.83	0	0
hsa_circ_0022029	61.1845	0	192.567	0	0	0	0	0	0	0	0
hsa_circ_0008810	0	0	0	0	0	0	0	0	0	0	134.635
novel_circ_001864	122.369	0	0	0	0	0	0	0	0	0	0
novel_circ_001865	0	0	0	0	0	0	0	0	0	0	134.635
hsa_circ_0022047	0	0	0	47.6236	0	0	0	0	0	0	0
novel_circ_001867	0	0	0	0	71.4541	0	0	0	0	0	0
hsa_circ_0022054	0	0	0	0	0	0	0	38.3384	0	0	0
hsa_circ_0004075	214.146	350.614	96.2835	166.683	0	119.85	0	0	196.245	243.161	0
hsa_circ_0022058	0	0	0	0	0	0	0	0	0	0	134.635
novel_circ_001871	0	0	0	47.6236	0	59.9251	0	0	0	0	0
hsa_circ_0005696	0	0	0	0	0	0	0	0	0	243.161	0
novel_circ_001873	0	0	0	0	0	0	0	76.6768	0	0	0
novel_circ_001874	0	0	144.425	0	0	0	0	38.3384	0	0	0
hsa_circ_0022103	0	0	0	0	0	59.9251	189.012	0	0	0	0
hsa_circ_0020982	0	0	0	0	0	0	126.008	134.184	0	0	0
novel_circ_001877	0	0	0	71.4354	0	0	126.008	0	130.83	0	0
hsa_circ_0005204	305.923	550.964	722.126	809.601	321.543	239.7	252.016	19.1692	261.66	364.742	0
novel_circ_001879	0	100.175	0	47.6236	0	0	0	0	0	0	0
novel_circ_001880	61.1845	100.175	0	0	0	0	0	0	0	0	0
hsa_circ_0022168	0	0	0	0	0	0	0	38.3384	0	0	0
hsa_circ_0022169	0	0	0	0	0	0	0	0	0	0	201.952
hsa_circ_0004997	0	0	96.2835	142.871	107.181	0	0	57.5076	0	364.742	0
novel_circ_001884	0	100.175	0	0	0	0	0	0	0	0	0
novel_circ_001885	61.1845	0	0	0	0	0	0	57.5076	0	0	0
hsa_circ_0004899	0	0	0	0	0	0	0	57.5076	0	0	0
novel_circ_001887	0	0	0	0	0	59.9251	0	0	0	0	0
novel_circ_001888	0	300.526	0	0	0	0	0	0	130.83	0	0
hsa_circ_0002904	0	0	0	0	0	0	0	0	130.83	0	0
hsa_circ_0020671	0	0	0	0	0	0	0	0	0	0	134.635
novel_circ_001891	0	0	0	47.6236	0	0	0	0	0	0	0
novel_circ_001892	0	0	0	0	0	0	0	0	130.83	0	0
novel_circ_001893	0	0	0	0	0	0	0	57.5076	0	0	0
novel_circ_001894	0	0	0	0	71.4541	0	0	0	0	0	0
hsa_circ_0022199	0	0	0	0	71.4541	0	0	0	0	0	0
novel_circ_001896	0	0	0	0	107.181	0	0	0	0	0	0
hsa_circ_0004988	61.1845	0	0	0	71.4541	0	0	38.3384	0	243.161	0
hsa_circ_0022201	0	0	0	0	0	59.9251	126.008	0	0	0	0
hsa_circ_0004162	275.33	150.263	0	214.306	250.089	269.663	756.048	364.215	130.83	0	201.952
novel_circ_001900	0	0	0	0	0	0	0	0	130.83	0	0
novel_circ_001901	0	0	0	0	71.4541	0	0	0	0	0	0
novel_circ_001902	0	0	0	47.6236	0	0	0	0	0	0	0
hsa_circ_0005701	0	0	96.2835	0	0	269.663	252.016	0	0	243.161	0
hsa_circ_0022272	0	0	0	0	0	0	0	38.3384	0	0	0
novel_circ_001905	0	0	0	0	0	0	0	57.5076	0	0	0
hsa_circ_0022306	0	150.263	0	47.6236	0	0	0	38.3384	0	0	0
hsa_circ_0003900	0	0	0	0	0	179.775	0	0	261.66	0	0
hsa_circ_0022308	0	0	0	0	0	89.8876	0	19.1692	196.245	0	0
hsa_circ_0002058	244.738	0	962.835	428.612	250.089	359.551	378.024	421.723	654.151	0	673.174
novel_circ_001910	0	0	0	0	0	0	189.012	0	0	0	0
hsa_circ_001814	152.961	450.789	336.992	523.859	142.908	988.764	1071.07	1533.54	784.981	0	740.491
novel_circ_001912	0	0	0	0	0	0	0	0	0	486.322	0
novel_circ_001913	0	150.263	0	0	0	0	0	0	0	0	0
hsa_circ_0022378	0	0	0	0	0	59.9251	0	0	0	0	0
hsa_circ_0022392	0	150.263	0	0	0	0	0	0	0	0	0
hsa_circ_0022418	0	0	0	0	0	59.9251	0	0	0	0	0
novel_circ_001917	0	0	0	0	0	0	0	38.3384	0	0	0
novel_circ_001918	61.1845	0	0	0	0	0	0	0	0	0	134.635
novel_circ_001919	0	0	0	0	0	59.9251	0	0	0	0	0
hsa_circ_0008194	91.7768	150.263	0	0	0	0	0	0	0	0	0
novel_circ_001921	0	0	0	0	0	0	0	38.3384	0	0	0
novel_circ_001922	0	0	0	0	0	0	0	0	130.83	0	0
novel_circ_001923	0	0	0	0	0	0	0	0	130.83	0	0
hsa_circ_0008011	0	0	192.567	0	0	389.513	126.008	479.23	130.83	0	0
hsa_circ_0007866	0	0	0	47.6236	0	0	0	0	0	0	0
hsa_circ_0002340	0	0	0	47.6236	0	0	0	0	0	0	134.635
novel_circ_001927	0	0	0	0	0	0	0	38.3384	0	0	0
novel_circ_001928	0	0	0	0	107.181	0	189.012	38.3384	327.075	0	471.222
novel_circ_001929	0	0	0	0	0	0	315.02	0	0	0	0
hsa_circ_0022528	0	0	0	0	0	0	0	0	130.83	0	0
hsa_circ_0006748	0	0	0	0	0	0	0	57.5076	0	0	0
hsa_circ_0005861	0	0	0	0	0	59.9251	0	0	0	0	0
hsa_circ_0022587	0	0	0	47.6236	0	149.813	0	0	0	0	134.635
novel_circ_001934	30.5923	50.0877	0	0	0	0	0	38.3384	0	0	0
novel_circ_001935	0	100.175	96.2835	0	0	0	0	0	0	0	0
novel_circ_001936	0	100.175	288.85	0	0	0	0	0	0	0	0
novel_circ_001937	0	0	0	0	71.4541	0	0	0	0	0	0
hsa_circ_0022598	0	0	0	0	0	0	0	38.3384	0	0	0
hsa_circ_0022599	122.369	150.263	0	0	107.181	89.8876	0	0	130.83	0	0
hsa_circ_0022601	0	0	0	0	0	0	0	0	196.245	0	0
hsa_circ_0022603	0	0	0	47.6236	0	0	0	0	0	0	0
hsa_circ_0022614	0	0	0	0	0	179.775	0	0	0	243.161	0
novel_circ_001943	0	0	0	0	0	0	0	57.5076	0	0	0
hsa_circ_0022631	0	50.0877	0	0	71.4541	0	0	38.3384	0	0	0
novel_circ_001945	0	0	0	0	0	59.9251	0	0	0	0	0
novel_circ_001946	91.7768	0	0	0	0	0	0	57.5076	0	0	0
novel_circ_001947	0	0	0	0	0	0	0	0	130.83	0	0
novel_circ_001948	61.1845	0	0	0	0	0	0	0	0	0	0
hsa_circ_0022723	0	0	0	0	0	0	0	95.846	0	0	0
hsa_circ_0022739	61.1845	0	0	0	0	0	0	0	0	0	0
novel_circ_001951	0	0	0	0	0	0	0	0	0	243.161	0
novel_circ_001952	0	0	0	0	0	0	0	0	0	243.161	0
novel_circ_001953	0	0	192.567	0	0	0	0	57.5076	196.245	0	134.635
novel_circ_001954	0	0	0	95.2472	0	0	0	0	0	0	0
novel_circ_001955	0	0	0	0	0	0	0	57.5076	0	0	0
hsa_circ_0004291	0	0	0	0	0	0	0	0	0	243.161	0
novel_circ_001957	0	0	0	0	0	0	0	0	0	243.161	0
hsa_circ_0003812	336.515	0	192.567	285.741	142.908	89.8876	441.028	191.692	588.736	972.644	201.952
novel_circ_001959	0	0	0	0	0	59.9251	0	0	0	0	0
hsa_circ_0007185	0	0	0	0	0	179.775	0	0	0	0	0
hsa_circ_0006417	0	0	0	23.8118	0	89.8876	0	0	0	0	0
novel_circ_001962	0	0	0	0	0	0	0	76.6768	0	0	0
novel_circ_001963	0	0	0	0	0	0	0	0	0	0	134.635
novel_circ_001964	0	0	0	0	0	0	0	0	196.245	0	0
novel_circ_001965	0	0	0	0	0	179.775	0	0	0	0	0
novel_circ_001966	0	0	0	0	107.181	0	0	0	0	0	0
novel_circ_001967	0	0	0	0	107.181	0	0	0	0	0	0
novel_circ_001968	0	0	0	0	0	0	0	38.3384	0	0	0
novel_circ_001969	0	0	0	95.2472	0	0	0	0	0	0	0
novel_circ_001970	0	0	0	0	0	0	189.012	0	0	0	0
hsa_circ_0002540	0	0	0	0	0	0	0	57.5076	0	0	0
novel_circ_001972	0	0	0	0	0	59.9251	0	0	0	0	0
novel_circ_001973	122.369	0	0	0	0	0	0	0	0	0	0
novel_circ_001974	0	100.175	0	0	0	0	0	0	0	0	0
novel_circ_001975	0	0	0	0	0	0	126.008	0	0	0	0
novel_circ_001976	0	0	0	0	0	59.9251	0	0	0	0	0
novel_circ_001977	0	100.175	0	0	0	0	0	0	0	0	0
novel_circ_001978	0	0	0	0	0	0	0	0	130.83	243.161	0
hsa_circ_0002440	0	0	0	47.6236	0	0	0	38.3384	0	0	0
hsa_circ_0021039	61.1845	0	0	0	0	0	0	0	0	0	0
novel_circ_001981	0	0	0	0	0	0	126.008	0	0	0	0
hsa_circ_0006857	0	0	0	0	71.4541	59.9251	0	0	0	0	0
novel_circ_001983	0	0	0	0	0	0	0	57.5076	0	0	0
novel_circ_001984	0	0	0	0	0	0	126.008	0	0	0	0
novel_circ_001985	0	0	0	0	71.4541	0	0	0	0	0	0
hsa_circ_0022989	0	0	96.2835	0	0	59.9251	252.016	57.5076	0	0	0
novel_circ_001987	0	0	0	0	0	0	0	38.3384	0	0	0
novel_circ_001988	0	0	0	0	107.181	59.9251	0	0	0	0	0
hsa_circ_0004168	0	0	0	0	0	59.9251	0	0	0	0	0
novel_circ_001990	0	0	0	0	0	29.9625	0	95.846	0	0	0
novel_circ_001991	0	0	0	0	0	29.9625	0	0	0	364.742	134.635
hsa_circ_0023028	0	0	0	0	0	0	0	0	0	0	134.635
novel_circ_001993	0	0	0	0	0	0	0	38.3384	0	0	0
novel_circ_001994	0	0	0	0	0	0	189.012	0	0	0	0
novel_circ_001995	0	0	0	0	0	59.9251	0	0	0	0	0
novel_circ_001996	0	0	0	0	0	59.9251	0	38.3384	130.83	0	0
novel_circ_001997	91.7768	0	0	0	0	0	315.02	57.5076	130.83	0	0
novel_circ_001998	0	0	0	0	0	59.9251	0	0	0	0	0
[truncated: 23,964 more rows]

## Sheet: mRNA count
The raw count data of mRNA expression profile.
mRNA	LCB_normal	LLC_normal	XJW_normal	YP_normal	ZZH_normal	ZZH_tumor	GJH_tumor	LLC_tumor	SCF_tumor	XJW_tumor	YP_tumor
MADD	1413	2299	1548	1089	1310	1117	1464	1312	1594	1930	646
MAST2	1729	2946	2104	1808	1571	880	909	1094	1344	1661	767
TRBJ2-5	0	0	0	1	0	1	2	2	3	3	0
TRBJ2-4	0	0	1	1	0	1	2	2	2	2	0
SAA2-SAA4	12	13	0	16	0	223	171	31	102	185	534
TRBJ2-3	0	1	1	1	0	2	5	3	3	4	1
TRBJ2-1	0	1	1	1	0	3	5	2	5	4	1
ZNF32	407	439	322	245	412	181	277	191	231	184	40
GAN	1101	687	752	670	1003	1633	817	1593	870	483	417
LDB2	17044	10914	10818	7295	13153	1167	2350	2887	1124	2297	418
HIST1H1E	1755	1431	1488	488	1518	1603	2085	2390	2387	1659	1727
PXK	1010	922	952	1555	1090	679	681	605	687	691	383
PDHB	423	437	416	205	452	373	282	412	421	294	173
MRPL49	792	872	627	466	729	839	896	897	1026	1003	447
CDC42EP2	33	89	60	96	81	31	111	141	18	76	167
RGPD6	2243	1744	2492	2511	2574	1267	1173	1074	1199	1150	1083
ATP6V1E2	118	149	94	85	118	117	154	181	114	98	46
KLHL17	69	160	100	32	56	85	126	161	108	162	115
AC006978.2	0	0	0	0	0	0	0	0	0	0	0
KIF26B	485	631	800	126	279	1409	748	1410	971	1150	576
KLHL35	26	43	22	39	17	55	41	32	175	139	27
SEPTIN5	689	1211	970	424	444	646	223	489	395	116	291
EIF4ENIF1	1436	1424	1357	1071	1442	787	689	812	879	908	300
TRIM46	46	104	109	62	46	51	42	45	62	79	39
KRTCAP2	484	500	521	626	356	498	813	958	623	783	313
CXCR1	2	7	0	193	0	25	126	270	108	43	132
ARPC2	1528	1552	1538	1785	1482	5829	3736	4382	4149	4049	4477
TSACC	0	6	7	9	6	16	11	18	14	15	10
CCT3	1929	2222	1669	1687	1909	3703	3325	5360	3554	2684	1777
NFIA	21517	12799	21834	13289	22063	5206	3659	4051	6874	5580	1485
C1orf87	0	0	1	3	0	2	0	0	0	0	0
MEGF6	340	692	421	669	249	244	587	869	580	504	152
BCLAF1	5452	3237	4763	4173	6038	4184	4124	4050	3830	4188	1915
DIRAS3	119	171	111	104	117	19	38	96	22	25	13
IL23R	2	4	3	8	12	23	41	15	27	23	11
VAMP8	46	160	72	276	30	1352	1241	1584	1545	799	985
VPS35	2608	1912	2044	1762	2572	2645	2214	2960	2705	2248	1672
OR3A3	4	9	12	20	1	1	0	11	3	8	5
ACTR1B	647	1188	703	413	503	533	480	441	543	503	234
RGS21	2	0	0	1	0	5	2	0	0	26	4
EMP2	5089	4227	4307	3388	4558	4226	2175	4287	4374	1820	3495
KCTD11	285	445	295	172	240	1639	487	841	1201	992	1839
SZRD1	3263	4355	3443	2151	3077	3280	2665	3088	3412	2808	1978
OTOA	1	10	6	25	8	19	6	9	18	11	7
LRP5	2900	4137	2957	1080	2425	711	535	980	720	1183	263
PDZD9	30	23	19	18	27	17	11	17	20	18	6
RTKN2	39	45	40	80	40	3508	506	1184	1230	549	1371
PNMA8A	156	723	225	134	177	10	7	51	40	14	18
CXCL9	97	188	1497	81	157	9301	6307	1529	4583	10075	784
KIAA1324L	435	239	283	460	491	432	259	105	262	84	355
SP8	0	5	0	4	0	26	0	4	1	6	4
MIOS	567	374	583	483	590	1526	716	772	974	644	465
MOB1A	5642	3468	4803	4465	6131	6418	5886	5223	7520	5991	3839
MAML1	1756	2155	1913	1626	1733	1810	1438	1846	2071	2066	1061
AL928654.3	0	17	34	16	0	5	10	4	0	7	0
ARMC3	4	2	0	10	0	4	0	5	3	0	0
MELK	2	17	17	24	4	629	475	842	1780	634	421
SLITRK5	1064	340	664	323	406	131	19	31	0	376	19
MYL12A	2568	2181	2161	3475	2824	4996	4118	3636	5229	3710	3479
MYOM1	2822	3619	3198	1156	3110	16	84	25	43	119	17
ZNF778	532	577	486	397	539	404	260	313	346	286	98
CNOT7	2404	1267	1733	1522	2287	1481	1742	2125	2272	1273	746
TMEM184B	955	2074	1389	851	929	1384	1594	1718	1464	1999	1782
MTOR	1870	2283	2148	1720	1871	2426	2246	2115	2459	3009	1020
SCAMP5	119	301	187	133	142	88	506	153	240	409	38
ZNF521	2164	1976	1602	1783	2029	160	475	455	365	558	106
ALPK2	2	28	5	25	0	130	332	349	555	436	141
BRINP2	24	7	50	10	19	5	4	8	0	3	0
KLHDC1	496	219	435	318	536	51	114	52	83	111	18
DRAP1	136	146	195	40	111	175	154	212	144	121	203
LONRF3	109	112	104	117	106	10	36	15	48	50	26
MCMBP	1525	1105	1324	1353	1448	1471	1466	1782	2089	1598	878
FAM171A2	2	12	2	11	4	12	17	25	6	18	10
SHANK1	0	16	10	20	4	17	15	25	23	19	10
AC013271.1	101	114	61	67	39	43	10	63	33	38	22
KLHL20	1046	861	933	902	1204	891	650	679	713	661	240
TOB2	4963	6330	4671	3875	4565	2830	1381	2024	2218	1406	1508
CNGA2	0	0	0	6	0	0	0	0	0	0	0
SEMA6B	364	944	427	165	251	133	269	440	326	273	290
MOCS3	155	254	172	142	177	397	199	251	296	243	78
STAU1	2665	2797	2670	2130	2997	3642	2469	2548	3040	2887	2350
CDH26	29	70	78	62	57	301	147	211	86	53	72
PTGIS	6896	7963	5741	8802	6137	34	199	102	50	455	63
ZNF444	206	472	285	125	221	171	129	145	359	219	107
SPTY2D1OS	13	35	16	25	7	39	27	29	49	12	10
RPL26	3453	2296	2644	3322	3180	4654	5568	7044	5237	3508	3389
VCPIP1	2511	1461	2023	1705	2845	1799	2232	1855	2720	2028	848
CCDC42	0	0	0	2	0	2	0	2	0	4	0
SMIM35	9	10	0	12	0	12	29	10	15	11	26
UBE2J2	410	676	511	326	422	638	598	745	659	643	502
TBC1D23	1519	688	1040	1050	1125	3072	1273	1590	1931	1193	968
TCF21	18	6	8	27	4	3	6	0	0	0	4
HS3ST1	96	125	63	337	100	219	320	228	550	195	700
CD99	6827	8670	6124	6841	5782	2573	2654	3027	2417	3714	3285
RPS27	474	595	487	434	369	586	631	1262	638	469	497
BET1L	970	1421	868	925	871	766	915	980	820	957	511
RPL23A	3060	3343	2374	2913	2897	4269	4590	6937	4589	3234	2797
SLC29A3	133	122	106	138	81	96	192	139	151	269	35
SLC19A3	10	27	8	1039	6	71	14	15	15	42	23
ITM2C	3528	5540	3853	307	3257	454	2196	1170	735	1236	349
HTR2B	136	81	109	68	145	106	107	67	73	78	62
USP37	843	655	777	614	927	807	874	594	868	937	401
TTLL4	291	431	377	467	258	709	556	579	510	767	364
HECTD1	6595	6395	5984	4132	7084	6232	4696	4081	5341	3957	2591
PEX3	702	439	681	442	772	867	580	487	549	676	299
SERPINE2	397	530	432	678	505	606	1430	1041	623	1063	548
EID2	165	130	156	129	240	162	174	241	261	173	81
CRLF3	1112	1123	1390	1207	1134	1485	1534	1383	1475	1650	700
RNPEP	610	979	557	881	642	2206	1166	1820	1752	1041	901
DMRTA1	14	14	10	40	39	66	2	21	73	35	10
NUFIP1	228	144	189	120	281	117	184	160	174	127	65
GSC2	0	0	0	4	0	3	0	0	0	0	0
LALBA	0	2	0	3	0	4	0	0	5	0	0
DHRS13	54	99	39	44	39	188	176	141	225	80	67
CACNB3	341	578	370	168	316	441	193	501	364	415	561
ASTL	0	1	0	4	0	2	6	10	4	3	5
KLRG2	3	2	3	17	0	59	10	157	27	7	12
KRT31	0	4	0	11	0	23	43	25	33	81	159
CKMT1B	0	4	0	11	2	1332	560	1482	940	202	1101
AHCTF1	4693	2583	3873	4265	4698	3322	2705	2871	2754	2872	1476
ADAMTS6	427	359	282	341	331	113	319	183	105	217	93
HAO1	0	4	0	3	0	2	0	0	1	0	0
C4orf51	1	4	0	3	0	6	0	3	1	0	1
TMEM80	264	371	197	88	260	272	156	166	44	165	26
IFNW1	0	0	4	2	6	0	5	0	3	0	0
TEP1	1366	1869	1862	1531	1328	1562	2043	1307	1727	2913	707
SIX5	290	257	235	47	195	143	225	364	90	180	92
GAL3ST2	0	0	3	4	0	7	6	7	3	5	2
TOB1	3019	2509	2223	3255	2895	3757	1165	1903	2482	954	2188
OR52K1	1	1	3	7	0	7	18	5	1	3	7
OR13C5	1	1	0	0	1	0	0	2	0	0	0
THEMIS	61	55	80	82	59	372	564	210	251	363	21
ZFAND4	369	195	363	275	298	207	319	179	288	216	80
SLC17A2	0	2	2	7	2	0	0	3	0	0	0
GAD2	3	5	1	18	15	2	0	0	4	0	0
ABI1	1505	1214	1266	1658	1563	4006	2083	2646	3776	1839	2719
YME1L1	3236	2374	2616	2534	3434	3971	3167	3844	4262	2384	2250
ARID3A	127	207	146	142	67	270	470	398	175	373	273
EPAS1	10140	14303	10762	16467	11520	6694	6095	12381	5399	6059	5290
PURB	4061	2342	3605	2276	4686	5026	3336	3218	3323	3703	2405
OR51C1P	0	2	0	11	0	5	0	0	2	0	7
TTLL2	0	3	0	17	0	4	0	2	0	4	3
TAF11L12	0	2	0	3	0	2	0	0	0	0	0
ATP5MF-PTCD1	111	172	83	81	42	85	40	72	25	376	53
BCAM	1142	3355	1894	3118	1372	2429	843	982	870	3039	2643
ANKRD20A3	11	16	4	32	0	19	19	7	11	18	12
MSRB3	9707	8124	8713	5035	10650	225	314	589	573	1025	251
ZCCHC13	0	2	0	0	0	0	0	0	0	0	0
NRM	244	427	229	200	300	207	281	214	295	365	148
GRIFIN	4	9	1	4	0	3	3	0	1	3	0
YBX3	6402	4101	4859	7318	3694	6513	3123	9317	4405	3446	5619
WDR64	9	13	5	12	12	13	15	2	13	34	3
GUCA2B	0	0	0	0	0	0	0	0	0	0	0
HS3ST2	299	452	253	120	209	9	14	5	17	37	11
CYP21A2	10	27	17	9	0	9	6	4	0	10	0
NPAS1	4	7	6	9	3	18	15	12	5	9	0
HOXC10	103	55	38	222	90	169	199	220	260	154	79
GMFG	28	48	25	65	18	53	158	138	125	115	47
TENM1	1899	1623	1003	939	1394	96	241	100	98	181	20
HPS5	660	770	624	937	913	1498	1090	879	1685	1377	602
SPIRE1	1665	1128	1421	1279	1720	1259	668	725	995	833	778
VAPB	2943	2624	2336	2353	3066	2035	1514	1728	1733	1832	723
HSD17B10	292	634	342	270	306	847	432	795	731	392	238
TRBV28	1	0	5	2	0	14	36	14	12	21	8
ZNF707	138	267	138	98	107	173	216	210	272	281	169
GNAT2	0	1	0	0	2	1	1	1	1	1	0
PRPF38B	1272	941	1467	1061	1354	1532	1602	1312	1664	1501	701
GSTM1	496	0	352	0	56	11	103	0	11	172	0
AHSG	0	5	0	1	0	6	2	2	4	1	2
TUBG2	688	860	804	478	605	465	267	258	388	439	454
ZCWPW1	87	118	121	73	105	66	61	56	83	107	22
AP2S1	268	755	405	289	275	1373	771	1360	1562	601	729
LRRC26	0	0	0	0	0	0	0	1	2	12	0
ITGB8	1159	1102	777	2263	1351	7200	2711	2827	1783	2413	8762
PON2	1204	910	1344	1223	1493	2125	753	1087	891	1299	734
COPZ1	1057	970	978	1281	1151	2021	2044	2699	2244	1518	1682
HBP1	2369	1424	2147	2420	2213	3009	1739	1249	1841	2409	1778
PIK3CG	180	336	229	494	188	660	1777	662	1152	1625	129
SCGN	18	9	8	10	19	4	0	0	0	0	0
PON3	35	54	46	42	57	62	39	25	24	9	35
GEMIN7	57	131	104	88	14	197	237	248	338	244	155
MBTPS2	972	797	782	697	1105	595	569	431	589	671	214
SEMA3B	496	1166	664	389	452	46	79	346	20	171	198
SMPD2	108	130	115	91	56	287	154	338	123	188	93
OR5K4	0	2	0	5	0	2	0	0	1	0	0
RPL31	3326	2929	2877	3027	3444	4355	5217	7721	5041	3291	3217
CRISP2	2	0	0	6	0	2	0	0	3	0	0
METTL21C	13	10	7	8	7	3	4	2	6	3	0
MAB21L1	1162	628	743	158	483	12	36	63	27	33	7
EMX1	0	15	7	22	4	19	5	25	15	16	7
YOD1	454	383	447	441	596	6505	742	2772	1365	528	1539
CHM	912	550	750	661	993	589	581	383	591	604	350
SMYD5	321	419	292	292	285	257	357	544	304	371	180
RAB11FIP5	769	1065	944	625	745	671	521	865	1028	850	1080
DYSF	2909	5273	3464	1035	2730	847	1045	1582	1023	1378	972
CCDC142	258	523	313	209	157	230	277	518	468	356	156
EBP	85	7	47	40	62	238	127	330	259	177	69
C6orf118	0	0	0	2	0	1	0	1	0	0	0
NCBP2	878	694	806	835	879	1600	1687	844	1193	813	788
BRI3BP	228	344	246	266	226	646	612	1896	716	407	353
HDLBP	8992	10713	9635	8990	8621	10435	10656	12694	10451	10276	8739
KIF21B	53	112	107	194	50	432	897	525	839	724	277
CCDC27	0	7	2	11	2	13	1	2	0	1	1
SLC39A9	1728	1738	1323	1748	1751	2615	2443	2100	2643	1968	1445
SLC10A2	0	0	0	4	0	5	0	0	0	0	0
SLC1A6	0	6	0	10	0	14	4	1	6	7	3
CASP14	2	0	0	6	0	8049	413	141	24150	2500	13
CGB1	0	2	0	1	0	3	2	1	2	2	2
AZIN2	91	147	95	106	85	137	138	80	141	362	108
TRAV18	2	0	0	0	0	0	0	2	0	5	2
LCE6A	0	0	0	2	0	999	0	5	16	0	2
ANO7	22	44	29	33	17	20	15	35	24	30	17
GRIK2	2352	1321	917	239	1131	33	36	90	40	100	13
GJB7	27	14	13	31	12	19	33	50	10	13	55
CGRRF1	290	196	239	236	326	92	200	97	231	128	44
LRCH4	205	515	408	263	158	479	445	500	407	611	342
FAM76B	789	409	762	413	797	440	550	337	560	757	170
KRTAP29-1	0	2	0	3	0	0	0	0	0	0	0
KRTAP16-1	0	2	0	8	0	2	2	0	0	0	0
PLEKHB1	91	129	78	150	96	22	44	75	51	42	8
CHADL	19	68	25	11	22	13	10	17	10	10	3
EP300	6329	5259	6190	5459	6387	5986	5251	5296	6193	6067	3372
L3MBTL2	613	985	576	449	557	567	527	502	698	582	202
AC007375.2	0	0	0	0	0	5	0	0	1	0	0
FAM72A	20	33	25	55	21	77	107	127	133	87	31
CACNA1H	2813	4402	1982	1213	2012	50	85	126	63	272	148
SLC22A4	416	436	478	407	338	201	243	265	240	727	224
CSNK1G3	1202	776	1085	963	1379	905	1134	761	1145	938	453
IGHV3-21	0	2	7	0	3	236	2688	1069	208	882	4
AGPAT4	983	1317	1212	864	991	1122	704	2342	733	1100	1073
IGHV1-18	0	0	2	0	0	535	2953	838	115	436	18
LRRC37B	368	326	493	378	376	548	460	363	447	541	243
IGLJ5	0	0	0	1	0	0	0	0	0	0	0
IGLJ6	0	0	0	0	0	2	2	1	1	1	0
IGLJ7	0	0	0	0	0	2	97	4	3	4	0
IGLC7	0	0	0	0	0	76	2020	164	91	122	2
TRGJ2	1	1	1	1	1	3	4	1	2	1	1
TRGJP2	1	1	1	1	4	3	5	1	3	2	1
TRGC1	12	17	10	13	12	51	153	38	120	62	12
MIXL1	4	8	3	3	0	10	103	23	35	33	0
MFSD6L	0	14	2	2	2	9	2	11	10	8	2
BCL7B	650	836	707	454	704	815	475	563	618	516	551
YKT6	724	1103	656	640	760	2126	1660	1904	1534	1535	1671
MYL7	3	9	5	4	0	2	0	0	0	9	0
GCK	28	53	32	21	23	12	2	12	3	0	0
TBL2	272	289	310	225	276	440	401	477	359	444	392
DDX4	0	0	0	10	0	2	0	2	3	0	0
CLEC4F	181	11	8	17	4	27	4	14	10	2	1
TTC13	432	469	552	478	568	967	731	754	759	749	284
NQO2	716	1194	577	738	795	395	648	1421	452	501	385
GALNT2	2649	3793	2994	1472	2633	2298	1440	1784	1699	3040	1781
PEX6	177	366	219	164	118	98	157	128	106	166	188
OR51E2	0	2	0	43	0	65	4	14	0	8	59
TRIM68	264	348	253	197	256	141	191	168	205	231	58
POMT2	309	573	358	343	296	347	315	297	392	494	192
SMIM40	0	0	0	0	0	0	2	3	0	0	0
CYBC1	465	1485	694	736	395	975	1689	1235	1389	1996	650
PFAS	346	504	340	267	391	248	493	491	251	500	166
TPRX1	0	0	0	6	0	4	0	1	0	0	0
IRF2	837	741	767	768	844	1163	1111	737	1355	1339	681
MOBP	0	5	2	26	6	15	7	0	3	5	4
PFKFB4	50	147	51	85	52	572	426	263	489	523	332
SLC66A1	99	225	111	80	59	194	135	148	145	185	180
OR2B3	0	0	0	3	0	4	0	4	3	0	0
OR2J1	0	0	2	4	2	2	0	0	0	0	0
OR2J3	0	3	0	4	2	7	2	2	0	2	0
OR2J2	0	1	0	0	0	2	0	0	2	0	0
OR2W1	0	0	0	5	0	0	0	2	0	1	0
ANAPC1	1625	1402	1372	1511	1659	1249	1571	1780	1591	1502	650
OR2L8	2	0	2	2	0	11	0	0	3	12	0
CAMP	0	2	0	6	0	7	0	0	2	0	17
FBXO28	1483	850	1141	1015	1575	2787	1177	1239	1543	1092	673
TRIM63	5	30	6	16	6	39	11	27	4	11	77
WDR66	90	53	82	218	127	1017	700	876	881	591	967
TBX10	2	5	0	5	0	0	0	5	3	0	0
PRR36	3	5	0	8	0	9	6	6	0	4	8
EMC6	13	39	22	4	26	51	53	112	82	35	41
AC104389.5	41	72	61	87	29	42	27	47	25	59	44
RPS28	831	1745	893	1957	776	1609	1475	2782	1715	1602	1584
2023-03-10	2	16	3	36	3	8	33	18	0	6	8
TAF1L	0	7	0	19	2	15	2	0	4	2	0
ACO1	1337	1329	1563	1463	1536	1230	768	982	1399	2123	573
2023-03-08	1451	1564	1219	1185	1209	717	966	790	992	1013	480
TSHR	67	74	41	124	41	40	171	38	33	136	4
CRCP	845	721	847	260	782	1032	392	729	819	902	381
TMEM189	977	1258	1090	457	1017	2002	857	1744	1280	1331	1693
PKD1L1	246	203	251	110	244	108	102	135	62	75	24
AL358075.4	0	0	0	4	0	0	0	2	0	0	0
SYN1	17	41	15	46	24	8	9	20	11	23	17
IQCN	699	902	714	3917	267	209	141	233	148	172	88
M1AP	5	22	6	12	3	18	17	78	61	6	4
PSMB4	811	1027	944	665	792	1288	1042	1852	1141	951	821
SSBP4	378	745	562	272	383	226	288	402	280	404	257
GDF15	2	34	5	19	0	33	59	85	76	74	315
PGPEP1	956	1192	847	393	731	203	396	325	327	373	248
MED30	136	155	125	134	106	124	210	166	203	83	94
SLC30A8	0	7	1	8	0	17	12	9	2	3	13
RAD21	3351	2736	2724	2820	3583	3254	5061	3888	6442	3360	1918
PEX2	1309	1192	1405	798	1466	870	1345	973	1162	1125	266
CNOT8	872	1138	867	1665	1137	1025	1081	847	1357	1153	682
SYNJ1	891	835	993	947	1080	603	849	527	901	859	266
LARP1	5165	6458	5237	5019	5176	8730	5843	8404	7041	7134	4406
PAXBP1	1608	1068	1822	1184	1835	1227	1339	964	1288	1405	645
AP003071.5	0	0	175	0	0	0	0	0	0	0	0
QPCTL	76	140	109	31	59	67	162	192	84	194	43
HFE	346	360	320	62	426	232	254	251	181	189	152
ADH1B	882	140	290	15118	515	17	12	2	12	10	5
SSUH2	0	12	0	20	3	5	4	21	3	21	7
TRDD1	0	0	0	1	0	0	0	0	0	0	0
MMP1	2	0	0	8	2	2346	9106	3036	6529	30685	6989
PHLPP1	760	701	655	550	710	952	477	617	1161	529	351
AC134684.9	4	8	0	3	1	5	0	2	1	0	2
AC253536.7	0	3	2	3	0	0	0	0	0	2	2
DDX18	2252	1612	1884	1689	2493	1787	2199	2461	2074	1747	940
TEX11	0	2	0	3	0	1	8	8	5	17	0
ABCB4	143	90	153	88	132	90	63	47	52	69	17
PGA5	5	11	6	77	0	89	16	25	35	4	6
FLT4	418	983	420	286	565	187	302	229	258	218	65
CCDC58	151	130	150	127	163	402	295	257	258	132	70
C1orf146	8	2	3	6	5	4	7	0	9	3	0
TBC1D3I	16	36	19	19	9	59	37	77	87	47	58
HLA-DPA1	529	1740	1248	1438	461	2875	2578	2816	4051	4911	842
GCNT4	619	392	428	258	577	598	164	502	372	196	67
ABRA	120	131	322	56	191	13	10	17	28	15	0
OR51S1	0	0	0	7	0	0	2	2	0	0	0
FUT2	13	24	22	21	8	853	425	1177	1091	91	1105
EFCAB5	23	12	14	27	16	20	24	22	43	44	19
CALML5	0	2	0	2	0	2627	71	42	662	8	16
OR51F2	0	2	0	3	0	4	1	2	0	0	1
ZNF251	509	475	475	439	379	235	265	197	463	421	123
SVIP	637	241	470	285	672	59	272	74	132	155	17
MAN1A2	3343	2328	2824	2299	3472	2171	3010	1991	1993	2172	1169
MIER1	2847	1857	2374	2905	3166	2195	2273	1360	2816	2093	1263
FPR2	0	3	3	114	0	19	169	172	100	113	371
TSNARE1	150	290	225	92	135	111	126	76	123	178	64
XKR6	94	107	113	63	96	110	133	130	112	95	64
NR2F1	65	112	67	186	65	58	156	118	52	41	50
ARL14	0	1	0	1	2	156	64	44	21	20	53
MCPH1	1125	690	841	803	1024	794	876	1031	619	707	426
JSRP1	2	4	4	6	1	16	106	23	17	46	5
CFAP99	0	7	0	6	2	18	8	11	4	3	4
SERINC1	7719	4680	6113	5448	8749	2899	3260	2682	3514	3355	2034
PCDHGA11	339	373	272	379	275	161	130	188	175	261	82
AC018755.2	0	0	0	0	0	0	0	31	14	0	38
HADHA	3283	3742	2918	2325	3391	3122	2439	3474	4300	2221	2123
PSMB9	173	237	186	98	123	701	829	754	1029	1253	464
SORBS1	44914	26989	41692	22388	44268	432	338	441	501	1624	399
GABARAPL2	772	990	706	897	1003	976	812	683	892	643	643
OR11H6	2	0	0	0	1	1	0	2	0	0	0
MBD3L2	0	3	0	1	0	2	0	0	0	0	0
HIST1H2BA	0	0	0	3	0	1	0	4	0	0	0
WDR31	109	119	171	131	155	113	56	29	167	82	53
RNF128	0	4	0	14	0	265	94	235	55	64	370
BEX2	18	15	0	4	13	41	16	17	27	8	6
ASCC1	511	450	436	643	548	415	409	388	329	499	325
POLE3	532	486	444	454	514	910	928	830	1514	673	370
PLA2G12B	0	0	0	0	0	2	4	6	0	0	0
TBC1D8B	208	164	206	396	279	263	325	284	382	315	249
CTDSP1	2415	3715	2643	1492	2094	1071	1284	1595	1215	1559	917
PDZD4	1075	1816	1349	199	895	7	27	34	11	38	19
CREB5	626	440	681	944	1111	328	464	278	368	415	345
KIF16B	1048	846	911	854	1034	1355	845	781	972	1012	706
CES3	21	26	14	22	8	31	10	28	34	16	9
AL136295.1	326	225	275	195	14	77	188	12	14	167	58
KSR1	520	1596	761	896	462	1069	1144	1130	1249	1694	922
HMGA1	207	290	191	305	167	3682	3172	5685	2036	1816	6593
STAC	41	36	19	209	3	68	34	11	95	89	74
CES4A	33	88	60	80	33	388	103	239	192	151	71
FGFR2	3239	3004	2310	324	3216	1536	524	872	855	1292	639
PARP14	3017	3522	3380	2100	3207	17731	9078	5964	15081	14851	4252
DHX8	1433	1714	1327	1154	1398	1638	1453	1591	2066	1838	924
MEF2D	4269	6612	4445	4453	4052	1972	1944	2233	1698	2333	1095
CAMK2A	2	38	10	27	20	76	19	21	64	120	117
SLC35C2	359	764	477	448	294	732	817	933	632	1127	384
IFNA16	0	2	0	1	0	1	0	0	0	0	0
CDKN2A	41	39	34	58	17	1432	592	308	5510	3172	1999
AMMECR1	299	218	295	267	284	1285	675	1231	1266	568	568
CHRDL1	2756	2408	1956	2668	2659	10	46	4	59	166	12
HBZ	0	0	2	9	0	3	0	0	0	0	0
PNPLA7	138	250	222	302	105	57	56	30	43	119	17
CENPVL1	0	0	2	1	0	2	0	0	0	0	0
NPR3	506	318	172	721	656	558	38	98	511	77	67
DNTTIP2	1207	1021	947	1001	1343	1348	1315	955	1645	1011	613
SUB1	2091	1460	1781	2309	2353	2767	2998	3111	2530	2495	1409
GOLPH3	2163	1699	2041	2127	2483	1819	2141	1711	2335	2121	1371
OSM	2	10	4	41	0	36	182	96	143	40	968
GSTT2	7	56	27	25	42	13	6	28	11	12	12
FMO4	129	110	155	197	157	100	231	64	161	174	68
SKIDA1	169	154	83	68	141	33	37	27	27	41	11
SPAG4	29	70	47	38	16	61	286	65	49	188	37
HIST1H2BC	907	540	781	415	800	1421	1800	1570	2014	1347	923
SDHA	1455	1527	1381	244	1061	273	267	975	494	643	284
ZNF792	274	285	284	206	298	139	256	243	288	201	83
NPIPB12	1491	1691	2135	3167	1533	1813	1356	1443	2284	2586	1308
RPL6	5020	3839	4279	2885	4503	5005	4941	10707	4887	3854	3622
OR10G3	0	0	0	3	0	6	2	2	0	0	0
SNX5	1235	1313	1249	1541	1477	2651	2577	2425	2557	2332	1076
AC010325.1	5	2	5	4	2	5	1	3	3	2	0
CDK18	201	356	282	458	138	877	426	329	881	1096	707
GPR89A	365	283	347	363	379	571	564	475	467	512	199
FGF8	0	0	0	5	0	3	1	1	0	0	0
NPM3	64	180	67	76	78	147	192	379	172	188	141
FBXO43	8	14	7	11	14	35	31	11	40	21	11
EEF1A1	50592	53258	42362	41121	45672	41343	40608	60391	32653	37270	32893
FAM122C	167	188	188	107	190	138	149	106	148	199	64
FAM122B	721	550	633	393	754	617	528	688	596	721	376
LACTB	249	134	134	216	149	734	470	467	595	539	368
NOCT	78	122	102	114	70	908	410	347	654	302	957
CORO2B	147	189	97	333	157	29	48	50	42	51	33
LINC00672	108	57	76	109	48	40	20	57	74	42	17
NLRP2	2	4	2	12	0	274	104	50	141	69	867
OR52N4	4	6	11	42	7	11	29	3	9	20	4
ARHGEF1	510	1386	928	730	396	1119	1507	1832	1381	2200	978
CHRM2	2	2	1	17	7	15	30	0	0	2	2
XAB2	624	905	702	354	484	554	548	706	877	505	342
TOR1AIP1	5039	3552	4108	2956	5035	1631	1655	1544	1934	1606	875
RGS16	17	61	48	60	21	75	200	150	213	153	99
PEBP4	88	62	61	17	49	5	2	2	0	0	1
THAP9	224	117	169	129	257	97	155	90	161	96	20
TSPYL1	2114	2105	2034	1197	2005	1806	1250	1865	1349	1031	1277
ADAMDEC1	6	7	3	15	2	597	871	198	693	1061	174
MAK	446	458	536	509	482	175	276	191	217	412	87
RSPH4A	38	45	44	42	26	42	42	62	34	39	9
RWDD1	1604	971	1213	999	1881	669	701	903	655	629	397
CYP4F11	9	19	23	5	4	183	222	39	309	74	35
CFAP54	111	76	127	147	101	79	1085	60	65	474	23
PRB2	1	4	2	6	5	9	5	3	2	4	11
GSDMA	2	65	2	33	0	1584	224	735	741	76	461
SUPT7L	1102	864	1105	1188	1071	1014	1043	1001	1354	1148	677
ZNF81	681	569	693	690	771	622	713	517	787	719	252
HGF	1610	759	1009	677	866	47	399	1058	100	227	35
MAGEB3	0	0	0	2	0	0	0	0	0	0	0
SPIN2A	79	115	147	111	113	108	88	65	55	182	21
LRIG2	2000	1448	1634	1150	1977	1255	1356	1093	1546	1613	503
ABCB10	542	525	585	296	521	477	317	497	384	352	160
COG2	718	677	706	564	763	778	635	598	704	731	204
MMAB	273	302	239	249	273	359	246	673	293	185	172
CAPN9	2	4	3	13	5	1	4	4	5	5	0
KDM6A	1209	709	1188	847	1133	1216	965	990	1315	1231	616
ADGRA3	915	732	739	772	851	558	461	696	356	672	628
EME2	128	480	391	134	118	572	321	564	374	711	350
TESMIN	5	28	8	17	13	39	50	30	46	46	18
ALDH3B2	0	5	0	8	0	5918	784	2908	2824	1073	1226
COMTD1	18	62	43	15	20	144	111	196	60	125	106
ACY3	0	4	0	3	0	36	28	18	11	45	10
SOHLH1	0	0	0	6	0	2	3	0	0	0	0
IGHMBP2	1969	4911	4129	315	2479	387	280	417	326	514	173
MR1	1563	1507	1308	954	1624	1518	1044	880	1516	1544	906
UCMA	0	0	0	0	0	0	0	0	0	0	0
KRTAP21-2	0	0	0	1	1	1	0	0	1	0	0
PTRH1	37	91	39	55	33	76	42	48	67	83	44
CCDC97	672	1121	703	698	676	687	677	948	935	820	326
PNLIPRP1	0	5	0	7	0	8	0	5	0	2	3
PPP1R32	34	80	32	57	26	13	23	22	29	31	18
ZNF177	7	20	44	8	11	2	4	13	30	3	0
ZNF48	180	361	232	92	172	70	98	96	127	146	60
IGFL3	2	0	3	4	1	14	1	8	9	0	7
GOLGA8M	41	54	92	56	44	14	14	16	19	16	10
MTFR1	452	433	458	540	497	795	1175	1401	994	678	505
HMX3	5	21	24	5	40	8	0	3	0	0	2
KCNIP4	890	527	815	830	923	559	453	260	388	669	135
SPATA31A6	0	0	0	8	0	9	0	2	0	0	0
SPTLC1	1503	1272	1290	1539	1834	3455	2360	2030	3869	2120	1168
NFATC2	1629	1736	1176	1256	2758	1220	1870	836	1357	1928	431
RIMS4	239	583	236	410	280	8	4	5	15	2	3
MAGEA12	0	0	0	0	0	1	0	0	0	0	0
PTPRCAP	2	2	1	3	0	28	226	67	70	159	0
VEGFA	1093	1487	1167	1057	1061	2160	2374	2189	1679	2019	3633
JMJD6	440	433	419	273	458	210	303	345	321	230	273
ZNF578	201	123	158	78	307	13	17	15	28	15	2
GNPTG	563	957	489	578	424	490	521	480	670	768	334
SENP7	2669	1596	2886	1617	2926	1965	1481	630	965	1315	270
COG5	2284	1535	2255	1936	2272	2492	1855	1684	1875	2542	1962
MYOZ3	30	59	34	88	19	11	13	12	15	15	11
ZNF462	3966	4062	3910	2472	4696	2795	1577	1047	2509	2254	1499
SCG3	22	6	5	40	17	22	15	12	18	16	0
GABRA3	0	2	0	0	6	133	72	71	72	18	22
SOX21	2	0	0	8	0	220	66	65	285	0	6
RNF41	1146	1328	979	908	1235	790	749	921	975	670	604
APP	14464	18072	13526	6658	14228	13269	8653	8796	11770	14652	11297
SLC2A4	1495	2122	1943	157	1781	13	8	13	10	11	12
TRIM49	0	0	0	9	0	0	0	1	0	0	0
TMEM129	538	1168	530	201	408	235	233	304	219	218	108
SPRY3	207	188	228	223	234	193	118	60	151	147	27
PPIC	715	901	583	390	901	1302	461	537	874	535	459
SLC28A3	0	4	0	25	0	2710	381	1024	1901	810	1401
NBPF6	0	4	0	5	0	2	5	1	55	1	18
TRAV1-2	0	0	0	0	0	0	4	0	6	3	0
KRT5	2	0	4	43	1	83082	30694	98825	68687	51446	47891
FAM78A	280	512	283	209	236	374	762	494	685	712	62
GSAP	739	609	692	457	775	1177	923	572	703	1319	734
ZNF519	611	315	426	272	617	138	199	166	176	283	31
GRXCR2	0	2	0	0	0	4	0	0	3	0	0
FBXO48	101	63	100	132	147	147	140	119	132	147	54
UQCC3	59	199	77	45	44	114	153	247	137	170	110
ZNF155	201	101	174	149	176	113	146	118	92	89	58
NFIX	10346	15907	12260	6207	11028	1026	1247	2262	1688	1627	490
LHFPL1	4	5	5	4	8	0	8	2	0	0	0
CEP97	825	514	770	503	933	884	668	447	544	540	229
ZNF780B	676	117	484	567	370	143	184	144	234	137	113
SEC22A	980	571	837	683	923	706	473	371	428	369	165
SNAI1	63	136	48	97	47	34	79	91	104	131	107
DHDH	4	3	6	0	2	7	5	10	10	5	27
C19orf38	7	27	9	20	9	16	41	33	54	39	22
NUCB1	2948	5595	3920	2245	3063	2340	1982	2686	2768	3274	2029
TULP2	16	12	10	46	7	11	9	10	4	10	4
TWF2	540	994	621	385	452	540	538	526	767	659	474
GIMAP1-GIMAP5	0	0	0	0	0	0	0	0	0	0	0
ZNHIT1	270	476	367	270	310	404	348	594	370	508	420
VCX2	0	0	0	3	0	0	6	0	0	0	0
CLDN15	95	658	499	266	338	245	418	507	140	508	420
IRX3	416	546	383	218	325	916	216	149	410	212	123
EIF4EBP1	58	116	112	191	60	484	320	1554	938	321	941
P2RX2	41	16	27	10	10	2	1	2	0	5	0
MXD4	1352	2753	1577	1126	1297	1073	919	1393	1034	1122	337
ABHD2	4417	4523	3929	4855	4572	3806	2786	3217	4346	3117	4084
WDR93	4	4	4	21	5	13	0	2	3	1	11
FANCI	148	176	213	235	178	1042	1378	1446	1728	863	555
RLBP1	4	4	2	17	3	4	8	4	5	5	0
POLG	655	1043	828	634	589	1007	954	1291	1108	985	752
ACSF2	169	322	203	216	154	288	203	201	463	529	255
FAM102A	1101	2651	1174	721	941	3033	1507	1349	2892	1660	855
BPIFB6	0	0	0	6	0	2	0	0	0	0	0
PIP5KL1	18	26	33	10	6	98	64	55	46	88	17
HPRT1	274	189	226	235	328	474	535	545	909	462	348
SAMD14	331	476	326	144	228	38	41	93	87	109	68
AC087498.1	0	0	0	0	0	3	2	2	2	0	0
PLK1	22	72	57	38	26	318	558	917	801	563	263
GPR182	20	41	20	38	16	14	22	24	19	31	6
CLPX	1096	793	849	751	1143	1692	1036	1524	1432	715	793
YY1AP1	770	1416	684	1258	820	1069	797	651	1081	967	832
KBTBD8	27	41	72	35	63	194	336	153	241	224	81
TAFA4	0	14	0	3	6	0	0	0	5	2	1
EOGT	2399	1691	2156	1828	2739	1176	1350	968	1823	965	750
RC3H2	2848	1919	2266	2185	3065	4737	3374	2544	4735	2714	2128
RFLNA	9	56	9	37	6	8	37	21	29	27	2
CGNL1	2371	2490	2336	2380	2831	196	160	93	238	264	208
MKRN2OS	33	35	22	34	22	27	18	21	17	15	10
IGKV6D-21	0	0	0	0	0	3	102	59	7	2	13
Z82206.1	1	3	6	9	3	17	29	16	19	22	4
SST	0	0	0	2	0	0	7	105	0	0	5
DENND5A	3652	3714	3638	2909	3572	1188	1380	1450	1992	2269	1237
TMPRSS2	0	2	0	7	0	19	160	11	121	12	495
MYADM	9361	11162	9328	5297	10565	639	1041	842	1260	1787	1295
MRGPRX3	0	2	1	8	0	82	16	139	22	8	44
SLC45A1	161	245	185	69	123	14	10	14	3	21	17
SYCE1L	13	47	12	10	18	15	10	22	15	9	16
CHIC1	1445	700	1152	701	1504	387	479	220	347	443	119
DENND4C	4612	2578	3550	3305	4536	3190	1705	2046	3409	2629	1588
IGFBPL1	426	422	417	205	652	8	10	11	119	20	3
LGALS7	0	1	0	1	0	3131	679	546	249	34	55
ASF1B	2	23	13	7	7	169	239	241	368	165	113
HEATR9	3	17	5	15	3	18	17	7	26	26	9
GRK3	411	460	394	806	130	1239	934	598	1092	1281	940
HIST1H2BI	42	16	41	30	25	192	378	570	377	230	210
ENPP4	1830	1168	1631	862	1902	56	328	88	217	305	53
IFNGR2	643	786	631	1027	586	2113	1682	1595	2216	1360	1937
SLC25A16	700	669	634	786	847	602	582	797	388	680	495
SHLD3	82	53	59	49	108	101	126	76	110	67	19
C8orf88	703	343	513	185	577	11	27	19	31	43	20
ANKRD29	1814	1671	1885	702	1907	1152	409	777	410	469	347
EDF1	818	866	932	351	675	1337	946	1691	1435	742	947
JAKMIP1	0	2	9	2	0	39	25	14	25	15	0
SLC10A7	389	248	364	404	424	461	567	381	606	383	301
C16orf87	205	169	157	165	217	318	280	286	360	231	238
MFAP3	905	759	692	957	908	1359	1324	1319	1550	1307	637
KRT83	0	3	0	1	0	2	0	0	2	0	0
ELOVL6	127	151	126	229	162	411	206	425	224	130	512
PFKFB3	584	1202	1053	2732	771	2844	1849	2777	4251	2264	4568
KCNRG	0	44	0	0	0	88	0	0	26	0	17
ZNF627	307	243	283	203	313	251	259	221	267	314	101
ZNF789	295	401	348	250	328	499	327	261	394	523	203
WDHD1	138	157	137	119	127	409	623	484	880	500	307
SEMA3C	2428	1826	1925	1898	3308	4773	2680	1984	2328	3676	5193
CHRNB2	34	66	36	68	20	92	75	84	80	80	13
UBE2Q1	695	745	572	574	809	1236	885	940	1075	934	592
IL6R	608	809	661	1140	496	1708	1355	1224	1210	1420	1250
ADAR	8116	8846	7878	5989	8222	16519	11180	12025	15174	15444	6177
PGC	0	2	0	0	0	4	3	0	1	0	2
ARPC5L	76	194	154	146	106	1184	633	850	1170	398	657
MRPS18A	316	340	306	270	334	430	428	391	363	387	266
SART1	682	995	829	262	652	446	467	654	463	574	376
TBC1D10C	26	148	55	79	29	204	404	202	300	309	38
NAPA	1090	1345	1192	897	1045	3304	1322	1464	2856	1387	1116
CDC37	1148	1755	1605	539	1018	1521	1110	2012	1513	1147	1763
RABAC1	197	333	267	120	168	172	313	270	249	335	189
GFPT2	574	584	542	896	602	240	196	407	371	332	216
ATP1A3	3	21	9	12	2	23	25	21	36	35	14
G2E3	715	448	607	579	789	674	910	621	834	717	311
HIST3H2A	25	36	17	18	14	27	87	425	561	39	65
FCRLA	4	8	0	6	2	63	345	32	74	133	9
SYNGR2	636	950	773	607	712	2474	1304	1896	1785	2414	953
NUP210	101	183	232	125	91	1534	1625	551	1701	1271	106
BTBD19	230	504	343	589	186	273	178	373	148	419	415
CCDC146	649	402	680	485	537	619	472	364	1200	862	342
LGALS3	2657	2200	2387	2974	2541	3258	2162	2743	3475	2973	4237
UBQLN2	2168	1649	1792	1497	2352	2184	1345	2006	2431	2022	1080
RILPL1	910	1313	1066	587	1032	384	292	475	402	501	268
TAF10	858	1141	1092	1185	836	882	353	842	533	1069	586
KRBOX1	331	412	680	723	876	135	91	50	168	188	5
TXLNA	2059	2957	1972	1374	2016	1760	1881	1746	2154	1940	825
ARHGEF33	100	78	97	76	103	20	36	24	86	21	4
MTBP	149	124	171	147	208	169	374	309	635	315	53
SNTB1	2806	1535	1804	1270	2893	234	331	256	536	556	199
LCN9	0	1	0	3	0	0	0	2	0	0	0
RNF186	0	0	0	5	0	1	1	0	0	0	0
MNAT1	504	338	529	370	563	353	419	306	457	326	293
SBNO2	485	1237	799	687	390	3226	2756	2881	2034	2431	3417
MID1	1096	703	511	780	1040	1764	718	837	1935	981	476
CYP2C8	3	5	10	12	20	111	7	43	19	24	10
MFSD13A	38	99	57	67	40	136	123	245	151	127	98
SERAC1	371	268	395	270	429	511	224	341	442	228	285
CBWD1	561	415	520	447	550	1035	756	748	826	644	243
MYOF	9494	9538	9819	8068	8779	10319	4301	7181	5120	9102	7262
FXYD4	0	0	0	2	0	3	0	8	0	0	0
PTPRG	6033	5705	5584	9878	6768	1617	1685	2293	1722	2222	1275
GLYATL2	5	4	4	30	8	3	2	5	4	7	3
FLNA	178123	257482	224420	54854	176556	24043	20218	29016	23016	38060	21401
PDLIM7	5307	11903	8344	1607	5684	1021	822	814	1144	2016	886
SRP72	2098	1462	1697	1820	2250	2814	3469	3173	3039	2035	1455
SLC13A1	0	3	0	4	0	7	0	2	0	0	2
CNP	1105	1802	1199	908	1000	2036	1276	1926	1754	1392	1048
OR6S1	0	0	0	0	0	0	3	0	0	2	0
DGCR8	803	1186	915	654	673	909	753	906	972	1098	495
DYTN	0	2	0	9	0	2	0	0	0	2	0
ZNF80	6	2	5	3	3	11	19	9	17	23	2
RAP1A	5756	3674	5703	4366	6671	3038	3607	2050	3251	4030	1844
MRPS30	2433	1637	1834	1589	3030	954	962	1367	868	1296	517
NNT	2314	1986	2230	1567	2567	1174	1229	996	1340	2100	642
HDAC1	1301	1332	1116	619	1144	2522	2071	2265	2860	1702	2325
C1GALT1C1L	40	23	29	29	42	11	6	2	3	8	5
MADCAM1	10	15	7	16	2	13	10	10	3	6	5
ANK3	719	949	989	1568	1210	5136	1300	2393	897	960	1098
PALM	455	865	448	520	422	54	71	72	29	56	43
GADD45B	382	337	469	1801	236	406	291	282	358	424	1258
SLC7A9	4	14	15	17	6	5	3	10	3	7	2
BUD31	417	601	410	386	509	940	660	754	1059	724	762
PDAP1	867	1177	910	744	910	1437	1000	1575	1118	1080	1071
ALDH3A2	2249	1741	2154	1860	2098	2376	1518	1940	3260	1766	1052
PTCD1	321	477	371	177	270	514	322	619	373	415	278
STRADA	852	1065	1038	968	797	1023	817	774	1006	1187	465
PABPN1	553	920	932	374	592	361	344	534	392	750	327
C7orf31	291	152	294	211	285	210	246	114	139	242	67
CCDC188	0	19	12	5	6	2	7	11	7	6	4
SYTL1	30	85	57	131	8	1338	760	509	692	792	630
RARS	1091	756	927	1202	1169	2322	1914	2089	2497	1647	881
WWC1	29	54	22	49	26	2099	615	856	1186	762	2106
UBXN2A	845	668	805	582	944	792	673	921	997	571	409
TCERG1	2172	1921	2250	1786	2300	2528	2177	2297	2378	2553	1234
H2AFY	2117	2984	2729	2592	2106	8291	4335	5290	6187	6428	4824
SCN9A	369	199	232	644	234	155	126	74	140	355	240
RASSF6	0	3	0	6	0	544	840	170	656	591	203
COL22A1	2	3	2	8	5	98	22	6	16	558	389
SDC2	2310	1790	2041	2438	2194	190	342	649	641	534	316
VHLL	0	0	0	0	0	0	0	0	0	1	0
DUSP21	0	1	0	0	0	0	0	0	0	0	0
ACRBP	12	44	33	54	21	27	28	20	40	41	21
UHRF1BP1L	2152	1331	1822	1609	2163	1220	904	875	1168	1005	864
NOP2	297	517	356	403	315	962	754	1511	919	798	550
GAPDH	16455	18666	16308	9287	16196	28413	20418	37829	25198	21514	34696
CHD4	6204	7434	5731	3773	6233	5978	4784	5761	4996	6134	4452
AQP9	9	8	4	328	0	98	288	370	320	248	700
SLC47A1	273	390	322	144	412	105	85	90	98	74	21
AC012254.2	11	5	8	11	0	14	10	7	4	20	21
KPNA1	2571	1990	2489	2294	2964	3468	2143	1961	2663	2166	1282
ALPK1	1583	1613	1868	2701	1388	3068	2238	1295	1972	3209	1180
RPGR	549	304	662	1001	477	359	303	347	295	466	255
C6	3	7	13	190	0	1	0	0	0	3	0
CHIC2	618	317	499	606	621	848	628	395	788	529	529
BRCA1	612	626	795	531	711	718	1014	734	1147	1062	377
LTO1	195	345	314	227	204	401	295	523	363	531	91
ALDH1A3	634	651	482	405	728	729	697	1942	591	269	4957
AC087632.2	32	7	24	20	22	120	188	69	113	66	43
CDR1	11	0	0	81	0	0	0	0	0	0	0
BOLA3	81	86	74	85	77	140	304	526	314	126	115
CDC42EP3	5997	3291	4900	1715	5990	1228	1298	1301	1273	1433	1815
TMEM72	8	17	13	38	6	10	6	6	7	7	6
DLEC1	62	88	65	89	31	64	74	68	48	63	34
FRG2B	3	2	1	2	1	8	2	14	4	0	6
ZNF3	527	732	504	400	543	562	412	483	507	658	329
CLEC4D	12	5	14	15	0	5	39	23	19	46	10
YBEY	122	164	125	149	151	97	199	244	221	154	70
CLEC4E	25	51	28	162	6	23	100	118	148	115	114
UQCRFS1	620	1024	513	462	642	820	794	1465	961	581	492
PLSCR4	2023	1713	2137	2483	2160	585	642	826	616	608	208
IGKV3-15	4	12	5	4	16	1051	8451	2777	551	2585	30
PNLIPRP2	0	0	0	0	0	0	0	0	1	0	3
TCTE3	76	74	70	85	65	28	52	56	44	81	4
UBE2G2	1849	2086	1872	1268	1778	1161	1224	1594	1151	1525	679
SMIM10	718	471	629	413	751	22	35	70	39	53	21
EDDM3B	0	0	0	3	3	2	3	0	0	0	2
SETD2	4986	3520	4527	4039	5168	3536	3307	2385	2960	3195	2206
GPR75	95	119	108	136	91	132	112	161	140	102	75
REEP4	72	189	170	118	88	1041	524	1519	945	542	818
TNXB	13458	13200	12484	10115	11363	228	406	253	164	745	45
TMEM30A	4897	3694	4034	3318	5517	3530	3483	3447	3001	3408	2773
COX7A2	313	368	353	370	415	730	786	1354	641	473	563
GMDS	177	270	184	223	197	170	333	237	125	236	159
GET1	426	462	721	459	492	233	256	242	333	353	134
TNRC18	5216	12105	8662	2316	5182	3401	2300	4243	2423	3773	2728
BLMH	499	595	481	403	488	976	678	1007	525	401	321
KRTAP17-1	0	0	0	2	0	0	0	0	0	0	2
SLC6A4	46	23	33	73	44	27	10	18	28	12	8
NTN4	1454	1405	1000	1985	1781	262	353	324	338	484	392
JKAMP	633	476	666	574	720	705	966	589	846	735	336
ENPP3	68	48	40	114	28	22	19	21	73	12	4
ABCA6	1891	597	1253	3030	1136	193	249	160	73	510	55
ABCA10	2061	594	4030	2808	1597	577	286	272	190	224	468
ABCA5	3429	1514	1956	2932	2986	4887	2237	2076	1709	2083	2571
NPSR1	0	1	0	5	0	5	5	5	4	9	4
MYLPF	171	317	383	3	303	3	4	9	5	7	2
WASHC5	1663	1385	1431	1469	1731	1512	1999	1527	2372	1726	1013
RSBN1L	1405	993	1304	710	1519	1015	896	731	1005	1033	455
RPP25L	46	126	66	37	71	88	61	158	113	77	57
LRRC18	3	6	3	11	4	14	47	22	10	65	3
KBTBD4	302	439	250	238	349	293	171	214	310	247	65
PABPC4	1746	2388	2000	1692	1678	1755	2378	3402	2074	2382	1177
PCBP3	23	71	42	436	32	27	75	35	92	89	21
PGPEP1L	10	15	15	13	12	1	0	5	5	0	0
TNFAIP8L3	881	958	668	809	973	960	301	537	401	506	549
CCDC175	8	8	16	10	13	2	0	1	0	0	0
ARPIN-AP3S2	443	602	535	352	348	533	0	463	494	337	173
ADPRHL2	153	221	108	69	139	423	212	291	377	273	191
SPATA31D3	0	6	0	6	0	2	2	0	3	0	0
ARSD	541	590	400	256	325	294	320	390	354	421	121
PNPLA4	267	197	230	179	258	167	191	177	233	147	81
MPPE1	369	512	384	245	348	464	417	337	451	579	196
HECW2	119	263	194	883	302	607	753	613	604	719	330
IGHV1-2	0	13	0	0	5	75	52	1419	386	210	0
IGHV1-3	3	0	0	2	2	58	1956	232	70	376	19
SNAPC4	124	322	257	80	102	268	204	295	111	277	128
IGHD2-2	0	0	0	0	0	1	2	0	1	1	0
TCHH	8	29	18	24	4	6969	48	89	33	43	9
VCPKMT	16	12	15	31	41	30	38	19	18	33	13
TMEM52B	0	4	0	7	0	24	18	66	34	212	16
LCE2B	0	0	0	0	0	2301	1	36	4	0	0
IGHV3-7	2	5	0	1	0	102	210	389	16	163	3
DAD1	267	414	299	625	252	698	846	861	935	663	568
SEC23IP	1296	1042	1189	1016	1399	1151	1161	1495	1195	1429	713
SPATA20	866	1745	847	402	756	416	501	512	467	549	188
CACNA1G	58	400	59	36	78	57	29	146	31	38	45
SYCE3	0	0	3	0	0	4	4	7	7	0	2
PRSS51	27	26	29	36	14	7	25	13	6	25	2
NRROS	63	241	125	126	71	117	231	166	187	220	39
SLC9B1	62	37	50	36	62	40	39	34	39	34	14
EMCN	4644	2783	3318	1624	6400	248	620	548	142	512	148
H2AFZ	447	386	364	176	403	771	1099	1776	1427	626	735
DNAJB14	3524	1723	3041	2527	3760	2429	2639	1453	2573	2431	1003
MT-CO2	31018	22027	34443	32907	34238	30238	29751	29902	28366	28532	26201
GLMP	388	676	437	613	322	1063	676	937	1005	1107	702
SLC9B2	547	394	478	590	531	155	259	214	212	266	51
BDH2	718	892	830	679	746	202	296	234	318	288	89
PICK1	87	283	184	95	91	213	98	175	189	143	156
DEPDC5	546	579	604	536	361	615	559	643	505	776	400
SLC16A8	13	101	37	18	18	8	7	22	32	7	5
BPTF	7710	5028	6637	5979	7981	6026	4503	3780	4548	4900	5143
TTC28	5220	5101	4932	3144	4835	590	704	905	795	801	363
HOXB8	5	18	11	11	6	4	14	12	8	6	2
EEF1AKMT4-ECE2	0	6	0	6	0	5	0	0	0	0	0
SNRPD2	650	657	655	486	693	828	1090	2058	1861	776	718
OPA3	460	812	578	504	629	654	516	776	824	578	328
FOSB	2933	435	7141	16938	363	1251	241	246	479	954	1981
EML2	199	338	256	184	146	575	478	788	654	295	491
RTN2	95	175	90	168	121	56	90	208	103	89	138
AL139353.1	17	49	35	24	18	18	18	23	8	20	9
TMC4	15	80	61	58	15	134	129	38	300	244	347
SMIM40	0	0	0	2	0	2	1	0	0	0	0
PEPD	465	987	572	590	485	377	447	530	596	514	236
CYP2S1	50	123	70	129	26	587	389	472	1487	664	919
AXL	4997	6212	5958	3869	5260	1431	1158	1277	2038	3410	752
NFKBID	68	203	111	182	65	187	183	110	414	330	153
CLPTM1	1581	1984	1628	1281	1553	2030	1698	2818	2491	2117	1474
ACY1	80	110	51	100	35	150	198	327	148	81	96
TG	34	22	45	45	7	47	160	113	98	122	94
SIRT1	1160	670	873	974	1095	494	501	502	519	583	212
SYT17	55	86	62	71	51	40	47	41	62	101	25
GEMIN8	438	503	445	363	444	311	267	259	278	289	157
PCDHGC3	2107	3924	2149	1766	2145	1671	761	1460	1545	1108	1258
MS4A8	0	3	0	2	0	3	0	0	0	0	0
TMEM159	739	668	564	320	742	1471	417	817	1028	426	1499
MASP1	3503	2062	1313	406	2996	150	483	4017	255	177	101
ATP13A4	24	26	17	41	23	2998	462	197	293	27	150
IGKV1-16	3	7	0	0	2	224	3355	1195	220	487	3
NEU2	0	3	0	4	0	423	13	137	31	0	10
CIB2	408	577	281	48	372	149	88	92	108	81	52
SUPT5H	2007	2881	2379	1206	1893	1980	1716	2997	2309	2139	2345
PIGV	139	226	149	138	133	172	188	153	153	207	97
HOXD3	144	231	243	119	165	101	65	152	71	64	20
CHN1	734	534	444	431	708	319	1021	800	408	463	377
MTX2	245	151	241	110	278	301	274	372	242	190	184
PDE11A	9	15	12	88	2	20	3	8	4	3	9
LCOR	4369	2994	3667	2971	4365	4161	3160	3490	4883	3490	2803
KCNE1B	0	14	6	17	2	6	2	3	13	16	4
MOB1B	1497	1106	1560	1085	2168	997	969	770	1232	1066	555
CDCP2	0	0	6	4	0	0	0	4	0	0	0
PAXIP1	472	463	452	503	440	752	523	534	720	656	336
STEAP2	1676	750	1134	1556	1878	349	853	485	373	924	567
SSBP3	1468	1471	1362	1360	1405	1131	863	809	1392	940	626
HTR5A	0	2	0	11	0	6	0	0	0	2	2
SNX33	2166	3299	2450	1524	2136	1756	848	1578	1912	1490	1598
ARRB1	1156	1552	975	1311	976	901	948	1012	1542	822	292
SPERT	0	0	0	0	0	3	4	8	6	3	2
KCNB1	2702	1820	1759	790	2136	46	19	44	101	36	27
TENT5D	0	4	0	0	0	0	0	0	0	0	0
MCEMP1	0	7	0	6	0	8	8	19	25	7	38
FAM237A	0	2	0	2	0	0	0	0	3	0	0
CUL7	419	912	427	474	337	468	544	626	378	800	330
OR5L1	0	0	0	0	0	2	0	0	0	0	0
SMIM5	31	122	41	53	35	299	93	87	65	80	120
FANCD2OS	2	0	1	5	0	9	4	3	7	3	4
GAP43	7	39	31	27	12	6	11	56	2	15	38
NCAN	0	3	0	11	0	7	2	4	6	0	3
GDF1	9	42	20	24	8	9	2	8	6	4	6
PIGS	583	858	566	635	517	933	807	814	903	920	552
TSEN2	391	437	422	578	380	310	257	324	176	302	129
ADAMTS2	336	1077	762	640	400	838	1656	1850	2895	3572	1251
TPPP3	473	1204	794	123	764	104	54	113	29	155	138
DEFB105A	0	0	0	2	0	0	2	6	0	0	4
MISP3	19	25	23	14	20	25	28	18	25	24	34
TBX4	1827	2170	1811	556	1427	27	75	110	71	93	28
SLC35B1	261	366	271	357	319	559	773	664	680	660	279
CYSTM1	695	758	649	613	745	205	314	232	306	326	330
ZNF584	206	202	174	174	182	180	137	181	240	179	82
ENDOU	11	15	15	53	19	618	95	582	1642	27	80
RERGL	27	160	18	1092	106	5	2	0	5	22	3
SLC26A10	30	144	69	55	46	3	11	12	10	10	5
ACVR1B	735	1274	1013	1283	813	1252	707	1064	1187	1024	1176
TMPRSS11E	0	5	0	21	0	1508	1743	2456	1232	191	3316
OS9	2581	3719	2849	1973	2256	2500	2642	3771	2574	3602	2512
LSG1	838	879	815	1077	973	2244	2501	1075	1825	1181	710
AC017083.3	372	247	340	673	345	237	336	265	529	226	106
VWA8	2027	1594	1837	1484	2348	1389	1409	921	1277	1278	776
RGCC	183	207	252	712	322	329	369	305	308	260	284
FOXD4L4	10	12	11	17	1	18	15	19	17	9	3
ZXDB	783	644	611	609	704	344	265	239	253	306	206
ZNF568	571	313	478	328	542	84	110	98	93	142	43
KLHL5	1934	1735	2017	1469	2748	1674	1919	1433	1822	2324	1825
ST18	21	34	27	37	4	56	29	24	49	61	13
FAM149A	777	748	534	342	707	33	67	45	88	64	24
PXDNL	24	32	24	26	22	38	25	100	34	78	5
SNTG1	0	9	3	12	5	13	4	2	5	1	1
AF241726.2	0	0	0	0	0	0	0	0	0	0	0
IFT80	619	426	667	646	639	811	1139	388	613	749	303
SLC2A8	100	208	117	62	86	249	140	173	146	149	49
STXBP1	1336	1633	1571	1865	1414	1006	590	384	613	769	720
PCBD2	162	98	158	69	73	61	51	90	80	84	24
ANGPTL2	2685	2365	3109	2961	3561	398	772	811	940	1804	913
Z83844.3	0	0	0	0	0	0	71	83	0	0	91
ADAT1	494	912	526	626	584	845	940	775	698	1055	366
MOB3A	1896	3258	2124	1910	1826	2257	2232	2386	2180	2057	2234
KRCC1	479	377	424	421	616	241	400	265	646	266	164
IGKV1-39	0	3	0	2	3	258	2877	1451	706	1589	48
RAB5C	1767	2361	1711	2009	2085	2167	2148	2560	2875	2205	1662
SYNJ2	1540	1580	1460	833	1427	877	902	1190	994	1076	1062
DHX58	193	332	211	177	133	689	413	451	558	533	186
RAB18	2366	1232	2052	2001	2472	4279	2231	2818	2932	1692	2321
EXOC8	771	585	519	509	776	1138	633	831	786	643	448
RARS2	1476	1060	1556	1490	1656	1394	1557	1477	973	1649	761
SCML4	22	37	59	65	28	151	380	206	215	431	23
HAGH	335	503	458	209	310	291	238	425	204	256	206
ZNRD1	53	101	61	56	48	89	135	176	70	88	55
AC240274.1	3406	2767	2389	1657	2889	595	842	665	720	1132	246
EEFSEC	345	481	325	271	314	688	364	387	350	362	207
PHLPP2	908	890	790	783	981	358	445	374	427	529	227
USP53	4763	2487	4297	6820	4384	4705	1552	1939	1876	1276	3576
SETD7	5729	4818	4417	5699	5965	1977	1900	2301	2370	1826	1043
ACTR3B	136	138	187	148	152	188	136	185	86	199	70
NACC2	4315	6818	4760	1053	4308	624	401	962	490	439	266
ARHGAP24	1235	863	1306	786	874	269	333	375	484	357	289
PELI2	1385	908	1280	1151	1005	87	221	174	368	403	138
KRT33A	0	0	0	3	0	6	2	0	0	0	0
ACTR5	184	182	165	121	147	203	253	228	213	337	78
WFDC2	207	293	257	3	119	4	15	6	55	23	31
CST4	0	0	0	1	0	4	0	3	0	8	0
AHCY	448	730	441	339	395	1071	1084	2247	877	847	742
EPPIN	4	8	3	7	11	11	2	3	0	2	0
TSPAN4	517	1031	671	692	471	139	341	326	334	535	157
KNL1	13	28	70	33	21	728	917	1023	1637	601	293
ALG14	242	196	200	260	267	148	247	212	121	144	83
HAUS2	439	386	378	437	536	408	535	545	605	380	255
RTF1	2163	1843	2026	1245	2104	1727	1252	1635	1729	1139	1056
PARP6	1106	1284	1423	1436	1132	1445	1346	1360	1981	1334	786
RPLP1	941	1245	987	775	892	1252	1481	2630	1450	1029	1233
SOBP	2454	2448	2706	1692	2733	51	123	101	92	199	90
POP7	80	87	92	49	84	218	122	230	166	137	126
BNC2	5441	3518	4523	4463	4325	182	654	599	663	751	402
HECTD4	4514	5630	5209	4103	4476	3618	2737	3766	3613	4002	2287
AC007325.4	8	25	19	13	14	37	18	95	22	17	23
C1QL1	7	14	8	33	6	23	28	18	16	12	31
CENPO	125	210	178	231	97	328	407	537	634	438	164
LRPPRC	4284	3275	3273	2271	4429	2966	3066	4194	3088	2491	1421
NDUFA7	233	276	260	164	169	320	290	430	514	249	191
MTCH1	1642	2868	1769	1143	1494	1945	1440	2031	1243	1857	2596
ATRX	8275	4873	7426	3933	9092	3431	3727	2625	3252	4095	1920
C1QL2	0	2	0	3	0	0	0	0	0	0	0
RALB	1503	1543	1470	1137	1624	2470	1633	1875	2302	1298	1565
THNSL2	406	549	444	513	267	204	75	82	376	118	150
PDGFB	230	515	299	344	205	186	358	314	326	599	356
PREB	349	705	451	342	336	509	852	708	757	553	311
TMEM218	266	275	239	220	254	599	350	443	302	217	118
DCTN6	612	345	479	417	663	557	448	914	633	285	376
PPP1R3E	381	641	406	456	377	305	318	277	348	448	83
RPL3	13262	14558	11063	7991	11142	10593	10469	16613	8481	8092	8276
ZMAT5	157	223	173	69	138	210	258	652	168	124	96
R3HCC1	329	591	364	182	290	185	276	427	318	213	197
CALCA	0	1	2	14	4	3	3	1	5	7	0
PHKG2	110	148	109	80	94	445	200	107	334	429	226
SASS6	277	112	288	185	257	331	404	322	603	355	106
MFSD14A	1005	853	749	264	893	859	951	693	1239	808	719
SPRR2E	0	4	0	3	0	4723	3193	13013	1131	22	2243
MEP1A	0	6	0	5	2	25	15	0	19	16	6
CCL13	14	35	51	236	8	100	190	51	430	347	51
CYTH2	545	1116	729	577	510	855	649	1235	1164	990	742
CFAP65	2	3	0	13	0	18	2	8	4	0	0
WFDC10B	2	9	0	0	0	0	0	0	2	0	0
PRSS16	4	4	5	9	5	67	115	123	75	101	33
SRPRA	2447	2942	2496	2268	2499	2316	3503	3311	2518	2615	1545
AL645941.2	0	0	0	11	0	0	9	0	0	0	0
DLX3	91	126	53	46	113	1056	69	372	489	126	35
SPA17	116	112	155	207	133	106	149	93	203	103	39
HUWE1	16610	17332	15379	13202	16276	13137	11055	11988	14967	14038	8894
SOST	331	783	698	23	346	6	3	8	4	6	2
ZC3H14	2526	1615	2247	1697	2334	1628	1358	1351	1561	1496	671
AC010542.3	0	19	22	2	0	8	3	12	5	6	6
HEXD	240	516	352	245	171	202	267	225	208	384	132
TIAM1	445	699	561	737	414	4556	1519	2032	3459	1270	3030
TSPAN7	1691	1455	1527	991	1682	129	189	155	54	195	153
BDKRB2	202	471	206	190	202	744	577	822	824	216	524
DTYMK	149	281	108	150	146	251	274	332	414	269	125
AC003002.3	3	11	3	71	2	4	3	4	52	4	7
ATG4B	577	1142	745	468	571	603	485	584	740	651	457
ING5	403	679	512	328	317	264	341	359	285	388	78
TAP1	574	1046	735	464	448	8450	6174	4506	4382	8440	2911
OCLN	87	65	77	156	132	2316	207	625	680	37	1111
CFAP299	2	4	3	14	0	7	4	0	1	2	6
AP003108.2	250	271	275	228	223	274	204	295	345	327	129
C11orf71	116	76	137	159	126	64	70	88	77	72	20
HARBI1	23	25	20	12	14	47	56	48	52	57	11
MPG	136	343	147	69	116	210	211	397	132	211	203
MLYCD	484	799	649	629	444	294	318	266	216	366	67
COL10A1	359	307	407	203	367	187	385	521	884	465	242
AMD1	2113	1809	1689	1671	2174	2658	2484	2324	2552	1800	1131
SLC25A31	2	2	0	2	0	0	4	0	0	0	0
TRBJ1-1	0	0	0	1	1	1	3	2	2	3	0
BATF	11	18	10	8	9	74	111	49	128	150	20
HNRNPU	13641	8911	12942	9505	13770	11110	9022	9753	9322	10389	5079
SSX2B	0	2	0	1	0	2	0	0	0	0	0
ASCL3	0	0	0	6	2	0	0	0	0	5	0
KLK3	0	6	0	6	0	9	0	2	2	0	0
GPR32	0	0	0	3	0	2	2	0	0	0	0
ACP4	3	12	8	6	5	8	6	10	23	7	3
SIGLEC10	5	50	19	113	15	356	320	331	545	1008	159
PALD1	699	1311	786	360	692	466	306	319	411	632	87
IP6K2	460	564	576	651	380	1333	685	843	854	866	665
TRAPPC11	1652	1277	1491	1566	1766	1458	1153	1005	1624	1308	701
TLE2	527	1568	886	672	590	25	104	155	95	125	62
PRRT3	68	178	100	35	75	53	31	58	20	36	19
TOP1MT	159	257	243	114	113	212	294	512	347	279	195
IL17RE	95	227	127	320	91	576	183	383	231	207	499
EVPL	15	12	7	33	0	8118	989	3871	2252	558	8618
IL17RC	385	1026	524	318	334	528	233	331	217	378	353
MRPL43	432	496	504	239	465	461	385	530	492	361	266
ITIH1	21	28	8	9	1	18	6	4	6	6	0
ITIH4	100	140	98	66	40	26	44	37	34	64	18
RIDA	60	47	67	47	70	91	148	129	178	88	44
GDF2	0	4	0	6	0	2	0	0	0	0	0
PPDPF	1552	2032	1352	461	1157	2433	995	2345	1060	1879	1408
PCDHGB1	292	269	240	164	326	42	22	48	8	223	46
KANTR	1566	711	1081	598	943	437	395	734	820	1192	118
DNAJC27	455	306	407	276	428	212	222	158	175	173	55
BLOC1S5-TXNDC5	0	0	0	0	0	0	0	0	0	0	0
VPS13B	7225	5351	6677	4796	6955	3732	4944	3775	4455	4698	1594
RAD51	13	9	12	21	8	100	120	165	195	58	68
EXOC3L4	5	31	18	14	2	30	3	5	64	69	13
CCNB2	71	111	136	208	119	370	463	583	965	371	198
PLEKHF1	390	410	290	185	240	208	227	177	372	297	312
RNF111	1582	1109	1436	1402	1578	1561	1386	1067	1792	1294	752
PRPH2	71	138	98	67	41	19	35	35	16	36	6
MAP2K6	1123	1162	1022	1169	1319	239	541	359	539	343	63
CLMN	1951	2695	3086	3030	1626	364	617	898	720	630	490
PLCH2	16	49	14	22	5	702	587	216	531	479	738
SGCE	1959	1026	1390	1166	1870	117	257	275	237	222	107
RBM48	326	253	301	312	329	432	334	294	468	413	141
ZG16B	0	2	0	3	0	61	26	5	10	5	0
CASD1	1076	597	860	753	1046	399	510	264	392	525	133
TDRD5	6	6	7	20	4	5	2	226	41	1	0
FLYWCH2	203	362	257	62	237	158	136	253	168	137	93
ZNF716	0	3	0	5	0	12	0	1	0	0	10
SLFN5	2443	2122	2654	2949	2640	3175	6966	5639	9190	7547	2891
PAQR4	20	64	30	70	11	169	204	339	289	365	261
HOXB5	12	38	27	46	8	40	25	33	0	32	14
AGAP1	3269	3078	3274	1654	3285	665	670	869	503	793	453
PCDHGA3	426	368	387	356	470	10	24	26	9	48	27
SKA3	59	9	15	31	4	171	286	172	250	185	81
SLITRK1	0	5	6	31	0	4	2	3	0	0	2
GALNT11	1234	1298	1068	935	1128	1070	708	813	544	970	520
TMEM151B	12	29	0	5	13	26	2	13	2	23	18
TMED4	764	754	601	515	833	1205	769	502	721	806	644
SETD4	362	357	439	223	351	353	270	357	263	371	204
PSMB7	1929	2659	2006	1394	1645	2033	1798	2145	2762	2089	1163
MASP2	0	2	0	9	0	2	3	0	0	0	0
PRG2	8	0	7	3	1	0	3	29	35	1	4
PRPF6	1825	2337	1695	967	1782	1596	1212	1354	1165	1618	613
CTSZ	756	1437	1006	1281	688	1135	1528	1320	1953	3237	1068
ABCC11	6	12	2	22	2	23	18	32	29	10	10
TENT4B	1597	852	1499	825	1916	781	775	813	932	640	401
RASGRP4	40	109	80	192	23	54	129	100	141	102	57
NXNL1	2	6	1	7	2	1	0	0	0	0	0
SYCE1	2	3	0	10	0	2	0	3	4	0	1
ZNF408	112	191	109	66	94	191	119	204	200	138	115
CTDSP2	4475	5870	4511	5068	3729	3427	3500	3740	4569	4792	4053
CKAP5	3062	2535	2703	2228	3239	2824	3147	3995	3724	3607	1946
HTR1D	0	0	0	16	2	11	7	10	7	3	17
SLITRK4	441	144	168	1301	579	92	40	6	44	21	37
CELA2B	3	7	6	23	2	8	6	5	0	4	11
BTBD1	1703	1377	1425	1210	1840	1374	1627	1529	1761	1032	807
OR10A2	7	8	11	19	7	10	90	15	7	71	10
CHCHD7	423	359	346	303	424	271	463	489	332	409	113
ZNF33B	1055	381	666	553	915	669	634	619	685	685	157
IQSEC2	376	611	454	391	386	494	291	449	564	498	297
ZNF682	174	133	172	84	219	188	72	29	58	70	7
OR8B8	0	0	2	4	2	8	0	0	0	2	2
SRC	1546	2420	1672	502	1558	1792	1260	1323	1655	1882	1697
PGAP1	1361	774	1095	688	1446	2046	778	1121	1339	1186	669
GRASP	406	622	296	730	254	144	180	235	126	319	96
ZNF772	349	222	346	220	483	186	260	120	131	283	65
AP2B1	4991	4473	4066	4721	5252	2764	3740	4600	5056	5794	2878
CPXM2	2401	2500	3302	1156	2584	122	226	1072	214	285	76
LIAS	229	214	254	253	289	282	258	238	288	273	71
TMEM156	6	4	3	8	4	39	155	55	59	61	52
TAC1	2	3	0	22	5	0	0	3	0	3	1
PDS5A	4344	3246	4033	4225	4857	5233	4882	4160	5643	4379	2518
ZYG11A	5	6	7	34	3	85	40	23	254	16	25
MT-ND6	24188	17188	31798	34698	29426	20582	18487	19239	18337	19322	16224
ABCA4	4	11	8	44	11	31	20	16	6	4	34
FAN1	809	859	916	657	693	694	766	806	643	692	234
EIF1AY	355	245	315	225	400	361	331	282	409	249	194
SMC1A	2765	2821	2755	1810	2745	2095	1930	2595	2769	2657	1201
MAGEB6	0	0	0	0	0	2	0	15	0	0	0
OR51V1	0	0	0	2	0	0	0	0	0	0	0
AC119676.1	1	1	1	1	1	1	1	1	1	1	1
CDK5R1	47	18	32	63	23	1221	245	507	874	280	850
GPR63	175	156	115	205	162	4	25	10	27	15	18
NAXE	797	1470	771	576	744	1081	830	1439	1106	786	414
TSPO2	4	11	10	10	4	6	17	12	6	17	0
PLA2G1B	0	0	3	0	0	2	3	0	0	0	0
OR4K3	0	0	0	3	0	1	0	0	0	0	0
ZNF135	357	300	395	247	286	22	18	24	43	53	17
OR4N2	0	1	0	8	0	9	4	2	2	0	0
RIIAD1	8	11	8	13	8	0	0	0	0	0	0
IFITM10	0	11	6	30	0	34	12	38	13	39	16
PHGDH	651	999	551	186	457	396	237	206	471	121	229
CSAG3	0	0	0	0	0	110	100	31	10	56	66
AC090004.1	12	19	20	22	11	19	14	11	11	18	7
ALPK3	942	2325	1932	756	1251	206	199	498	223	319	171
IREB2	2028	1318	1713	1577	1990	1857	1601	1875	2389	1459	640
ZSWIM3	117	154	117	116	116	108	113	64	173	168	8
RNF157	48	116	55	263	78	117	131	135	158	105	56
ULK1	1044	2212	1576	736	793	1706	758	1246	1346	1678	1064
SECTM1	105	216	150	129	41	677	516	701	784	882	829
CBX8	18	63	39	14	32	58	59	85	89	52	17
FAM170B	0	0	2	2	0	2	3	0	2	3	0
BANP	361	462	372	327	268	456	625	578	552	489	385
PPP1CA	500	620	575	547	492	1663	1656	2718	1870	1865	1272
HCFC1	4613	7115	4682	3027	4645	3683	3662	3846	3740	4399	2137
TAS1R1	9	9	5	30	2	6	8	8	3	6	5
UQCRH	587	674	540	250	598	1077	1486	2313	1482	662	834
SLC39A4	26	63	33	41	25	86	150	411	240	108	120
SLC35G6	9	16	15	15	3	15	4	4	17	24	2
MRPL55	111	187	107	53	116	183	128	403	223	122	90
KIAA1191	2727	1960	2482	1053	2677	1655	1255	1249	1603	1251	1468
BTNL8	0	2	0	29	0	2	12	20	11	7	26
CNOT6	1487	957	1254	1073	1758	2897	1607	2521	2208	1694	1081
TP63	12	14	17	61	20	15805	9171	10633	9127	5168	7320
SLC25A22	68	243	94	67	77	492	431	516	468	450	291
DDX24	3939	4518	3905	2840	4040	2307	2444	2199	2688	2372	1280
OSBPL3	512	738	702	392	509	3358	2384	1961	2076	2917	2969
AC093668.1	6	3	2	15	0	7	14	0	13	4	2
HNRNPA1P48	136	47	145	133	141	156	121	266	215	140	121
LOR	0	2	0	11	0	1071	9	33	21	35	9
S100P	0	3	0	4	0	152	416	713	271	135	280
FARS2	567	575	643	526	471	595	618	696	478	725	277
APOF	0	4	4	9	0	10	0	4	7	2	3
CD81	5164	9191	4857	3304	5140	2274	1958	2961	2371	3030	1451
TRBV14	0	2	2	2	0	5	6	3	4	6	0
ST6GAL2	2350	1487	2336	98	1625	19	29	57	168	55	12
DERA	482	338	469	403	472	945	723	1049	847	881	820
KLHL12	485	482	454	393	445	476	539	664	601	563	257
RGS4	754	605	1026	98	1212	93	117	107	693	243	68
SSX2IP	769	469	802	285	1062	564	459	327	799	520	309
IGSF21	93	217	125	132	75	40	36	60	28	121	24
SHLD1	49	61	24	45	35	77	87	57	119	66	15
JMJD1C	8831	4716	7113	9113	8189	6489	5676	4578	4569	7202	6133
EEF2K	3506	3653	3293	3553	2975	1857	935	1323	1627	1462	487
ZP2	0	2	0	8	0	5	0	0	0	0	2
MEFV	21	47	55	152	8	171	345	322	449	227	172
CRYM	41	23	121	21	51	21	20	24	11	16	18
ZNF324	192	409	255	159	263	319	240	295	376	285	157
ZNF671	136	170	182	129	175	135	191	93	98	235	49
ZNF416	134	120	92	101	156	224	122	243	110	144	111
ASB9	18	37	33	26	16	4	20	22	16	9	17
YPEL2	1657	1767	1630	2073	1585	865	799	1100	888	1071	702
SYCP3	409	174	412	467	440	60	105	73	49	155	30
ASCL1	2	4	0	12	0	2	9	0	0	5	2
GAS2L3	148	187	172	455	158	363	250	169	508	360	160
CHMP1A	605	1011	678	357	537	1086	802	1290	990	669	942
SUGP2	1157	2229	1726	1459	1186	1477	1766	2023	1727	2123	1168
CTSA	1443	1786	1634	1629	1234	3934	2083	2351	2939	4151	1837
CAMKMT	245	157	206	228	187	240	248	229	195	228	81
UGGT2	2893	1604	2816	3247	3115	902	1385	750	1090	1415	498
PRMT8	2	14	2	21	0	17	5	18	0	0	7
CLRN3	0	3	3	3	0	0	0	0	0	0	0
PRR4	24	20	18	22	31	19	23	10	10	19	3
ZFP14	726	491	558	377	799	166	230	162	146	269	49
COL25A1	44	80	58	119	25	6	6	2	11	5	1
SOCS6	1013	754	843	742	1196	849	568	606	959	550	506
SOD3	5494	8342	6302	3510	4990	126	311	338	223	771	125
SEPSECS	375	216	327	419	392	353	352	239	385	337	73
UGT1A5	0	0	0	6	0	5	5	0	5	0	0
TTR	4	6	4	12	8	1	0	0	2	0	0
B4GALT6	169	163	84	150	197	94	69	107	99	96	38
ITPKA	3	5	4	3	4	5	0	9	1	4	9
GLB1L2	101	125	91	64	120	233	29	14	131	11	6
PNMT	2	9	8	15	3	3	0	0	0	2	3
FAM228B	1347	534	1184	1319	1126	253	407	222	307	405	120
C2orf66	5	9	12	12	2	68	15	55	69	19	7
MIEN1	162	263	219	185	210	341	242	540	522	265	240
SEC61B	148	123	181	137	190	354	442	635	484	303	287
PPP6R1	992	1580	1392	521	907	1484	1412	1855	2359	1840	1227
RAI2	988	1038	832	1027	1079	54	116	94	73	116	11
CNTNAP4	192	435	79	44	96	7	5	2	0	14	2
POLD4	169	527	239	316	146	568	526	572	411	478	347
GPR6	0	0	0	1	0	0	0	0	0	0	0
GJA4	273	732	258	402	251	66	127	249	47	115	37
FAM83F	6	27	19	134	10	2343	792	2355	1443	538	930
ANKRD55	42	12	13	24	11	18	21	7	11	22	0
HINFP	318	399	394	243	312	462	370	348	549	408	226
BSG	2977	4638	3582	1182	2971	3068	2480	4577	1734	2499	3912
PPL	3789	1321	2260	1863	2728	10612	3336	8114	4738	914	9617
EEF2KMT	199	224	174	225	200	140	211	233	209	220	78
CYP4X1	263	267	284	552	276	23	163	40	225	24	16
ZNF75D	529	459	609	399	578	455	481	422	366	526	127
UNC50	1066	1018	1134	841	1059	982	1000	855	769	1088	327
TIMMDC1	600	866	546	763	631	2159	1351	971	1175	901	408
CRYBA1	12	9	14	15	5	10	14	14	17	13	5
NUFIP2	4970	3415	4145	4042	5579	5603	4956	4914	6367	5048	3461
CUEDC2	350	590	362	262	360	227	279	245	378	273	153
OR4D10	0	0	0	5	0	7	0	0	0	0	0
KLHDC4	321	621	453	324	281	417	491	601	420	847	155
MCM4	448	493	378	360	393	2196	3148	3684	3402	2572	1031
IGHD4-23	0	0	0	0	0	0	1	1	0	1	0
ZNF775	56	105	75	18	64	35	36	50	32	42	22
PIWIL1	0	1	0	3	0	11	3	3	116	0	4
ZNF777	362	529	399	314	368	333	276	411	222	400	199
ZNF605	865	601	518	519	806	330	293	136	597	192	62
PPP1R13L	185	367	264	200	206	2953	951	2780	2043	1735	2281
ARHGEF18	651	1064	858	320	665	1042	902	1705	1704	916	1074
PEX11G	11	28	11	18	16	18	12	20	32	9	7
SVIL	24081	23825	25812	7502	23568	5210	3414	5037	4142	4487	4517
TRIM33	3314	2022	2894	2700	3547	2888	2424	2135	2936	2780	1351
MATN4	0	9	0	7	2	1	0	0	3	4	2
SLC17A7	135	87	91	201	138	16	13	12	25	15	17
PELI1	1835	1449	1587	2812	1735	5546	3142	2866	2531	3036	4148
AC084337.2	5	19	8	5	2	2	3	9	4	0	0
PHLDB1	2264	5031	3593	4421	2537	1125	1113	1238	1430	2279	1114
GALNT18	775	914	1075	633	744	1469	554	931	840	710	748
S1PR4	3	4	7	8	2	26	44	75	25	55	9
ANKRD13A	2295	1835	2181	1411	2810	3682	2065	2408	2068	2394	5256
EFCAB10	7	12	11	17	13	21	14	23	21	20	1
C5orf47	0	2	0	2	0	5	4	2	0	2	0
APBA1	702	896	811	427	663	363	130	103	416	263	157
SGCZ	51	31	12	148	115	5	2	3	2	3	0
SLC24A3	1259	1592	1134	517	1241	988	289	220	853	1225	49
PAPOLB	38	18	42	61	40	2	0	2	12	9	4
TCF7L1	1881	2866	2348	1410	2474	185	195	197	207	549	224
TMEM245	5456	3867	4451	2427	4996	2676	1885	1850	2595	2265	1095
PRUNE2	31070	21713	22931	8769	25783	102	155	192	352	836	98
FANCF	206	182	182	114	193	161	241	163	169	236	70
LGR4	677	414	611	923	721	1314	783	983	1562	516	826
SMPD3	39	96	46	48	39	1004	149	181	172	272	9
VTI1A	1058	889	1092	914	1118	1055	855	1069	1092	969	652
COG4	632	963	812	500	694	939	990	841	1113	929	412
PRAG1	75	149	111	169	60	1692	582	1673	935	1031	1360
TAS2R3	61	78	41	64	56	54	23	33	22	45	5
GPATCH11	504	273	445	501	547	387	503	460	542	421	195
HSPB8	4138	4178	4669	1109	5421	949	489	786	1527	277	221
NFAT5	9418	4711	8445	8021	9897	7885	5548	5822	7176	6040	4993
SFRP4	697	959	575	2876	682	14	367	30	130	502	28
NUP93	670	837	697	502	684	622	841	1160	855	881	417
CENPT	476	981	749	393	430	880	431	728	606	730	402
TSNAXIP1	24	37	36	15	13	17	11	3	6	22	0
MEST	174	119	68	633	206	350	264	308	491	382	306
CNTN1	1184	642	487	386	840	4828	493	4813	196	231	3315
TAS2R4	63	65	58	77	83	64	35	52	42	96	25
KCNH5	0	11	0	6	0	7	0	4	2	2	0
MPI	526	1058	663	462	535	312	425	474	652	465	349
CTTNBP2NL	1750	1256	1502	1887	1758	2997	1288	1733	2394	1796	2333
KLF14	0	2	0	6	0	14	0	2	9	7	2
ZNF550	278	154	231	193	335	151	292	179	135	291	64
TRIM73	17	29	23	24	10	26	6	9	23	17	9
PPP2R3C	471	351	455	425	571	355	545	359	545	488	181
NKAIN3	2	10	3	12	4	2	0	6	2	0	0
KRTAP5-5	0	0	0	0	0	6	0	2	0	0	0
ZNF267	457	249	422	393	468	1123	1207	876	1290	1185	982
RNPC3	1869	1444	1808	1323	1705	765	920	621	614	1079	308
RACK1	7114	8233	5808	6162	6356	9325	7348	10264	7719	7169	6491
DISP3	0	0	2	8	0	44	9	4	16	52	41
RBM22	848	1121	816	1038	945	1111	1035	868	1388	1253	546
GNB4	2251	1922	2019	2074	2899	2239	2790	1432	2703	2474	990
HHLA2	0	0	2	13	0	28	5	7	5	2	13
TXNDC8	0	1	1	9	0	3	0	6	0	0	1
AWAT1	4	12	7	13	6	0	0	6	0	8	3
SPATA25	16	35	24	13	16	15	7	11	7	18	4
ADAMTS10	552	1016	783	758	301	153	252	297	195	566	110
TRIM49D2	0	2	0	5	0	1	0	0	0	0	0
TSPY4	0	2	0	5	0	4	1	2	1	0	2
SLC6A7	0	6	4	9	0	13	4	16	2	18	11
AL441992.2	45	32	72	185	17	32	21	122	6	176	33
FCRL4	0	2	0	2	0	13	44	3	8	9	0
TRAT1	22	8	29	16	25	89	302	65	134	167	7
ASB7	521	385	508	308	546	513	453	398	671	396	262
GTF2H2C	557	360	547	357	618	355	484	462	355	311	116
ANKZF1	456	458	537	335	362	789	611	543	563	892	582
HDAC11	306	554	319	158	293	240	152	200	131	140	174
CWC22	1208	846	1003	894	1306	664	828	633	945	654	339
C13orf46	14	68	50	33	10	21	43	27	11	33	5
TGFBR2	9000	7159	7101	11941	8566	3508	3523	2654	2544	3157	2530
SERF1B	136	242	203	92	120	90	120	183	141	106	63
SMN2	841	602	684	987	584	495	695	715	723	518	311
PRAMEF10	0	2	0	2	0	0	0	0	0	0	0
AGMO	13	5	9	97	9	5	14	10	2	0	11
MGST3	801	881	1583	1009	928	649	608	677	498	767	456
ADCY10	12	20	9	25	9	11	9	35	12	23	5
LAMB3	42	94	43	202	36	6869	6413	2740	5978	8566	13099
CXCL13	2	2	6	3	0	770	2201	68	424	2835	74
HNRNPR	3143	2365	2854	1908	3513	2523	2748	2768	2812	2837	1522
MAEA	678	1390	813	553	674	1519	1022	996	1207	1023	553
POU2F1	3114	2088	2518	2256	3020	2869	2208	1962	2170	2426	1359
MGST1	535	409	297	4805	425	34	91	108	1762	637	68
DPT	641	502	587	1676	965	15	166	197	163	144	3
TMEM258	251	280	280	497	314	544	869	1102	925	740	363
NDUFA10	1547	1653	1916	1359	1699	1498	1210	1147	1449	1430	584
STK33	248	246	257	33	199	19	25	5	6	19	2
PTGER3	225	269	98	1117	304	856	80	62	203	112	28
TMUB1	256	481	289	198	214	488	345	292	293	519	310
SLC7A13	0	0	0	5	0	0	0	0	0	0	0
PHKA2	647	993	812	505	597	522	511	495	548	755	363
XAGE2	0	1	0	0	0	0	0	0	0	5	0
C9orf85	409	255	329	235	329	500	223	343	526	276	249
TSKU	904	1437	837	2494	1036	1262	1423	1551	1587	2369	1065
PIK3AP1	202	519	259	571	138	547	1297	677	1817	1532	530
KIF24	71	67	71	83	31	252	147	184	434	299	60
DPF1	3	5	5	10	0	69	68	64	53	38	21
ARAP1	1166	2463	1578	977	958	1394	1488	1536	2092	2220	1402
SLC26A5	17	7	16	33	13	21	9	7	11	25	5
FAM71B	0	0	0	4	0	0	0	0	0	0	0
FAT4	12261	10498	9516	6372	13692	490	1322	3189	784	1520	289
S100A4	395	739	469	479	489	496	430	628	927	484	290
PLEKHG4	107	327	202	57	68	125	119	163	307	92	52
KRTAP4-3	0	0	0	5	0	0	0	0	0	0	0
ZNF250	434	464	462	304	476	507	310	376	470	391	111
WDSUB1	387	298	353	294	344	252	189	148	259	308	113
COMMD5	123	281	168	73	87	164	191	251	268	189	133
RAC2	80	179	147	600	54	1230	2153	1302	2447	1678	1943
LIF	13	37	32	110	17	31	61	77	237	81	254
C22orf23	447	356	508	105	513	715	250	849	493	280	293
PLXDC2	5709	5338	3266	6830	5375	5522	2196	2705	7138	3632	977
ZNF25	1922	802	1460	954	1750	321	351	290	293	401	120
EIF3F	4138	2501	3130	1754	3775	1895	1637	2835	1859	1844	1098
OCSTAMP	0	4	0	4	0	4	2	0	4	3	0
NUP62CL	9	0	7	6	3	69	56	102	48	29	18
SFI1	432	594	585	368	356	598	765	462	648	826	359
CRISP3	1	0	2	8	3	31	84	83	174	0	2
UBAC2	694	802	701	434	762	1046	789	892	1076	808	559
CD2AP	1394	944	1074	1233	1439	2935	2108	2602	1889	2519	2079
ZBTB14	491	452	434	385	485	285	365	281	376	403	72
ARGLU1	4100	3237	4815	2479	4094	2277	2366	2143	2109	2587	1536
KRTAP9-9	0	2	0	4	0	0	0	0	0	0	0
FRRS1	136	122	113	174	141	873	446	712	699	299	490
DOT1L	418	1162	693	403	344	1311	978	1481	894	923	1026
MYL4	8	3	2	4	0	2	0	5	4	2	0
HYLS1	106	97	109	72	126	118	148	214	248	111	31
SOGA1	4559	7168	6141	3126	5634	2481	2375	2731	2055	2975	1105
IGKV1-12	2	1	0	3	0	659	6413	1736	545	11694	17
NBEAL2	542	1113	839	910	420	7243	2673	3595	2525	3262	5870
CCR5	43	79	80	52	60	456	721	397	1078	794	60
CCDC12	292	593	310	176	298	413	344	392	292	301	309
SSTR4	2	2	0	2	0	4	0	2	0	0	0
HDHD2	597	554	568	375	642	509	497	449	616	517	108
ZNF26	544	478	623	616	635	518	541	504	458	792	179
LGALS16	0	0	0	0	0	0	0	1	0	0	0
MTRNR2L5	2	2	0	6	0	2	0	2	0	0	2
CCDC57	316	949	537	406	304	322	570	470	427	720	389
GPX2	16	59	53	59	30	185	204	215	48	70	35
TMEM207	0	0	0	3	0	0	0	0	0	0	2
ITSN2	2983	1914	2920	2055	2940	4154	2540	3248	4101	2220	2204
LGSN	0	5	0	13	0	16	0	8	4	2	2
OTC	2	1	6	65	3	0	0	0	0	0	0
TRIM21	258	331	251	227	262	803	608	495	838	800	310
RPL7A	6345	7317	5230	4931	5575	8628	7902	11210	8798	5811	4733
REXO4	283	391	264	127	225	296	319	470	428	326	129
SERPINA5	10	32	10	77	21	4	5	11	4	13	6
AC117457.1	0	0	0	3	0	17	0	0	0	0	0
GTF3C5	584	801	619	707	574	900	900	856	1471	829	640
HOOK2	66	220	153	167	53	338	147	351	324	263	260
STX6	893	722	804	825	897	2927	1468	2290	2581	1783	1546
GLUL	6385	4978	6129	17027	5018	9165	10813	12445	6749	11241	8303
RGS8	2	29	3	13	2	13	2	3	9	0	3
DHX9	3297	2851	2928	2471	3419	3427	3333	3909	5112	3557	1980
RNASEL	396	411	370	316	385	431	393	300	414	431	118
LMX1A	10	0	21	41	6	4	0	0	0	0	0
DIS3	2293	1436	1792	1516	2320	1840	2023	1671	2180	1449	1069
AC069368.1	26	25	20	18	18	8	0	6	11	0	0
TMEM150C	236	253	235	432	537	135	167	107	122	161	35
FLVCR1	252	213	236	167	244	324	257	249	263	342	138
SSX2	0	3	0	1	0	0	0	0	0	0	0
DMRT2	4	14	9	63	11	12	6	7	11	0	2
ZNF483	5569	2930	4256	1873	5399	305	382	247	347	394	89
TLCD4-RWDD3	800	189	266	111	1176	104	114	93	115	157	47
PIP4P1	242	292	247	202	220	392	263	281	331	375	268
AQR	2488	1793	2091	2361	2687	2089	1915	1862	2491	1658	870
PCDHB16	689	949	602	500	436	62	74	68	18	137	24
CTAGE6	31	20	19	52	37	333	92	42	84	91	192
POLN	52	45	39	50	43	34	24	53	23	29	5
GAGE12B	0	0	0	1	0	1	0	0	0	0	1
AJM1	10	122	41	80	21	60	24	48	18	23	11
SH3PXD2B	5057	8303	7018	5273	5144	3170	2153	2985	3612	5098	4449
C11orf94	6	11	0	12	0	4	18	11	8	1	8
NENF	527	896	602	315	558	353	314	725	294	307	280
ITPKC	477	682	509	565	315	2786	615	2340	1516	1190	4842
RBMS2	4105	3333	3947	3901	5033	2195	1902	2850	2219	2298	2495
CEACAM6	0	0	0	6	6	4504	5335	5243	1290	965	12440
BARX2	0	3	0	8	3	253	177	264	261	76	366
SOX30	9	6	6	6	9	9	8	2	35	7	0
AL049839.2	0	0	0	19	0	4	65	1	6	0	15
FGF18	3	11	15	41	8	4	7	2	4	7	3
KRTAP9-6	0	0	0	0	0	0	0	2	0	0	0
ALOX5	139	239	207	792	51	644	842	484	1045	1332	645
SORCS3	6	21	14	33	20	0	2	4	0	9	0
SFXN2	137	147	138	124	77	165	238	175	161	206	62
IGLV4-69	0	0	0	0	0	2	77	24	94	252	0
TBC1D3F	5	9	6	9	4	19	31	23	30	13	20
IGKV1D-42	0	0	0	3	0	0	1	0	0	1	0
POU1F1	0	0	2	5	4	0	0	4	4	0	0
VSIG10	682	692	544	467	645	422	162	386	358	191	284
ANKRD62	2	2	0	4	2	26	5	7	4	2	3
SLX1B	31	55	34	16	15	85	50	118	85	122	47
UPK2	1	7	2	1	3	4	6	9	15	8	24
GNL2	485	530	516	461	578	836	902	893	975	803	541
MEI4	18	4	7	11	12	4	2	2	0	4	0
CDCA8	11	18	25	12	8	203	318	312	608	269	92
IGLV4-60	0	0	0	1	0	0	15	12	0	12	0
NPNT	18449	13580	13915	1680	16182	1312	244	472	1989	168	1109
AGO4	1671	1278	1678	1396	1597	879	887	779	1023	1254	434
DUSP3	5346	6018	6272	2478	6834	1725	1330	1670	2394	2052	1080
GRXCR1	0	0	0	4	0	0	0	0	0	0	0
GALM	238	252	247	178	186	134	233	140	333	342	78
VASH1	286	888	520	374	212	404	456	834	692	883	154
RPS6KA2	2042	2320	1380	1534	1394	766	717	706	625	606	400
ING3	547	299	383	433	552	292	306	259	343	297	48
CLDN8	0	2	0	2	0	17	11	2	10	0	6
MPP6	2044	1133	1555	962	1613	482	792	577	637	521	340
ATP6V0A4	2	0	0	3	0	15	64	7	42	12	75
GSDME	475	741	591	318	410	1106	374	580	578	1114	891
RIN2	2233	2364	2283	1692	1743	3325	1941	4006	2992	4431	1455
POLR3F	327	211	273	217	373	373	255	225	355	363	116
YLPM1	4154	3930	4395	4051	4512	2507	2894	2459	2656	3459	1459
CLDN17	0	2	0	2	0	345	29	286	76	0	29
PPP1R16B	781	946	482	621	650	694	1115	659	1268	976	99
DCAF4	287	229	303	436	344	340	305	204	442	564	112
LPAR6	951	875	1094	974	1106	2067	2068	1486	2248	1383	357
ITPRIP	726	684	607	949	548	2937	1125	2583	2232	1461	2379
PPRC1	629	1212	703	930	674	1603	1268	1731	1607	1520	1138
PDCD11	863	1245	935	744	917	1616	1298	2805	1202	1699	814
CNNM2	1351	1430	2091	1254	1344	709	575	701	852	1058	357
OR2T27	0	0	0	1	0	1	0	4	0	0	0
ADAM12	53	234	77	498	61	715	1102	837	2040	3009	783
HNRNPA1L2	1	1	4	3	8	8	1	13	3	2	1
BICDL1	9	56	15	24	9	287	247	451	275	197	70
SNX7	288	301	277	288	307	329	290	332	335	317	235
LRRC53	13	17	10	17	8	3	0	0	0	0	2
LRRIQ3	5	4	4	20	3	16	14	18	18	19	2
TYW3	645	424	653	373	634	304	454	332	312	268	117
BARX1	0	0	0	2	0	4	0	0	4	4	0
ZDHHC9	458	595	376	1016	513	884	691	860	810	948	726
ZBED6CL	150	138	113	16	109	201	158	137	312	218	25
SHC4	70	117	66	231	112	12	54	92	37	37	53
PRSS37	10	5	12	13	18	8	0	2	5	12	0
TMEM71	81	111	84	283	124	60	188	98	145	106	122
PBX1	7509	4422	4881	3724	6038	1772	1075	681	1504	772	780
NDUFA4L2	48	285	122	1405	87	5660	1319	1875	131	388	6685
MAMDC2	2329	1759	2294	843	2202	86	86	25	85	275	48
NEK9	2400	2453	2192	1442	2254	940	1264	1168	1260	1215	586
LIN7A	375	144	217	449	234	89	31	109	74	154	70
CPA6	2	7	7	17	1	543	58	53	333	52	500
MROH8	83	115	90	89	86	59	65	29	15	46	9
KIF3B	1548	1562	1359	1500	1540	1819	1698	1206	1314	1771	812
TPST1	483	516	447	367	503	306	277	281	454	393	379
TOR1AIP2	3249	2852	2873	2266	3849	5570	2933	4902	4212	3654	3870
TM4SF1	1902	2013	1639	1691	2516	5911	2344	1393	1509	881	9793
RCOR1	939	767	922	711	1027	2236	1623	2142	1824	1333	2271
PLD5	82	11	20	18	74	9	3	14	4	0	3
PTPRK	1942	1413	1650	1679	1946	4709	2938	2189	5823	7529	3166
STC1	350	314	348	489	1377	167	935	520	290	376	563
GSTCD	495	317	508	254	477	473	457	485	541	346	249
INTS12	488	395	446	331	536	434	426	321	520	311	184
AL355102.2	0	0	6	9	0	33	36	30	49	15	37
FLCN	972	3169	2401	831	973	838	533	788	784	1335	727
STRN3	2665	1443	2410	1460	2958	1891	1322	1106	1676	1554	1031
ZNF239	97	123	79	51	104	10	40	29	40	28	5
CAGE1	0	7	3	9	2	4	8	18	6	25	6
AQP12A	0	3	0	8	0	0	0	0	0	0	0
PRIMPOL	388	341	381	342	415	162	254	110	318	244	61
SERINC5	640	1048	653	943	600	3813	1764	4463	3502	1339	1801
ENPP6	98	104	17	130	64	14	23	11	59	14	12
OR6K6	0	0	0	5	0	3	0	0	0	0	0
ERAP2	1886	1565	1504	420	552	1262	1454	1938	1104	2685	442
FAM227A	65	96	102	64	54	39	62	36	50	93	54
RANGAP1	590	1125	688	567	585	3714	1489	2903	2278	1567	1683
ZC3H7B	2190	4119	2596	1412	2173	1576	1685	2178	1607	2049	1222
GDAP1	397	291	310	161	424	232	309	224	329	280	71
KRTAP3-3	0	0	0	2	0	4	0	0	1	0	0
RAB2A	3299	2653	2614	3210	3862	2823	3523	3278	3417	2274	1529
HS3ST3B1	113	202	144	72	58	505	474	383	342	889	193
SLC25A35	65	189	105	106	94	86	83	95	97	85	44
GAGE13	0	0	0	1	0	1	0	0	0	0	0
LIME1	10	64	18	8	12	20	101	50	38	51	10
EFL1	456	382	447	373	450	716	594	756	686	502	884
SKA2	1079	624	973	694	1325	740	1098	1040	1456	727	461
PLCB1	1272	720	1268	900	1261	795	794	368	371	873	183
AP002748.5	902	748	725	720	71	169	283	303	111	562	186
NPIPA2	18	19	55	248	13	13	3	14	1	17	2
CACNA2D2	150	256	150	132	128	45	44	35	43	35	15
MPV17L2	86	158	89	71	93	133	182	169	116	173	53
NOVA2	367	508	340	399	446	110	143	216	93	127	38
TLE5	5968	6303	6410	2900	5888	3207	2927	3341	2757	2449	2920
PTOV1	794	1460	968	684	684	701	795	1015	969	1009	729
KIF1B	5281	4697	5428	2602	6014	3990	2193	2978	2838	2703	2582
TXNDC5	1621	2167	1234	2138	1329	2277	8198	5775	2513	5286	839
ANKMY2	497	434	460	241	560	281	229	140	247	160	158
MED7	396	344	305	283	453	283	292	241	304	218	124
ACTR3C	90	59	79	39	66	348	221	211	184	237	69
RPS20	3287	3380	2771	3013	3541	3099	5069	6527	4255	3268	2777
OR56B4	1	2	0	2	0	1	0	0	2	0	0
CMTR2	464	471	420	428	592	912	740	889	1039	655	456
OXTR	11	15	13	11	8	14	12	36	47	61	17
CCDC196	33	18	25	20	27	15	16	7	15	16	1
TAOK1	8864	5550	7483	6276	9910	7551	5191	5084	6328	5507	3564
GSTA3	0	0	0	5	2	5	0	5	0	0	0
CCDC163	8	14	11	24	10	26	66	25	26	41	4
TLCD4	561	548	748	714	426	42	143	18	76	28	0
CCDC74B	26	91	57	32	54	17	16	22	30	12	19
WFDC10A	0	0	0	2	0	0	0	0	0	0	0
LTC4S	24	157	34	42	25	15	16	22	33	28	9
BRPF1	607	688	595	517	608	620	580	690	546	577	449
PSMD5	1060	828	907	1078	1022	1529	1420	1163	2058	971	636
TSFM	176	201	162	114	153	180	135	339	203	204	182
TMEM101	100	199	108	87	99	162	209	223	194	207	94
XK	373	186	276	116	264	200	31	218	141	17	26
NRG1	25	79	40	141	32	2738	4610	7456	3230	1709	2432
WWP1	3250	2074	2653	2767	3306	2114	2758	2674	2688	2065	1234
SPARC	13502	14872	13814	14135	18052	7808	12349	16979	15442	15312	10827
IK	2122	1662	1937	1201	1976	1391	1313	1710	1496	1512	920
CLDN5	70	379	161	118	76	40	85	89	39	66	3
EIF3C	4368	4775	3662	1783	2007	1785	3186	4086	2704	2667	1592
NIPSNAP1	313	414	272	242	335	723	538	574	895	546	571
PTGDR	1202	219	289	360	703	110	360	112	239	531	62
ZCCHC4	325	226	277	298	363	240	247	203	268	243	75
TGFA	26	68	12	52	12	2479	1958	2197	1763	678	4028
PASD1	0	1	0	4	0	4	0	0	0	0	0
CAMK2N1	984	865	1277	954	1711	552	284	515	735	1184	1490
TCP11L2	1636	1273	1560	1006	1834	1358	617	1430	874	1001	1298
TMCO4	384	597	475	206	328	265	308	281	312	275	160
UBXN10	563	308	372	59	769	14	33	19	28	20	6
OR8B3	0	0	0	5	0	2	0	0	0	0	0
IFIT1B	14	3	12	30	30	13	9	5	5	12	5
CT83	0	0	0	0	0	6	4	12	0	0	0
CRIPAK	244	301	261	225	222	191	200	190	158	175	57
SERINC2	63	119	35	119	54	3857	1992	2879	2403	2306	5850
LYN	211	485	292	1055	258	1534	2241	1694	3491	2398	1578
LRRC43	5	19	12	8	13	11	4	5	3	10	8
SLTM	2706	2161	3006	2191	2989	3545	2685	2741	3316	2427	1549
CTDSPL2	2164	1132	1868	1453	2374	1285	1650	1128	2153	1322	688
MINDY4B	3	4	38	27	10	5	0	0	0	0	0
TOMM40	323	605	398	237	403	690	776	1810	1064	616	408
RBMXL1	951	731	713	690	817	977	814	779	837	702	468
NECTIN2	430	1140	582	372	455	1078	909	1225	1321	1157	1624
APOE	327	2814	492	320	516	252	612	385	765	1451	258
RNF216	1875	2284	1937	1322	1840	1685	1347	1252	1448	1743	885
SPPL3	1113	1358	937	840	1031	2654	923	2336	2332	1170	998
APOC1	67	227	49	86	77	170	227	147	344	411	90
GAREM2	146	207	178	139	80	106	78	59	196	75	27
U2SURP	4287	3045	4150	3001	4634	5779	3205	2337	3721	3150	1981
DYRK3	273	329	272	440	212	429	461	946	606	587	498
TTC8	623	319	548	283	573	232	230	202	407	322	143
MVB12A	246	610	249	283	230	463	572	696	751	460	308
MFSD12	563	1331	598	291	480	685	647	1257	1093	997	931
AC008764.1	261	11	1	2	0	79	3	8	5	55	1
HOPX	30	72	40	73	18	6081	1032	1784	2340	125	2091
CLLU1OS	0	0	0	0	0	2	0	0	0	0	3
TAS2R9	4	2	3	2	7	2	0	0	5	1	0
BCL2L14	45	60	48	35	48	67	56	30	92	103	53
IGLJ4	0	0	0	0	0	0	0	0	0	0	0
ZFAND2A	174	203	107	314	232	403	429	312	365	308	197
MED17	855	630	802	638	811	685	810	840	829	1072	271
PLEKHM3	1356	1016	1153	1247	1316	1263	815	738	959	947	437
ZNF223	87	76	77	68	96	73	70	65	48	41	27
PRNP	4146	3443	3582	3057	4599	6954	6298	6167	5115	6711	3735
RNASEH1	850	955	654	399	1041	403	492	637	793	340	142
RPS7	2835	2415	2353	1413	2514	3891	4613	7775	3652	2415	3106
PTEN	9052	6048	8092	11280	9850	6762	5897	6805	6293	8071	4403
MRM3	125	155	129	80	98	104	113	111	158	147	85
C3AR1	223	445	201	833	174	352	552	372	1166	1166	212
PARP3	381	506	392	234	364	265	243	179	261	319	161
OR4S2	0	0	0	0	0	4	0	0	0	0	0
FBXW8	798	762	760	830	768	492	628	636	667	609	225
RBM17	824	791	906	386	778	724	715	924	848	780	701
EEF1E1	180	93	176	168	198	203	408	349	340	202	86
LRRC56	6	39	10	11	5	64	35	49	54	28	26
BSDC1	1109	1394	1274	1054	971	1413	1087	1266	1240	1382	959
TMEM234	187	424	282	270	154	229	231	176	199	397	184
STMP1	1189	1065	1344	1570	1202	2168	1433	2143	1620	1706	1252
GRID2IP	9	37	21	14	11	24	16	17	17	28	3
CCDC28B	39	141	79	57	43	48	35	43	71	86	35
IQCC	65	192	120	96	80	108	66	88	86	121	39
NEURL4	439	856	567	277	388	344	404	361	409	517	156
MROH6	39	97	30	40	29	472	132	204	701	157	608
FO393400.1	97	174	125	229	190	118	63	133	154	131	97
MRPL48	146	140	156	188	172	206	252	270	258	196	152
RAB6A	3977	2859	3638	3332	4598	3546	2946	3463	3344	3479	2360
MAFIP	150	372	195	204	241	209	81	270	228	128	50
FOXK2	1810	1797	2087	1070	1921	1733	1672	2529	1656	1402	1202
CYP46A1	88	112	123	98	72	29	26	22	30	48	3
LCN15	2	0	0	9	0	9	0	2	0	0	0
PDE4A	256	538	408	446	326	237	375	391	646	478	192
ASB8	694	736	623	556	766	492	598	548	653	512	213
RPS6KB2	442	631	549	295	440	1660	802	1681	1386	743	461
MRAP2	164	191	65	175	130	6	16	0	20	11	2
CETN2	751	667	756	267	975	371	293	423	340	277	230
RPL10	8874	9357	7726	10123	8146	9140	11300	10818	9925	9086	7296
CSGALNACT1	1998	1514	1869	935	1769	661	624	799	741	924	331
OR4E2	0	0	0	4	0	4	2	3	4	0	0
CYP26B1	165	337	185	647	76	721	807	1116	650	403	752
OR2A1	126	110	79	278	175	202	123	50	46	81	131
INSL3	0	0	1	5	0	5	5	11	16	6	5
BCKDHA	371	272	346	188	258	553	362	460	577	537	435
AMY1A	0	4	5	3	0	6	0	4	0	0	0
KDM1A	1190	1013	1198	889	1155	1406	1410	1600	1408	1662	1260
FAM200B	565	278	413	310	675	223	362	352	451	247	141
SRRM3	18	79	34	43	26	207	69	70	97	11	191
HIST2H2AA4	364	338	485	234	201	1083	988	1986	2276	1150	861
THOP1	265	439	272	117	165	344	392	739	249	237	290
IL22RA2	0	0	0	4	0	168	23	3	54	144	2
ZNF556	0	10	2	18	0	68	12	14	2	6	4
TMEM200A	180	193	117	273	49	207	178	83	231	459	71
MAL	38	79	37	139	57	51	768	46	19	25	149
ZNF554	113	111	112	79	72	56	44	83	30	57	31
RAB33B	1218	667	966	618	1537	372	488	341	613	331	208
TRAJ34	1	0	1	2	1	5	6	2	4	5	1
C15orf62	39	158	75	50	19	101	44	93	56	57	111
PNP	57	95	98	355	45	1494	1148	2007	1406	565	1139
TRAJ32	0	1	0	3	0	6	10	4	8	3	2
APELA	0	0	0	2	0	4	174	92	17	7	0
TRAJ33	1	0	0	1	2	3	6	2	2	5	1
NEDD4	2148	1548	1906	1361	2386	1551	917	1260	1493	1189	1015
GIMD1	2	0	0	6	2	0	0	0	0	0	0
AC026464.1	0	0	0	0	0	0	1	2	0	0	0
CDH19	481	519	445	1186	932	12	43	231	14	122	75
PDCD2	759	567	610	631	843	674	806	910	943	702	360
DNAH7	416	264	388	172	469	43	29	37	18	72	31
SELENOI	723	471	666	586	808	2646	1833	2862	2213	1480	1135
NBPF10	7364	5068	7496	6194	6787	8472	4131	5380	4504	5618	6983
VIP	17	10	28	4	13	1	3	2	0	5	1
RCBTB1	631	638	804	618	606	424	408	383	481	809	247
PHF11	926	687	972	965	1000	1551	1257	828	1534	1536	512
MED4	862	641	873	640	957	947	740	690	966	620	357
LRCH1	3308	2526	3110	1982	3910	1135	1238	887	1310	1617	752
SUCLA2	951	813	941	687	1064	987	903	2250	1011	699	360
SPINK14	0	0	0	0	0	13	1	11	5	1	2
SPRR2B	0	1	0	0	0	6870	489	4948	445	7	464
MAGEA9	2	1	0	1	0	2	5	0	0	1	4
NBEA	3954	2288	3156	1212	3026	113	301	166	340	409	71
CNGA3	0	1	0	6	0	4	0	3	3	0	0
ULBP1	0	2	1	9	6	3	12	13	62	6	11
FAHD2B	192	312	202	121	221	51	113	82	24	91	17
CCDC200	69	346	64	167	41	113	158	110	151	281	44
DCX	7	46	22	46	12	9	2	0	2	0	0
CD82	262	513	294	216	125	1677	817	1240	1215	1116	2270
CAPN6	128	259	200	185	116	4	10	4	2	10	0
MFSD4A	154	107	98	114	89	75	128	54	129	102	25
PELI3	401	685	382	217	298	98	155	180	161	191	147
TATDN3	245	217	205	339	285	281	308	300	244	275	99
PRDM2	4690	3942	4667	3490	5076	3071	3209	2384	3503	3722	1518
MAN2A1	2761	2118	2454	2290	2504	2929	3609	3121	3264	4049	1818
ANKRD10	7994	6061	9451	4829	7639	3697	5830	3614	4872	7909	2443
AC003006.1	17	51	25	81	21	31	23	56	0	33	11
SREBF1	457	1826	537	587	397	2705	1892	3587	1832	1271	1674
MTRNR2L12	0	0	0	0	0	1	0	0	0	0	0
MINDY3	1721	1033	1638	997	1769	662	766	626	736	609	285
ERP27	12	6	14	48	12	113	64	48	77	63	49
SAV1	1936	1304	1807	1576	2029	854	812	557	714	832	582
AC112504.2	0	0	0	0	0	0	0	0	3	0	0
AMN1	243	156	203	163	307	130	184	100	105	84	86
BICD1	882	826	950	777	761	475	795	621	858	1120	622
IGF1R	6305	6648	6882	4330	5344	4982	3099	3469	6049	4351	4991
H1FNT	2	4	0	2	0	11	5	12	3	4	0
TMEM43	5698	5278	4344	3633	5407	3002	1889	2085	1626	2099	1636
MTSS1	1622	2184	1727	2472	1634	4757	1516	3887	3979	2849	5195
KIAA0232	2208	1688	1896	1531	2331	1480	983	1119	1254	985	849
OSR1	2101	2658	2108	288	1944	78	18	104	49	106	6
MAMLD1	487	581	497	431	491	91	127	154	85	181	220
ST6GALNAC5	94	216	86	160	150	24	128	67	70	111	44
ZNF346	537	571	562	395	494	465	359	405	412	418	155
UNC5A	3	9	5	8	0	11	7	9	40	24	6
ARL13B	379	286	376	329	505	362	257	179	329	266	145
TIGD7	158	147	182	151	200	41	104	15	41	91	39
PDPK1	1612	1846	1723	1237	1719	1627	1331	1528	1607	1317	999
TM7SF3	2162	1815	1975	1409	2556	2666	1295	2624	3058	1292	1243
CRADD	418	277	489	317	373	189	192	232	173	219	170
DEF8	410	838	648	342	445	484	476	498	504	511	286
SNUPN	289	301	214	207	285	153	150	234	162	173	74
MDK	338	1253	402	398	430	908	828	259	612	2558	858
AMBRA1	842	975	915	629	712	1041	909	1095	882	1168	746
ST8SIA1	465	215	396	131	427	171	287	211	196	326	52
CLEC4A	23	43	41	23	37	97	171	60	230	259	40
CMAS	389	398	351	218	437	928	599	831	658	443	695
HCFC2	1863	1118	1643	1086	2135	754	831	582	840	748	339
PRKAB1	717	774	604	698	647	367	540	533	535	601	306
XYLT1	1822	1630	1694	1726	1656	677	591	601	1273	1486	239
QPRT	35	116	86	98	64	123	190	121	129	174	52
RERE	8653	7975	9628	6214	8578	2402	2710	2223	2439	3298	2137
LHPP	248	562	284	309	233	221	188	246	325	295	142
TMEM30B	227	419	810	398	360	845	389	638	692	453	933
RNASE13	0	6	4	5	2	25	0	1	0	5	2
TAX1BP1	4447	3211	4016	2519	5104	4453	3799	2773	3678	3649	2792
ADAMTSL3	1234	2224	2243	1290	1761	31	20	13	92	25	9
MTPN	2828	1996	2330	2176	3137	5804	3408	4529	5857	3693	4824
DPYSL2	8269	8074	6949	8132	7836	1902	2346	2401	3075	3688	1232
STEAP1B	14	19	7	35	13	50	232	256	217	197	35
FOXO1	2443	1936	1704	5305	2434	1931	1774	1184	1903	2112	1444
FBXL5	2831	2428	2567	2006	3096	1774	2124	1834	2577	1488	1278
ARHGEF17	5287	11677	7039	3159	5265	601	872	1010	876	2160	688
KRTAP19-1	0	0	0	0	0	0	0	6	0	0	0
MRGPRE	105	90	146	15	65	3	2	3	2	11	2
GABRE	926	1231	1199	1411	601	3554	1507	2277	2641	3177	2653
GUCD1	1221	1621	1207	1042	1240	1307	1289	1509	1826	1486	807
VSNL1	2	21	11	18	6	1793	848	1353	1326	314	512
KATNBL1	870	680	1019	954	985	1667	1233	1403	1252	774	1398
EMC7	425	568	422	464	560	741	831	868	948	553	459
SMG9	403	656	613	584	429	369	557	559	869	763	309
UBE2D2	1304	1118	1152	1209	1392	1954	1714	1931	1942	1477	1492
SLC30A9	1719	1105	1497	1016	1899	1864	1435	1268	1576	1153	854
DIAPH1	1915	2791	1914	2779	2009	6648	5132	7236	6413	5420	4358
IER5	299	186	460	197	136	912	394	1267	633	612	727
COPS2	2121	1308	1540	1475	2377	1879	1664	1541	1832	853	768
OR4A8	0	2	0	1	0	2	0	0	0	0	0
GABRB3	30	48	35	73	18	16	12	3	0	3	3
ANKHD1	1326	447	828	390	1410	467	1352	489	679	1761	688
GGTLC1	0	0	0	3	0	0	0	0	2	2	0
OLAH	2	0	0	29	0	8	2	20	4	8	3
RPP38	234	205	164	198	204	278	209	288	329	152	138
NMT2	635	529	567	601	600	295	362	319	360	321	171
ZSCAN1	7	15	7	5	7	4	1	0	2	2	0
ANKRD20A1	12	36	7	29	1	15	21	8	17	24	14
TMEM45A	233	232	194	1046	166	12065	842	657	2049	625	406
C8B	0	0	0	5	0	5	5	0	0	0	1
RYK	2815	2158	2438	2410	2698	3419	1671	1510	1832	1654	1374
TOPBP1	888	671	841	768	868	1770	1671	989	1997	1312	592
SNRK	2977	2326	2203	1795	2640	2640	1615	1752	1428	1324	1943
LDOC1	1123	1294	1026	505	984	29	58	59	48	74	22
EXT1	1607	1611	1867	1976	1497	2527	3300	2281	5394	2903	2479
ARL6IP4	272	560	396	134	245	191	245	452	215	257	193
MAPK12	115	451	258	130	97	119	236	298	237	316	122
TMEM215	7	10	2	24	8	3	0	4	0	2	2
SHMT2	259	350	296	368	255	1310	1490	2291	1061	772	1960
QRFPR	161	92	82	3	130	121	9	71	128	2	7
POFUT2	394	767	584	315	346	191	326	256	273	373	312
PDZD7	19	35	40	26	21	31	10	20	21	41	51
MAPT	940	778	767	293	694	97	46	95	92	52	12
YAF2	652	567	766	929	986	712	615	508	725	621	442
HYI	54	63	53	27	37	8	15	14	12	21	14
SLAIN1	101	59	56	128	101	36	120	37	62	119	5
CRPPA	163	177	149	183	198	142	83	69	64	78	37
DIAPH3	6	22	35	10	8	247	395	213	459	342	170
HERPUD1	1233	970	1157	1512	969	1151	3902	2443	1171	3176	501
MSL3	504	627	683	656	569	885	1143	885	1015	1318	438
CLNS1A	1123	834	1014	983	1052	1415	1605	1688	1539	1620	784
TRIB3	60	56	71	21	16	221	288	268	304	85	189
SEL1L2	13	10	34	15	25	5	0	0	2	0	0
C16orf74	6	17	11	9	4	130	148	356	166	100	225
TRAPPC8	1546	898	1371	948	1535	1564	1266	1320	1440	1167	716
CMC1	754	529	674	757	795	588	629	432	479	491	204
CCDC43	306	202	242	241	341	427	366	504	560	382	256
LILRA5	4	21	13	83	2	24	172	103	146	99	45
AL355987.3	0	19	15	13	13	6	6	14	10	15	3
ZKSCAN7	188	136	200	137	158	49	81	47	35	92	34
ADH7	0	2	0	0	0	840	384	67	184	0	16
UQCRC1	886	1610	928	360	903	1128	971	1589	867	770	808
OR4E1	0	4	0	8	0	6	5	0	0	1	2
C20orf141	0	0	0	0	0	5	0	0	2	11	0
FAM237B	18	5	15	18	9	0	9	0	4	7	2
IFRD1	1164	862	1140	1687	1240	1352	919	985	955	933	1657
LGALS14	0	3	0	0	0	0	0	0	0	0	0
MACC1	16	40	15	120	15	6115	1554	766	1611	1074	7119
CBX6	3740	6958	5060	1188	3666	685	759	1154	976	989	1488
ACSM2A	0	6	0	9	4	19	0	0	2	0	4
TEX54	7	13	11	2	2	3	4	13	8	12	9
TRAJ16	1	1	1	0	0	3	3	2	2	3	1
TRAJ17	0	1	0	2	1	4	5	2	2	3	0
TRAJ18	0	1	1	1	0	8	8	4	7	4	0
ISL2	87	162	97	39	61	23	55	21	24	33	14
TRAJ12	0	0	1	0	1	3	6	1	2	3	2
TRAJ13	0	1	2	1	0	4	7	3	6	6	0
TRAJ14	0	1	1	2	0	1	2	1	1	1	1
TRAJ10	0	1	1	2	1	5	8	2	6	7	0
TRAJ11	2	1	2	3	1	5	12	5	6	7	0
PKD2L1	0	0	0	3	0	4	5	5	3	3	0
MOCS2	1199	805	1025	693	1449	604	767	596	841	413	344
ITGA2	1226	652	782	534	1769	4520	3190	1936	3719	2589	7542
AKR1C4	11	2	2	5	0	0	1	4	0	3	0
SLC45A2	6	4	0	9	0	3	2	9	4	2	3
COPS8	2156	1055	1964	1532	2324	1076	1024	1008	1396	1083	623
FSTL5	4	4	2	16	2	8	2	4	4	2	2
DHRS7	784	782	664	458	647	788	813	841	984	597	853
OR13G1	13	4	9	19	4	2	2	2	0	1	0
PPM1A	4174	2593	3429	2899	4398	1792	1721	1592	1995	1788	1154
MSX2	94	92	91	265	93	456	168	360	367	284	168
SAP30BP	861	1133	991	837	694	1228	866	1018	1119	808	1388
POTEB2	1	0	0	2	0	1	0	0	0	0	0
VPS11	1154	1265	1082	784	1066	695	769	697	946	670	364
INMT-MINDY4	1206	2215	1448	646	1418	56	27	186	84	139	20
IL17C	0	3	0	0	0	13	7	8	0	0	9
WDR92	231	250	292	141	232	128	127	169	193	181	35
ZNF487	120	83	122	107	118	65	52	92	44	57	41
DDR1	491	1403	733	420	565	4743	2178	3213	1894	3669	4562
LRCOL1	2	11	4	3	0	4	4	0	0	3	1
GRINA	1633	1896	1627	1885	1639	2490	2202	2032	2582	3015	2008
SLC13A2	0	2	0	2	0	9	2	3	2	0	4
SLC2A13	726	640	557	833	845	253	309	303	376	394	262
MAT1A	0	18	2	12	6	22	2	0	20	7	4
ARIH2	1443	1773	1636	1500	1538	1673	1425	1489	1392	1593	1175
OR2G3	0	2	0	2	0	0	2	0	8	0	2
PLPPR3	0	9	7	18	0	10	6	17	0	2	1
WRNIP1	1056	974	1259	635	1014	1303	980	1247	671	1051	931
MRS2	858	670	866	575	1039	1038	850	1280	658	902	381
DNAJC19	475	330	390	312	547	546	561	332	409	242	140
DTD2	413	251	335	217	393	324	250	401	474	347	163
PARP2	420	361	391	286	416	335	459	297	519	395	159
AC010197.2	17	53	6	130	12	26	63	97	18	8	2
SMIM11A	242	163	218	128	204	92	84	83	74	90	25
TRIML2	0	1	0	0	0	19	3	43	0	93	66
TECRL	0	5	0	7	0	5	0	1	0	0	0
POU2F2	126	131	136	155	56	176	924	428	407	842	206
CLHC1	365	341	282	220	336	185	91	111	229	195	44
NEUROD1	0	0	0	8	0	8	0	2	0	0	5
DUSP19	618	361	502	192	775	57	78	61	84	80	22
ZNF417	647	584	610	497	711	325	651	365	265	490	189
CIDEB	48	103	75	136	23	431	81	104	335	111	47
AP001458.2	0	0	1	6	0	0	2	0	1	0	0
NCK1	780	450	674	769	808	1943	940	995	1688	762	564
ITGAL	94	196	148	221	106	1002	1855	847	1248	1389	200
TMED6	23	13	19	15	19	19	30	27	25	16	6
CCDC3	6847	7367	6688	3993	5921	785	350	692	774	643	176
FMOD	2885	2974	3791	3794	2566	882	1448	2141	1132	2834	944
RNF2	782	401	521	593	911	958	737	754	942	822	531
TRMT1L	835	559	738	596	893	564	594	400	601	552	166
IFI6	140	873	461	377	151	6982	3221	2906	4616	3771	1489
TMEM108	131	195	143	89	166	41	29	15	18	53	6
AHDC1	1868	4844	2144	1273	1586	1671	732	1216	973	1287	1082
LPP	115768	58530	106157	40989	110019	9357	7422	5943	5933	9623	7392
PCOLCE	1318	4102	1943	2184	1174	460	1100	1545	1128	1594	532
DAXX	680	840	738	481	668	833	890	935	824	998	640
STK17B	568	434	593	2278	514	3199	4588	1856	5760	3413	1615
AC011511.1	18	32	14	23	14	25	10	27	17	20	6
PHC3	8772	4953	7576	5577	9641	4988	5378	2462	3839	4037	1730
SLC6A19	0	0	0	7	0	4	0	1	1	0	0
AUTS2	973	1061	843	2507	710	2958	1257	1935	2228	2573	1939
PIAS1	4799	2812	3658	5465	5629	2702	2460	1948	2694	2356	1483
RALBP1	1906	1906	1707	1696	2137	2919	1888	2498	2084	1619	1542
MIS18A	68	50	63	40	72	105	124	144	272	94	41
PYCR3	66	161	81	40	60	86	153	218	170	120	79
CHERP	1140	1345	1290	723	1009	858	895	1220	1136	1155	687
MED16	700	1328	873	742	509	557	652	782	465	645	459
NUDT10	62	57	55	56	74	2	8	0	3	11	9
ZNF300	206	95	203	179	242	139	139	204	257	114	35
SPRR4	0	0	0	1	0	215	63	369	57	2	46
TNIP1	1203	1771	1486	1772	1070	3151	2192	3169	3096	3213	5425
G3BP1	4586	3331	3526	3990	4936	6356	5732	6645	7023	5840	3575
SUMF2	922	1579	956	947	891	1226	861	1007	897	1824	961
ZNF628	101	191	124	70	92	152	124	194	189	190	110
MMP2	5812	17774	4131	10982	3174	1870	5462	8921	5806	11351	3626
GALP	0	0	0	0	0	0	0	0	0	0	0
AP002512.3	0	2	0	4	0	0	2	0	0	0	1
OR4F29	8	7	1	7	2	2	4	3	2	2	3
C12orf81	1	9	1	4	3	1	0	4	0	2	0
TREM2	0	19	6	14	6	30	83	127	133	133	29
GPRC5D	4	4	2	9	0	101	36	94	37	27	116
STRADB	357	260	393	384	408	208	225	195	355	256	137
ZNF322	914	470	685	401	791	308	390	343	320	457	193
PDZK1	78	36	65	85	50	74	73	64	44	107	18
YTHDC1	2849	1899	2276	2290	2876	1875	1886	1570	2141	1776	1407
A4GALT	689	1584	913	438	627	181	345	725	416	310	544
DUSP2	6	12	16	16	9	50	152	76	62	92	45
RFPL3	0	0	0	2	3	0	0	0	0	7	0
ADORA2A	4	23	6	7	1	11	145	8	4	34	114
ATF4	2180	3921	2348	3386	2601	3655	3762	4723	4612	2841	2237
TAS2R38	4	0	0	5	0	2	0	2	4	4	4
SLCO3A1	973	1140	1273	1072	1184	668	693	618	701	930	703
LANCL2	388	340	298	314	369	575	349	386	362	373	182
DDC	0	5	4	9	0	5	5	2	1	0	4
FIGNL1	226	169	173	131	230	423	469	462	436	313	291
SEC61G	127	91	114	65	149	342	371	440	294	231	342
CBFA2T2	1169	1368	1117	1023	1127	1097	996	808	1031	1199	501
NUCKS1	14491	10254	10648	8207	14834	7093	5602	7692	7315	6666	2889
ABHD1	24	36	40	48	31	22	26	19	29	30	4
MEIS1	2378	1990	2507	774	1920	617	757	347	1052	440	371
MAP2K4	1088	631	840	714	1118	1562	1120	1283	1310	917	724
BSPH1	0	2	0	0	0	0	1	0	0	0	0
EIF3H	3418	1882	2538	2470	3062	2583	3416	3735	3484	2052	1599
MAL2	0	4	6	119	7	7568	4149	5402	10027	663	4684
UTP23	710	488	536	653	727	383	753	662	754	456	148
SLC38A3	37	56	53	8	62	16	0	8	17	3	1
TNFRSF6B	0	2	2	4	0	19	87	90	14	94	244
MSANTD4	1009	826	839	587	1035	298	483	328	501	431	108
TNPO2	1827	2447	1977	1107	1665	1372	1190	1702	2319	1778	1026
CCNI	15163	12088	11967	9528	15408	5528	5290	4293	4982	4733	4869
TOMM7	47	64	76	41	64	75	100	131	87	60	108
EFR3A	3624	3637	3087	2059	3800	3277	3307	3618	3478	2458	1764
HHLA1	0	8	0	6	0	6	0	1	0	4	0
ENOPH1	491	361	424	246	506	626	511	383	547	368	380
ECRG4	1797	2119	1390	694	815	0	3	3	5	42	6
CSN2	0	5	0	0	0	2	0	0	0	0	0
E2F5	206	199	259	144	295	200	493	165	253	300	108
CA1	16	12	17	49	27	16	9	4	16	34	14
ABCB8	259	735	357	227	216	651	415	666	331	717	420
C2orf42	352	358	312	348	323	304	307	281	314	285	102
SND1	1926	3197	2596	1489	2159	3519	4016	4204	2820	3762	3670
TRAK2	3754	3189	3677	3756	5126	989	1507	920	1763	1730	738
MAPK4	221	69	223	108	422	20	8	3	7	10	0
AC092647.5	0	17	0	82	70	0	20	0	0	0	12
SLC9A3	146	256	224	168	172	145	217	361	181	194	105
NOC3L	646	400	473	577	787	500	651	632	391	616	298
MRPL57	323	331	370	264	353	335	456	580	364	232	222
DEFB130B	0	0	0	2	0	0	0	0	0	0	0
EIF4B	12635	11318	9356	9465	10297	7874	7606	14970	7046	7135	6932
TMEM203	17	134	285	14	304	439	71	343	164	258	109
AC008878.1	1	1075	365	1	93	0	251	1	1	2	0
BMP5	817	505	646	162	946	6	2	0	4	6	4
NRXN3	573	589	305	590	638	33	69	135	15	58	42
PPP1CB	13527	5927	9063	8525	13971	7522	5486	6519	6542	4523	5826
ADAT3	6	36	18	7	12	20	21	62	26	29	37
ABCD1	526	1004	643	113	468	225	302	208	442	421	372
SLC25A38	308	348	264	207	248	193	225	222	241	217	109
ESS2	434	618	451	230	297	338	277	355	342	308	205
CSRNP1	748	555	450	1789	352	870	505	384	577	496	1067
CYTH4	219	555	293	448	135	436	1230	795	1264	1260	355
CRYBB3	3	20	4	6	3	7	2	18	7	0	0
GRID2	7	5	5	18	3	3	2	0	0	3	3
CYSLTR2	42	84	148	58	45	129	103	64	112	190	50
FAM24B	22	24	22	27	17	26	26	35	56	68	32
TRIM59	14	95	70	35	6	608	890	341	993	387	185
CRLS1	651	337	455	301	541	544	573	485	633	681	207
SPRR1B	0	0	0	5	0	15869	5185	23230	11711	1439	11586
ZNF394	503	563	478	530	447	911	639	693	712	830	541
UBAP2L	3768	3455	4019	4467	4064	4894	3419	5277	3909	5227	2423
PARD6A	21	69	40	32	35	13	45	23	22	22	0
ZNF821	111	211	106	103	77	132	113	81	141	81	70
STRAP	784	945	696	745	810	1408	1192	2054	1362	951	1161
SLCO1C1	77	62	77	81	93	33	85	43	8	46	14
AEBP2	1808	1017	1747	675	2082	1309	681	1019	1118	754	559
PCDH1	730	1697	1104	2233	709	2945	1075	2169	2020	1139	3082
PLCZ1	2	0	0	2	2	98	6	23	0	18	53
PRDX1	1324	1365	1411	886	1199	2052	2111	3088	2667	1385	1223
DDX58	726	727	872	680	857	5698	2318	1954	5777	3646	798
PPIAL4G	7	2	3	7	3	15	7	6	3	3	3
AC113554.1	0	9	0	15	0	12	3	3	2	0	4
CMTM7	104	268	144	233	75	181	390	196	279	349	61
FBXL2	583	593	648	578	532	392	207	223	160	251	343
FUT7	2	7	0	3	0	32	41	34	22	38	4
TSPYL5	1508	1301	1287	702	1349	86	146	158	146	259	63
EEF1AKMT3	199	276	259	170	298	98	264	145	4	179	95
C1orf167	4	12	4	8	1	11	0	1	0	2	6
TTC34	55	201	95	160	54	27	41	36	35	70	26
SYTL4	405	357	429	466	455	88	76	153	150	86	158
ATAD3C	10	16	9	19	5	15	43	32	21	33	19
CTSK	1188	2671	846	2507	1184	567	2319	1879	1534	2977	543
MCL1	7251	3973	9556	11938	4467	11146	8667	9013	12028	10857	9767
ADAMTSL4	812	1218	1541	1803	512	850	715	1854	582	2041	1639
MAGEA8	2	11	12	12	2	0	2	7	3	2	2
EHD2	8666	11384	9828	5683	8585	2461	2133	3100	2583	3817	3131
GABRR2	21	46	34	43	10	19	108	53	18	52	46
MAN1A1	3920	3176	2593	6698	3683	847	3394	1375	1393	2977	705
RNGTT	659	599	640	380	732	528	737	625	467	693	306
CRCT1	0	2	0	3	0	4659	729	3863	1204	51	4617
GPR183	600	293	507	770	523	903	1403	774	1237	1244	431
ATG101	141	359	115	127	159	249	276	339	318	233	279
CLIC4	18700	12975	17341	12478	20467	4461	6295	6471	5087	6712	5601
SLC38A11	24	20	8	94	12	32	33	24	32	64	10
ZNF804B	6	16	7	10	4	6	2	0	0	7	0
SLC16A4	503	421	430	376	521	135	158	172	117	167	40
SLC9A3R2	710	1460	915	537	1271	339	431	611	363	498	301
LDLRAD4	3748	3886	3285	2623	4418	1215	1482	774	1308	2225	220
KCTD19	7	23	11	16	8	17	7	14	21	56	2
NTHL1	78	205	129	41	83	47	64	100	73	78	45
CLDN4	7	19	11	17	6	2187	711	1555	908	223	6619
CALN1	6	40	4	31	4	16	5	10	2	10	8
LRATD2	659	741	709	472	891	1381	712	1514	1070	330	1776
PHF3	7205	3908	5731	4943	6930	2564	4109	2479	2771	4010	1478
CEP70	857	572	852	544	885	1225	446	211	638	302	404
TMPRSS11A	19	14	37	26	31	1431	1049	75	110	17	653
ICA1L	956	580	845	552	1060	168	98	67	112	162	41
PPM1L	3137	1715	1815	1531	2997	848	375	284	435	229	189
CTLA4	10	10	7	15	5	268	427	136	503	670	75
NR2E3	39	49	30	37	23	20	15	10	5	10	2
NCAPH2	374	624	400	227	311	960	731	933	893	803	407
TOMM34	264	283	235	265	231	462	396	391	374	528	578
BMP3	18	6	11	417	23	3	19	0	10	2	0
PRDM8	394	242	206	377	423	55	105	77	105	137	58
PANK1	197	168	176	145	219	891	101	244	386	122	51
ZBTB24	583	318	433	411	516	512	583	593	460	639	139
GRIK4	2	6	2	23	0	25	7	44	2	9	2
MITF	3016	2138	3201	1955	2818	207	302	168	514	573	171
ENTPD5	434	517	499	548	582	870	594	757	585	664	381
CCK	0	0	0	6	0	6	2	0	18	6	2
PLCD1	572	884	546	290	444	2169	260	717	314	333	1219
AASS	2052	1355	2044	2372	1556	1750	681	529	453	574	1506
APOBEC3C	1105	1136	1413	663	1037	1697	1396	1160	2545	1840	1795
IDH3A	1353	1055	1383	687	1362	1755	1054	1983	1499	679	939
WDR72	0	6	0	12	9	290	543	763	3	0	174
LAMC2	60	137	77	236	37	11700	23141	5515	9349	13638	25286
ELOA	1331	1403	1161	1275	1546	1968	1606	1602	1871	1466	840
AC055839.2	35	12	6	3	22	1	1	1	1	1	1
AC069288.1	400	621	365	233	263	459	488	553	531	583	316
RALYL	0	6	0	9	2	2	8	0	1	0	2
AMER1	956	1162	847	528	977	473	419	432	356	469	110
ORC5	380	270	322	240	389	494	384	499	495	438	179
DCC	27	53	22	138	93	30	529	73	24	111	5
SLC25A45	327	540	319	247	237	184	253	234	149	317	69
HCAR2	0	11	9	92	7	1088	664	484	1292	724	2838
RPL29	4856	3796	3973	4437	4479	6272	6289	8457	5323	3936	4074
SLC17A6	0	0	0	9	0	3	0	0	0	0	0
CENPJ	343	297	435	236	332	288	395	393	673	523	188
PABPC3	0	2	0	6	3	4	9	2	5	3	1
PPP1R9A	716	309	445	392	800	22	37	3	55	23	2
BIRC6	9703	6760	9447	6971	9508	8507	8462	7169	8704	9001	4424
NOL10	686	580	705	505	816	633	793	789	750	599	275
TSR2	963	1064	949	689	1087	523	449	680	678	518	305
PRDM13	0	0	0	5	0	4	0	0	11	0	0
CTBP1	1887	3395	2156	1301	1712	1656	1757	1823	1764	1946	1034
FBXL4	1462	749	1123	1236	1448	710	747	662	520	977	269
CCNC	1779	1005	1675	1432	1799	1734	1923	1748	1109	1706	947
RTN4RL1	28	200	54	81	77	83	9	133	133	25	65
FBP1	20	41	35	67	20	70	70	42	209	231	170
MORF4L1	4371	4674	3630	4224	4733	2931	3137	2923	4223	2501	1750
TNIK	635	573	644	334	907	249	538	341	607	550	105
ZMYND8	1968	1628	2016	1663	1766	2027	1948	1728	2013	2289	2397
FAM114A2	618	470	589	586	665	549	690	563	476	533	193
FAM167A	2	6	4	13	0	288	191	588	173	155	94
SGK2	16	38	21	60	32	54	15	5	21	14	6
PCMT1	711	574	652	454	793	671	984	1002	1070	796	569
CCDC170	176	245	234	131	190	89	78	63	89	105	19
GRAMD2A	17	20	18	41	6	43	51	28	89	59	4
PRDM7	0	2	0	9	0	7	3	4	5	0	5
RHOT1	1509	864	1328	804	1462	1052	967	934	1183	901	522
ZNF74	229	272	280	103	201	149	122	213	142	195	79
PPIL6	74	80	83	73	78	21	13	18	20	24	22
CHRD	193	506	366	291	178	40	86	62	19	86	17
THPO	16	32	20	38	13	10	6	3	6	5	0
P3H2	462	420	395	121	462	1128	3619	812	1897	257	1336
NHLRC4	6	10	12	7	8	3	0	5	4	4	0
CPLANE1	3698	3222	4534	3626	4707	1984	1945	1555	1489	3889	778
FAR1	3334	2223	3739	2930	3650	3365	3701	2875	3069	3200	2290
ZNF841	1281	828	993	858	1251	1913	968	1339	1407	741	865
TRBC2	36	104	108	88	29	632	1273	523	829	1123	81
KMT5A	1940	2024	1881	730	2076	1848	1036	2119	1665	846	905
DLX6	231	160	193	12	252	124	4	16	37	45	13
PCDHGA6	631	668	721	409	594	197	216	107	54	346	98
AC099850.2	0	0	0	0	0	0	0	0	0	0	0
SLC43A3	1088	1074	916	1873	935	683	1341	351	2248	1227	760
NOL8	864	608	871	726	862	1305	993	1321	1421	1097	338
IRAK4	670	639	708	681	628	1051	1181	1155	1100	1238	688
CCDC151	22	27	26	15	12	8	2	4	10	12	8
KCNG3	5	5	6	24	0	79	18	8	60	2	2
FUT3	0	4	0	8	0	590	425	800	465	18	1634
TIMM10	157	211	110	96	124	246	326	488	334	470	156
AL160269.1	106	21	21	11	68	4	37	19	11	10	2
KCNMB3	319	249	318	255	231	154	322	111	130	148	45
CHPF	458	1540	699	360	427	1019	981	1064	404	1071	1237
OR52H1	15	22	26	21	10	8	6	7	4	11	0
ACSL3	2458	1744	2049	1543	2759	2141	2068	1885	1474	1766	1592
PCDH9	1060	466	961	1442	1213	58	71	63	42	161	46
FAM181B	30	68	30	23	25	16	3	18	32	52	4
OLIG1	0	5	0	7	0	3	2	4	4	2	1
OR2T5	0	0	0	5	0	1	2	0	1	3	1
FAM219B	1114	967	962	477	1104	1060	344	600	684	409	224
ANKRD34C	4	21	0	20	0	14	2	3	4	9	2
UBE4A	3073	2672	2744	2661	3186	2673	2655	2309	2869	2251	1230
LUC7L	1138	1093	1588	1306	1078	732	871	747	866	1269	455
[truncated: 18,393 more rows]

## Sheet: mRNA rpm
The rpm data of mRNA expression profile.
mRNA	LCB_normal	LLC_normal	XJW_normal	YP_normal	ZZH_normal	ZZH_tumor	GJH_tumor	LLC_tumor	SCF_tumor	XJW_tumor	YP_tumor
MADD	67.5039	109.374	74.2232	63.1844	61.6351	51.8178	84.2272	67.0911	81.0428	102.368	45.4677
MAST2	82.6003	140.154	100.882	104.901	73.9151	40.8234	52.2968	55.9433	68.3322	88.1004	53.9841
TRBJ2-5	0	0	0	0.0580206	0	0.0463902	0.115064	0.102273	0.152527	0.159122	0
TRBJ2-4	0	0	0.0479478	0.0580206	0	0.0463902	0.115064	0.102273	0.101685	0.106081	0
SAA2-SAA4	0.573281	0.618468	0	0.928329	0	10.345	9.83801	1.58523	5.18593	9.81251	37.5848
TRBJ2-3	0	0.0475745	0.0479478	0.0580206	0	0.0927804	0.287661	0.153409	0.152527	0.212162	0.0703834
TRBJ2-1	0	0.0475745	0.0479478	0.0580206	0	0.139171	0.287661	0.102273	0.254212	0.212162	0.0703834
ZNF32	19.4438	20.8852	15.4392	14.215	19.3845	8.39662	15.9364	9.76707	11.7446	9.75947	2.81534
GAN	52.5986	32.6837	36.0567	38.8738	47.1909	75.7552	47.0038	81.4604	44.2329	25.6186	29.3499
LDB2	814.251	519.228	518.699	423.26	618.845	54.1373	135.201	147.631	57.1469	121.834	29.4203
HIST1H1E	83.8424	68.0791	71.3463	28.314	71.4215	74.3635	119.955	122.216	121.361	87.9943	121.552
PXK	48.2512	43.8637	45.6463	90.222	51.2842	31.4989	39.1795	30.9376	34.9287	36.651	26.9569
PDHB	20.2082	20.7901	19.9463	11.8942	21.2665	17.3035	16.2241	21.0682	21.4047	15.5939	12.1763
MRPL49	37.8366	41.485	30.0633	27.0376	34.2993	38.9214	51.5489	45.8694	52.1643	53.1997	31.4614
CDC42EP2	1.57652	4.23413	2.87687	5.56998	3.81103	1.4381	6.38608	7.21024	0.915163	4.03108	11.754
RGPD6	107.156	82.9699	119.486	145.69	121.106	58.7764	67.4853	54.9206	60.9601	60.9967	76.2253
ATP6V1E2	5.63727	7.0886	4.50709	4.93175	5.55187	5.42765	8.85996	9.2557	5.79604	5.19798	3.23764
KLHL17	3.29637	7.61192	4.79478	1.85666	2.63478	3.94316	7.24906	8.23297	5.49098	8.59257	8.09409
AC006978.2	0	0	0	0	0	0	0	0	0	0	0
KIF26B	23.1701	30.0195	38.3582	7.31059	13.1269	65.3638	43.0341	72.1024	49.368	60.9967	40.5409
KLHL35	1.24211	2.0457	1.05485	2.2628	0.799845	2.55146	2.35882	1.63637	8.89742	7.37264	1.90035
SEPTIN5	32.9159	57.6127	46.5094	24.6007	20.8901	29.9681	12.8297	25.0057	20.0828	6.15271	20.4816
EIF4ENIF1	68.6027	67.7461	65.0652	62.1401	67.8457	36.5091	39.6397	41.5228	44.6905	48.1608	21.115
TRIM46	2.19758	4.94775	5.22631	3.59728	2.16429	2.3659	2.41635	2.30114	3.15223	4.19021	2.74495
KRTCAP2	23.1224	23.7872	24.9808	36.3209	16.7497	23.1023	46.7737	48.9887	31.6748	41.5308	22.03
CXCR1	0.0955469	0.333021	0	11.198	0	1.15975	7.24906	13.8068	5.49098	2.28074	9.29061
ARPC2	72.9978	73.8356	73.7437	103.567	69.7277	270.408	214.94	224.08	210.945	214.761	315.107
TSACC	0	0.285447	0.335635	0.522185	0.282298	0.742243	0.632855	0.920457	0.711794	0.795609	0.703834
CCT3	92.155	105.711	80.0249	97.8807	89.8179	171.783	191.295	274.092	180.694	142.361	125.071
NFIA	1027.94	608.906	1046.89	771.036	1038.06	241.507	210.51	207.154	349.491	295.966	104.519
C1orf87	0	0	0.0479478	0.174062	0	0.0927804	0	0	0	0	0
MEGF6	16.243	32.9215	20.186	38.8158	11.7154	11.3192	33.7714	44.4376	29.4886	26.7325	10.6983
BCLAF1	260.461	153.999	228.375	242.12	284.086	194.096	237.263	207.103	194.726	222.134	134.784
DIRAS3	5.68504	8.13524	5.3222	6.03414	5.50482	0.881413	2.18623	4.9091	1.11853	1.32601	0.914985
IL23R	0.0955469	0.190298	0.143843	0.464165	0.564597	1.06697	2.35882	0.767047	1.37275	1.21993	0.774218
VAMP8	2.19758	7.61192	3.45224	16.0137	1.41149	62.7195	71.3975	81.0002	78.5515	42.3794	69.3277
VPS35	124.593	90.9624	98.0053	102.232	121.012	122.702	127.376	151.364	137.529	119.235	117.681
OR3A3	0.191094	0.42817	0.575373	1.16041	0.0470497	0.0463902	0	0.562501	0.152527	0.424325	0.351917
ACTR1B	30.9094	56.5185	33.7073	23.9625	23.666	24.726	27.6155	22.5512	27.6074	26.6794	16.4697
RGS21	0.0955469	0	0	0.0580206	0	0.231951	0.115064	0	0	1.37906	0.281534
EMP2	243.119	201.097	206.511	196.574	214.453	196.045	125.133	219.222	222.385	96.5339	245.99
KCTD11	13.6154	21.1706	14.1446	9.97954	11.2919	76.0335	28.0182	43.0058	61.0617	52.6163	129.435
SZRD1	155.885	207.187	165.084	124.802	144.772	152.16	153.323	157.909	173.474	148.938	139.218
OTOA	0.0477735	0.475745	0.287687	1.45051	0.376398	0.881413	0.345193	0.460228	0.915163	0.583446	0.492684
LRP5	138.543	196.816	141.782	62.6622	114.096	32.9834	30.7797	50.1138	36.6065	62.747	18.5108
PDZD9	1.4332	1.09421	0.911008	1.04437	1.27034	0.788633	0.632855	0.86932	1.01685	0.95473	0.422301
RTKN2	1.86316	2.14085	1.91791	4.64165	1.88199	162.737	29.1113	60.5456	62.5362	29.1193	96.4957
PNMA8A	7.45266	34.3964	10.7883	7.77476	8.3278	0.463902	0.402726	2.60796	2.0337	0.742568	1.2669
CXCL9	4.63403	8.944	71.7778	4.69967	7.38681	431.475	362.856	78.1877	233.011	534.384	55.1806
KIAA1324L	20.7815	11.3703	13.5692	26.6895	23.1014	20.0406	14.9008	5.36933	13.3207	4.45541	24.9861
SP8	0	0.237872	0	0.232082	0	1.20614	0	0.204546	0.0508424	0.318243	0.281534
MIOS	27.0876	17.7929	27.9536	28.0239	27.7593	70.7914	41.1931	39.4774	49.5205	34.1581	32.7283
MOB1A	269.538	164.988	230.293	259.062	288.462	297.732	338.635	267.086	382.335	317.766	270.202
MAML1	83.8902	102.523	91.7241	94.3415	81.5372	83.9662	82.7314	94.3979	105.295	109.582	74.6768
AL928654.3	0	0.808766	1.63022	0.928329	0	0.231951	0.575322	0.204546	0	0.371284	0
ARMC3	0.191094	0.095149	0	0.580206	0	0.185561	0	0.255682	0.152527	0	0
MELK	0.0955469	0.808766	0.815112	1.39249	0.188199	29.1794	27.3278	43.0569	90.4995	33.6277	29.6314
SLITRK5	50.831	16.1753	31.8373	18.7407	19.1022	6.07711	1.09311	1.58523	0	19.9433	1.33729
MYL12A	122.682	103.76	103.615	201.622	132.868	231.765	236.918	185.932	265.855	196.781	244.864
MYOM1	134.817	172.172	153.337	67.0718	146.325	0.742243	4.83271	1.27841	2.18622	6.31183	1.19652
ZNF778	25.4155	27.4505	23.3026	23.0342	25.3598	18.7416	14.9584	16.0057	17.5915	15.1696	6.89758
CNOT7	114.847	60.2769	83.0935	88.3073	107.603	68.7039	100.221	108.665	115.514	67.5207	52.506
TMEM184B	45.6237	98.6695	66.5995	49.3755	43.7092	64.204	91.7064	87.8525	74.4333	106.028	125.423
MTOR	89.3364	108.613	102.992	99.7954	88.03	112.543	129.217	108.154	125.021	159.599	71.7911
SCAMP5	5.68504	14.3199	8.96624	7.71674	6.68106	4.08234	29.1113	7.82388	12.2022	21.6936	2.67457
ZNF521	103.382	94.0072	76.8124	103.451	95.4639	7.42243	27.3278	23.2671	18.5575	29.5966	7.46064
ALPK2	0.0955469	1.33209	0.239739	1.45051	0	6.03072	19.1007	17.8466	28.2175	23.1257	9.92406
BRINP2	1.14656	0.333021	2.39739	0.580206	0.893945	0.231951	0.230129	0.409092	0	0.159122	0
KLHDC1	23.6956	10.4188	20.8573	18.4505	25.2187	2.3659	6.55868	2.6591	4.21992	5.8875	1.2669
DRAP1	6.49719	6.94587	9.34982	2.32082	5.22252	8.11828	8.85996	10.8409	7.32131	6.41791	14.2878
LONRF3	5.20731	5.32834	4.98657	6.78841	4.98727	0.463902	2.07116	0.767047	2.44044	2.65203	1.82997
MCMBP	72.8545	52.5698	63.4829	78.5019	68.128	68.2399	84.3423	91.1252	106.21	84.7588	61.7966
FAM171A2	0.0955469	0.570894	0.0958956	0.638227	0.188199	0.556682	0.978048	1.27841	0.305054	0.95473	0.703834
SHANK1	0	0.761192	0.479478	1.16041	0.188199	0.788633	0.862984	1.27841	1.16938	1.00777	0.703834
AC013271.1	4.82512	5.42349	2.92482	3.88738	1.83494	1.99478	0.575322	3.2216	1.6778	2.01554	1.54844
KLHL20	49.971	40.9616	44.7353	52.3346	56.6479	41.3336	37.396	34.7217	36.2506	35.0598	16.892
TOB2	237.1	301.146	223.964	224.83	214.782	131.284	79.452	103.5	112.768	74.5751	106.138
CNGA2	0	0	0	0.348124	0	0	0	0	0	0	0
SEMA6B	17.3895	44.9103	20.4737	9.5734	11.8095	6.16989	15.4762	22.5001	16.5746	14.4801	20.4112
MOCS3	7.40489	12.0839	8.24702	8.23892	8.3278	18.4169	11.4489	12.8353	15.0494	12.8889	5.48991
STAU1	127.316	133.066	128.021	123.584	141.008	168.953	142.047	130.296	154.561	153.128	165.401
CDH26	1.38543	3.33021	3.73993	3.59728	2.68183	13.9634	8.45724	10.7898	4.37245	2.81115	5.06761
PTGIS	329.446	378.836	275.268	510.697	288.744	1.57727	11.4489	5.21592	2.54212	24.1335	4.43416
ZNF444	9.84133	22.4552	13.6651	7.25257	10.398	7.93272	7.42166	7.41479	18.2524	11.6159	7.53103
SPTY2D1OS	0.621055	1.66511	0.767165	1.45051	0.329348	1.80922	1.55337	1.48296	2.49128	0.636487	0.703834
RPL26	164.962	109.231	126.774	192.744	149.618	215.9	320.34	360.205	266.262	186.066	238.529
VCPIP1	119.959	69.5063	96.9984	98.9251	133.856	83.4559	128.412	94.8582	138.291	107.566	59.6851
CCDC42	0	0	0	0.116041	0	0.0927804	0	0.102273	0	0.212162	0
SMIM35	0.429961	0.475745	0	0.696247	0	0.556682	1.66843	0.511365	0.762636	0.583446	1.82997
UBE2J2	19.5871	32.1604	24.5013	18.9147	19.855	29.5969	34.4043	38.0967	33.5052	34.1051	35.3325
TBC1D23	72.5679	32.7312	49.8657	60.9216	52.9309	142.511	73.2385	81.307	98.1767	63.2774	68.1312
TCF21	0.859922	0.285447	0.383582	1.56656	0.188199	0.139171	0.345193	0	0	0	0.281534
HS3ST1	4.58625	5.94681	3.02071	19.5529	4.70497	10.1594	18.4103	11.6591	27.9633	10.3429	49.2684
CD99	326.149	412.471	293.632	396.919	272.042	119.362	152.691	154.79	122.886	196.993	231.21
RPS27	22.6446	28.3068	23.3506	25.1809	17.3614	27.1846	36.3028	64.5342	32.4375	24.876	34.9806
BET1L	46.3403	67.6033	41.6187	53.669	40.9803	35.5349	52.642	50.1138	41.6908	50.7598	35.9659
RPL23A	146.187	159.042	113.828	169.014	136.303	198.04	264.073	354.734	233.316	171.533	196.862
SLC29A3	6.35387	5.80409	5.08247	8.00684	3.81103	4.45346	11.0462	7.10797	7.6772	14.2679	2.46342
SLC19A3	0.477735	1.28451	0.383582	60.2834	0.282298	3.2937	0.805451	0.767047	0.762636	2.2277	1.61882
ITM2C	168.545	263.563	184.743	17.8123	153.241	21.0611	126.341	59.8297	37.3692	65.5582	24.5638
HTR2B	6.49719	3.85353	5.22631	3.9454	6.82221	4.91736	6.15595	3.42614	3.7115	4.13717	4.36377
USP37	40.273	31.1613	37.2554	35.6246	43.6151	37.4369	50.2832	30.3751	44.1312	49.699	28.2238
TTLL4	13.9021	20.5046	18.0763	27.0956	12.1388	32.8906	31.9879	29.608	25.9296	40.6821	25.6196
HECTD1	315.066	304.239	286.92	239.741	333.3	289.104	270.171	208.688	271.549	209.882	182.363
PEX3	33.537	20.8852	32.6524	25.6451	36.3224	40.2203	33.3687	24.9035	27.9125	35.8554	21.0446
SERPINE2	18.9661	25.2145	20.7134	39.338	23.7601	28.1124	82.2711	53.2331	31.6748	56.3821	38.5701
EID2	7.88262	6.18468	7.47986	7.48466	11.2919	7.51521	10.0106	12.3239	13.2699	9.17602	5.70106
CRLF3	53.1241	53.4261	66.6474	70.0309	53.3544	68.8894	88.2545	70.7218	74.9926	87.517	49.2684
RNPEP	29.1418	46.5754	26.7069	51.1161	30.2059	102.337	67.0826	93.0684	89.0759	55.2152	63.4155
DMRTA1	0.668828	0.666043	0.479478	2.32082	1.83494	3.06175	0.115064	1.07387	3.7115	1.85642	0.703834
NUFIP1	10.8923	6.85073	9.06213	6.96247	13.221	5.42765	10.5859	8.18184	8.84658	6.73615	4.57492
GSC2	0	0	0	0.232082	0	0.139171	0	0	0	0	0
LALBA	0	0.095149	0	0.174062	0	0.185561	0	0	0.254212	0	0
DHRS13	2.57977	4.70987	1.86996	2.55291	1.83494	8.72135	10.1257	7.21024	11.4395	4.24325	4.71569
CACNB3	16.2907	27.4981	17.7407	9.74746	14.8677	20.4581	11.1037	25.6194	18.5066	22.0118	39.4851
ASTL	0	0.0475745	0	0.232082	0	0.0927804	0.345193	0.511365	0.20337	0.159122	0.351917
KLRG2	0.14332	0.095149	0.143843	0.98635	0	2.73702	0.575322	8.02843	1.37275	0.371284	0.844601
KRT31	0	0.190298	0	0.638227	0	1.06697	2.47389	1.27841	1.6778	4.29629	11.191
CKMT1B	0	0.190298	0	0.638227	0.0940995	61.7917	32.2181	75.7843	47.7919	10.7142	77.4922
AHCTF1	224.201	122.885	185.702	247.458	221.04	154.108	155.625	146.813	140.02	152.333	103.886
ADAMTS6	20.3993	17.0792	13.5213	19.785	15.5735	5.24209	18.3528	9.35798	5.33845	11.5098	6.54566
HAO1	0	0.190298	0	0.174062	0	0.0927804	0	0	0.0508424	0	0
C4orf51	0.0477735	0.190298	0	0.174062	0	0.278341	0	0.153409	0.0508424	0	0.0703834
TMEM80	12.6122	17.6501	9.44571	5.10581	12.2329	12.6181	8.97503	8.48866	2.23707	8.7517	1.82997
IFNW1	0	0	0.191791	0.116041	0.282298	0	0.287661	0	0.152527	0	0
TEP1	65.2585	88.9167	89.2788	88.8295	62.482	72.4615	117.538	66.8354	87.8049	154.507	49.7611
SIX5	13.8543	12.2266	11.2677	2.72697	9.1747	6.6338	12.9448	18.6137	4.57582	9.5473	6.47528
GAL3ST2	0	0	0.143843	0.232082	0	0.324731	0.345193	0.357955	0.152527	0.265203	0.140767
TOB1	144.228	119.364	106.588	188.857	136.209	174.288	67.0251	97.3127	126.191	50.6007	153.999
OR52K1	0.0477735	0.0475745	0.143843	0.406144	0	0.324731	1.03558	0.255682	0.0508424	0.159122	0.492684
OR13C5	0.0477735	0.0475745	0	0	0.0470497	0	0	0.102273	0	0	0
THEMIS	2.91418	2.6166	3.83582	4.75769	2.77593	17.2571	32.4482	10.7387	12.7614	19.2537	1.47805
ZFAND4	17.6284	9.27702	17.405	15.9557	14.0208	9.60277	18.3528	9.15343	14.6426	11.4568	5.63067
SLC17A2	0	0.095149	0.0958956	0.406144	0.0940995	0	0	0.153409	0	0	0
GAD2	0.14332	0.237872	0.0479478	1.04437	0.705746	0.0927804	0	0	0.20337	0	0
ABI1	71.8991	57.7554	60.7019	96.1981	73.5387	185.839	119.84	135.307	191.981	97.5416	191.373
YME1L1	154.595	112.942	125.431	147.024	161.569	184.215	182.205	196.569	216.69	126.449	158.363
ARID3A	6.06723	9.84792	7.00038	8.23892	3.15233	12.5253	27.0402	20.3523	8.89742	19.7841	19.2147
EPAS1	484.423	680.458	516.014	955.425	542.013	310.536	350.659	633.121	274.498	321.373	372.328
PURB	194.008	111.419	172.852	132.055	220.475	233.157	191.928	164.557	168.949	196.409	169.272
OR51C1P	0	0.095149	0	0.638227	0	0.231951	0	0	0.101685	0	0.492684
TTLL2	0	0.142723	0	0.98635	0	0.185561	0	0.102273	0	0.212162	0.21115
TAF11L12	0	0.095149	0	0.174062	0	0.0927804	0	0	0	0	0
ATP5MF-PTCD1	5.30285	8.18281	3.97967	4.69967	1.97609	3.94316	2.30129	3.68183	1.27106	19.9433	3.73032
BCAM	54.5573	159.612	90.8131	180.908	64.5522	112.682	48.4997	50.216	44.2329	161.19	186.023
ANKRD20A3	0.525508	0.761192	0.191791	1.85666	0	0.881413	1.09311	0.357955	0.559267	0.95473	0.844601
MSRB3	463.737	386.495	417.769	292.134	501.08	10.4378	18.0651	30.1194	29.1327	54.3666	17.6662
ZCCHC13	0	0.095149	0	0	0	0	0	0	0	0	0
NRM	11.6567	20.3143	10.98	11.6041	14.1149	9.60277	16.1666	10.9432	14.9985	19.3598	10.4167
GRIFIN	0.191094	0.42817	0.0479478	0.232082	0	0.139171	0.172597	0	0.0508424	0.159122	0
YBX3	305.846	195.103	232.978	424.595	173.802	302.139	179.673	476.439	223.961	182.778	395.484
WDR64	0.429961	0.618468	0.239739	0.696247	0.564597	0.603072	0.862984	0.102273	0.660951	1.80338	0.21115
GUCA2B	0	0	0	0	0	0	0	0	0	0	0
HS3ST2	14.2843	21.5037	12.1308	6.96247	9.83339	0.417512	0.805451	0.255682	0.864321	1.9625	0.774218
CYP21A2	0.477735	1.28451	0.815112	0.522185	0	0.417512	0.345193	0.204546	0	0.530406	0
NPAS1	0.191094	0.333021	0.287687	0.522185	0.141149	0.835023	0.862984	0.613638	0.254212	0.477365	0
HOXC10	4.92067	2.6166	1.82202	12.8806	4.23448	7.83994	11.4489	11.25	13.219	8.16825	5.56029
GMFG	1.33766	2.28358	1.19869	3.77134	0.846895	2.45868	9.09009	7.05683	6.3553	6.09967	3.30802
TENM1	90.7218	77.2134	48.0916	54.4813	65.5873	4.45346	13.8653	5.11365	4.98256	9.60035	1.40767
HPS5	31.5305	36.6324	29.9194	54.3653	42.9564	69.4925	62.7101	44.949	85.6695	73.0369	42.3708
SPIRE1	79.5428	53.664	68.1338	74.2083	80.9255	58.4052	38.4315	37.0739	50.5882	44.1828	54.7583
VAPB	140.597	124.835	112.006	136.522	144.254	94.404	87.1038	88.3638	88.1099	97.1703	50.8872
HSD17B10	13.9498	30.1622	16.3981	15.6656	14.3972	39.2925	24.8539	40.6535	37.1658	20.7919	16.7513
TRBV28	0.0477735	0	0.239739	0.116041	0	0.649462	2.07116	0.715911	0.610109	1.11385	0.563067
ZNF707	6.59274	12.7024	6.6168	5.68602	5.03432	8.0255	12.427	10.7387	13.8291	14.9044	11.8948
GNAT2	0	0.0475745	0	0	0.0940995	0.0463902	0.0575322	0.0511365	0.0508424	0.0530406	0
PRPF38B	60.7678	44.7676	70.3394	61.5598	63.7053	71.0698	92.1666	67.0911	84.6018	79.6139	49.3388
GSTM1	23.6956	0	16.8776	0	2.63478	0.510292	5.92582	0	0.559267	9.12298	0
AHSG	0	0.237872	0	0.0580206	0	0.278341	0.115064	0.102273	0.20337	0.0530406	0.140767
TUBG2	32.8681	40.9141	38.55	27.7338	28.4651	21.5714	15.3611	13.1932	19.7269	23.2848	31.9541
ZCWPW1	4.15629	5.61379	5.80168	4.2355	4.94022	3.06175	3.50947	2.86364	4.21992	5.67534	1.54844
AP2S1	12.8033	35.9187	19.4189	16.768	12.9387	63.6937	44.3574	69.5456	79.4159	31.8774	51.3095
LRRC26	0	0	0	0	0	0	0	0.0511365	0.101685	0.636487	0
ITGB8	55.3694	52.4271	37.2554	131.301	63.5642	334.009	155.97	144.563	90.652	127.987	616.7
PON2	57.5192	43.2928	64.4418	70.9592	70.2452	98.5791	43.3218	55.5854	45.3006	68.8997	51.6614
COPZ1	50.4965	46.1473	46.8929	74.3244	54.1542	93.7545	117.596	138.017	114.09	80.5156	118.385
HBP1	113.175	67.7461	102.944	140.41	104.121	139.588	100.049	63.8695	93.6009	127.775	125.142
PIK3CG	8.59922	15.985	10.98	28.6622	8.84535	30.6175	102.235	33.8523	58.5705	86.1909	9.07946
SCGN	0.859922	0.42817	0.383582	0.580206	0.893945	0.185561	0	0	0	0	0
PON3	1.67207	2.56902	2.2056	2.43686	2.68183	2.87619	2.24376	1.27841	1.22022	0.477365	2.46342
GEMIN7	2.72309	6.23226	4.98657	5.10581	0.658696	9.13886	13.6351	12.6818	17.1847	12.9419	10.9094
MBTPS2	46.4358	37.9169	37.4952	40.4404	51.99	27.6022	32.7358	22.0398	29.9462	35.5902	15.0621
SEMA3B	23.6956	55.4719	31.8373	22.57	21.2665	2.13395	4.54505	17.6932	1.01685	9.06994	13.9359
SMPD2	5.15953	6.18468	5.514	5.27987	2.63478	13.314	8.85996	17.2841	6.25362	9.97163	6.54566
OR5K4	0	0.095149	0	0.290103	0	0.0927804	0	0	0.0508424	0	0
RPL31	158.895	139.346	137.946	175.628	162.039	202.029	300.146	394.825	256.297	174.557	226.423
CRISP2	0.0955469	0	0	0.348124	0	0.0927804	0	0	0.152527	0	0
METTL21C	0.621055	0.475745	0.335635	0.464165	0.329348	0.139171	0.230129	0.102273	0.305054	0.159122	0
MAB21L1	55.5128	29.8768	35.6252	9.16725	22.725	0.556682	2.07116	3.2216	1.37275	1.75034	0.492684
EMX1	0	0.713617	0.335635	1.27645	0.188199	0.881413	0.287661	1.27841	0.762636	0.848649	0.492684
YOD1	21.6892	18.221	21.4327	25.5871	28.0416	301.768	42.6889	141.75	69.3999	28.0054	108.32
CHM	43.5694	26.166	35.9608	38.3516	46.7204	27.3238	33.4262	19.5853	30.0479	32.0365	24.6342
SMYD5	15.3353	19.9337	14.0008	16.942	13.4092	11.9223	20.539	27.8182	15.4561	19.6781	12.669
RAB11FIP5	36.7378	50.6668	45.2627	36.2629	35.052	31.1278	29.9743	44.2331	52.266	45.0845	76.0141
DYSF	138.973	250.86	166.091	60.0513	128.446	39.2925	60.1212	80.8979	52.0118	73.0899	68.4127
CCDC142	12.3256	24.8815	15.0077	12.1263	7.38681	10.6697	15.9364	26.4887	23.7943	18.8824	10.9798
EBP	4.06074	0.333021	2.25355	2.32082	2.91708	11.0409	7.30659	16.875	13.1682	9.38818	4.85646
C6orf118	0	0	0	0.116041	0	0.0463902	0	0.0511365	0	0	0
NCBP2	41.9451	33.0167	38.6459	48.4472	41.3567	74.2243	97.0569	43.1592	60.655	43.122	55.4621
BRI3BP	10.8923	16.3656	11.7952	15.4335	10.6332	29.9681	35.2097	96.9548	36.4032	21.5875	24.8454
HDLBP	429.579	509.665	461.977	521.605	405.616	484.081	613.064	649.126	531.354	545.045	615.081
KIF21B	2.53199	5.32834	5.13041	11.256	2.35249	20.0406	51.6064	26.8467	42.6568	38.4014	19.4962
CCDC27	0	0.333021	0.0958956	0.638227	0.0940995	0.603072	0.0575322	0.102273	0	0.0530406	0.0703834
SLC39A9	82.5525	82.6845	63.4349	101.42	82.3841	121.31	140.551	107.387	134.377	104.384	101.704
SLC10A2	0	0	0	0.232082	0	0.231951	0	0	0	0	0
SLC1A6	0	0.285447	0	0.580206	0	0.649462	0.230129	0.0511365	0.305054	0.371284	0.21115
CASP14	0.0955469	0	0	0.348124	0	373.395	23.7608	7.21024	1227.84	132.601	0.914985
CGB1	0	0.095149	0	0.0580206	0	0.139171	0.115064	0.0511365	0.101685	0.106081	0.140767
AZIN2	4.34738	6.99345	4.55504	6.15018	3.99923	6.35545	7.93945	4.09092	7.16878	19.2007	7.60141
TRAV18	0.0955469	0	0	0	0	0	0	0.102273	0	0.265203	0.140767
LCE6A	0	0	0	0.116041	0	46.3438	0	0.255682	0.813479	0	0.140767
ANO7	1.05102	2.09328	1.39049	1.91468	0.799845	0.927804	0.862984	1.78978	1.22022	1.59122	1.19652
GRIK2	112.363	62.8459	43.9681	13.8669	53.2132	1.53088	2.07116	4.60228	2.0337	5.30406	0.914985
GJB7	1.28988	0.666043	0.623321	1.79864	0.564597	0.881413	1.89856	2.55682	0.508424	0.689528	3.87109
CGRRF1	13.8543	9.3246	11.4595	13.6929	15.3382	4.2679	11.5064	4.96024	11.7446	6.78919	3.09687
LRCH4	9.79356	24.5009	19.5627	15.2594	7.43386	22.2209	25.6018	25.5682	20.6929	32.4078	24.0711
FAM76B	37.6933	19.458	36.5362	23.9625	37.4986	20.4117	31.6427	17.233	28.4718	40.1517	11.9652
KRTAP29-1	0	0.095149	0	0.174062	0	0	0	0	0	0	0
KRTAP16-1	0	0.095149	0	0.464165	0	0.0927804	0.115064	0	0	0	0
PLEKHB1	4.34738	6.13711	3.73993	8.70309	4.51677	1.02058	2.53142	3.83524	2.59296	2.2277	0.563067
CHADL	0.907696	3.23507	1.19869	0.638227	1.03509	0.603072	0.575322	0.86932	0.508424	0.530406	0.21115
EP300	302.358	250.194	296.797	316.734	300.507	277.692	302.102	270.819	314.867	321.797	237.333
L3MBTL2	29.2851	46.8609	27.6179	26.0512	26.2067	26.3032	30.3195	25.6705	35.488	30.8696	14.2175
AC007375.2	0	0	0	0	0	0.231951	0	0	0.0508424	0	0
FAM72A	0.955469	1.56996	1.19869	3.19113	0.988044	3.57204	6.15595	6.49433	6.76204	4.61453	2.18189
CACNA1H	134.387	209.423	95.0325	70.379	94.6641	2.31951	4.89024	6.4432	3.20307	14.427	10.4167
SLC22A4	19.8738	20.7425	22.919	23.6144	15.9028	9.32443	13.9803	13.5512	12.2022	38.5605	15.7659
CSNK1G3	57.4237	36.9178	52.0234	55.8738	64.8816	41.9831	65.2416	38.9149	58.2146	49.7521	31.8837
IGHV3-21	0	0.095149	0.335635	0	0.141149	10.9481	154.647	54.6649	10.5752	46.7818	0.281534
AGPAT4	46.9613	62.6556	58.1127	50.1298	46.6263	52.0498	40.5027	119.762	37.2675	58.3446	75.5214
IGHV1-18	0	0	0.0958956	0	0	24.8187	169.893	42.8524	5.84688	23.1257	1.2669
LRRC37B	17.5806	15.5093	23.6383	21.9318	17.6907	25.4218	26.4648	18.5625	22.7266	28.695	17.1032
IGLJ5	0	0	0	0.0580206	0	0	0	0	0	0	0
IGLJ6	0	0	0	0	0	0.0927804	0.115064	0.0511365	0.0508424	0.0530406	0
IGLJ7	0	0	0	0	0	0.0927804	5.58063	0.204546	0.152527	0.212162	0
IGLC7	0	0	0	0	0	3.52565	116.215	8.38638	4.62666	6.47095	0.140767
TRGJ2	0.0477735	0.0475745	0.0479478	0.0580206	0.0470497	0.139171	0.230129	0.0511365	0.101685	0.0530406	0.0703834
TRGJP2	0.0477735	0.0475745	0.0479478	0.0580206	0.188199	0.139171	0.287661	0.0511365	0.152527	0.106081	0.0703834
TRGC1	0.573281	0.808766	0.479478	0.754268	0.564597	2.3659	8.80243	1.94319	6.10109	3.28852	0.844601
MIXL1	0.191094	0.380596	0.143843	0.174062	0	0.463902	5.92582	1.17614	1.77948	1.75034	0
MFSD6L	0	0.666043	0.0958956	0.116041	0.0940995	0.417512	0.115064	0.562501	0.508424	0.424325	0.140767
BCL7B	31.0527	39.7723	33.8991	26.3413	33.123	37.808	27.3278	28.7898	31.4206	27.3689	38.7813
YKT6	34.588	52.4747	31.4538	37.1332	35.7578	98.6255	95.5035	97.3639	77.9923	81.4173	117.611
MYL7	0.14332	0.42817	0.239739	0.232082	0	0.0927804	0	0	0	0.477365	0
GCK	1.33766	2.52145	1.53433	1.21843	1.08214	0.556682	0.115064	0.613638	0.152527	0	0
TBL2	12.9944	13.749	14.8638	13.0546	12.9857	20.4117	23.0704	24.3921	18.2524	23.55	27.5903
DDX4	0	0	0	0.580206	0	0.0927804	0	0.102273	0.152527	0	0
CLEC4F	8.647	0.523319	0.383582	0.98635	0.188199	1.25253	0.230129	0.715911	0.508424	0.106081	0.0703834
TTC13	20.6381	22.3124	26.4672	27.7338	26.7242	44.8593	42.0561	38.5569	38.5894	39.7274	19.9889
NQO2	34.2058	56.8039	27.6659	42.8192	37.4045	18.3241	37.2809	72.6649	22.9808	26.5733	27.0976
GALNT2	126.552	180.45	143.556	85.4063	123.882	106.605	82.8464	91.2275	86.3813	161.243	125.353
PEX6	8.4559	17.4123	10.5006	9.51538	5.55187	4.54624	9.03256	6.54547	5.3893	8.80474	13.2321
OR51E2	0	0.095149	0	2.49489	0	3.01536	0.230129	0.715911	0	0.424325	4.15262
TRIM68	12.6122	16.5559	12.1308	11.4301	12.0447	6.54101	10.9887	8.59093	10.4227	12.2524	4.08224
POMT2	14.762	27.2602	17.1653	19.9011	13.9267	16.0974	18.1227	15.1875	19.9302	26.202	13.5136
SMIM40	0	0	0	0	0	0	0.115064	0.153409	0	0	0
CYBC1	22.2147	70.6481	33.2758	42.7032	18.5846	45.2304	97.172	63.1536	70.6201	105.869	45.7492
PFAS	16.5296	23.9775	16.3022	15.4915	18.3964	11.5048	28.3634	25.108	12.7614	26.5203	11.6836
TPRX1	0	0	0	0.348124	0	0.185561	0	0.0511365	0	0	0
IRF2	39.9864	35.2527	36.776	44.5598	39.71	53.9518	63.9183	37.6876	68.8915	71.0213	47.9311
MOBP	0	0.237872	0.0958956	1.50854	0.282298	0.695853	0.402726	0	0.152527	0.265203	0.281534
PFKFB4	2.38867	6.99345	2.44534	4.93175	2.44659	26.5352	24.5087	13.4489	24.8619	27.7402	23.3673
SLC66A1	4.72957	10.7043	5.3222	4.64165	2.77593	8.99969	7.76685	7.5682	7.37215	9.81251	12.669
OR2B3	0	0	0	0.174062	0	0.185561	0	0.204546	0.152527	0	0
OR2J1	0	0	0.0958956	0.232082	0.0940995	0.0927804	0	0	0	0	0
OR2J3	0	0.142723	0	0.232082	0.0940995	0.324731	0.115064	0.102273	0	0.106081	0
OR2J2	0	0.0475745	0	0	0	0.0927804	0	0	0.101685	0	0
OR2W1	0	0	0	0.290103	0	0	0	0.102273	0	0.0530406	0
ANAPC1	77.6319	66.6994	65.7844	87.6691	78.0555	57.9413	90.3831	91.0229	80.8903	79.667	45.7492
OR2L8	0.0955469	0	0.0958956	0.116041	0	0.510292	0	0	0.152527	0.636487	0
CAMP	0	0.095149	0	0.348124	0	0.324731	0	0	0.101685	0	1.19652
FBXO28	70.848	40.4383	54.7084	58.8909	74.1033	129.289	67.7154	63.3581	78.4498	57.9203	47.368
TRIM63	0.238867	1.42723	0.287687	0.928329	0.282298	1.80922	0.632855	1.38068	0.20337	0.583446	5.41952
WDR66	4.29961	2.52145	3.93172	12.6485	5.97532	47.1788	40.2726	44.7956	44.7922	31.347	68.0608
TBX10	0.0955469	0.237872	0	0.290103	0	0	0	0.255682	0.152527	0	0
PRR36	0.14332	0.237872	0	0.464165	0	0.417512	0.345193	0.306819	0	0.212162	0.563067
EMC6	0.621055	1.8554	1.05485	0.232082	1.22329	2.3659	3.04921	5.72729	4.16908	1.85642	2.88572
AC104389.5	1.95871	3.42536	2.92482	5.04779	1.36444	1.94839	1.55337	2.40341	1.27106	3.12939	3.09687
RPS28	39.6997	83.0175	42.8174	113.546	36.5106	74.6418	84.8601	142.262	87.1947	84.971	111.487
44995	0.0955469	0.761192	0.143843	2.08874	0.141149	0.371121	1.89856	0.920457	0	0.318243	0.563067
TAF1L	0	0.333021	0	1.10239	0.0940995	0.695853	0.115064	0	0.20337	0.106081	0
ACO1	63.8731	63.2265	74.9424	84.8841	72.2684	57.0599	44.1848	50.216	71.1285	112.605	40.3297
44993	69.3193	74.4065	58.4484	68.7544	56.8831	33.2618	55.5761	40.3978	50.4357	53.7301	33.784
TSHR	3.20082	3.52051	1.96586	7.19455	1.92904	1.85561	9.83801	1.94319	1.6778	7.21352	0.281534
CRCP	40.3686	34.3012	40.6118	15.0854	36.7929	47.8747	22.5526	37.2785	41.6399	47.8426	26.8161
TMEM189	46.6747	59.8487	52.2631	26.5154	47.8496	92.8731	49.3051	89.182	65.0783	70.597	119.159
PKD1L1	11.7523	9.65762	12.0349	6.38227	11.4801	5.01014	5.86829	6.90342	3.15223	3.97804	1.6892
AL358075.4	0	0	0	0.232082	0	0	0	0.102273	0	0	0
SYN1	0.812149	1.95055	0.719217	2.66895	1.12919	0.371121	0.51779	1.02273	0.559267	1.21993	1.19652
IQCN	33.3936	42.9122	34.2347	227.267	12.5623	9.69555	8.11205	11.9148	7.52468	9.12298	6.19374
M1AP	0.238867	1.04664	0.287687	0.696247	0.141149	0.835023	0.978048	3.98865	3.10139	0.318243	0.281534
PSMB4	38.7443	48.859	45.2627	38.5837	37.2634	59.7505	59.9486	94.7048	58.0112	50.4416	57.7848
SSBP4	18.0584	35.443	26.9467	15.7816	18.02	10.4842	16.5693	20.5569	14.2359	21.4284	18.0885
GDF15	0.0955469	1.61753	0.239739	1.10239	0	1.53088	3.3944	4.3466	3.86402	3.925	22.1708
PGPEP1	45.6714	56.7088	40.6118	22.8021	34.3934	9.41721	22.7828	16.6194	16.6255	19.7841	17.4551
MED30	6.49719	7.37405	5.99347	7.77476	4.98727	5.75238	12.0818	8.48866	10.321	4.40237	6.61604
SLC30A8	0	0.333021	0.0479478	0.464165	0	0.788633	0.690387	0.460228	0.101685	0.159122	0.914985
RAD21	160.089	130.164	130.61	163.618	168.579	150.954	291.171	198.819	327.527	178.216	134.995
PEX2	62.5355	56.7088	67.3666	46.3004	68.9749	40.3595	77.3809	49.7558	59.0789	59.6707	18.722
CNOT8	41.6585	54.1398	41.5707	96.6043	53.4955	47.5499	62.1923	43.3126	68.9932	61.1558	48.0015
SYNJ1	42.5662	39.7247	47.6122	54.9455	50.8137	27.9733	48.8449	26.9489	45.809	45.5619	18.722
LARP1	246.75	307.236	251.103	291.205	243.529	404.986	336.161	429.751	357.981	378.392	310.109
PAXBP1	76.8197	50.8096	87.3609	68.6964	86.3363	56.9207	77.0357	49.2956	65.485	74.522	45.3973
AP003071.5	0	0	8.39086	0	0	0	0	0	0	0	0
QPCTL	3.63078	6.66043	5.22631	1.79864	2.77593	3.10814	9.32022	9.8182	4.27076	10.2899	3.02649
HFE	16.5296	17.1268	15.3433	3.59728	20.0432	10.7625	14.6132	12.8353	9.20248	10.0247	10.6983
ADH1B	42.1362	6.66043	13.9049	877.155	24.2306	0.788633	0.690387	0.102273	0.610109	0.530406	0.351917
SSUH2	0	0.570894	0	1.16041	0.141149	0.231951	0.230129	1.07387	0.152527	1.11385	0.492684
TRDD1	0	0	0	0.0580206	0	0	0	0	0	0	0
MMP1	0.0955469	0	0	0.464165	0.0940995	108.831	523.889	155.25	331.95	1627.55	491.91
PHLPP1	36.3078	33.3497	31.4058	31.9113	33.4053	44.1634	27.4429	31.5512	59.028	28.0585	24.7046
AC134684.9	0.191094	0.380596	0	0.174062	0.0470497	0.231951	0	0.102273	0.0508424	0	0.140767
AC253536.7	0	0.142723	0.0958956	0.174062	0	0	0	0	0	0.106081	0.140767
DDX18	107.586	76.6901	90.3336	97.9968	117.295	82.8992	126.513	125.847	105.447	92.6619	66.1604
TEX11	0	0.095149	0	0.174062	0	0.0463902	0.460258	0.409092	0.254212	0.90169	0
ABCB4	6.8316	4.2817	7.33601	5.10581	6.21056	4.17512	3.62453	2.40341	2.64381	3.6598	1.19652
PGA5	0.238867	0.523319	0.287687	4.46759	0	4.12873	0.920516	1.27841	1.77948	0.212162	0.422301
FLT4	19.9693	46.7657	20.1381	16.5939	26.5831	8.67496	17.3747	11.7103	13.1173	11.5628	4.57492
CCDC58	7.21379	6.18468	7.19217	7.36862	7.66911	18.6489	16.972	13.1421	13.1173	7.00136	4.92684
C1orf146	0.382188	0.095149	0.143843	0.348124	0.235249	0.185561	0.402726	0	0.457582	0.159122	0
TBC1D3I	0.764375	1.71268	0.911008	1.10239	0.423448	2.73702	2.12869	3.93751	4.42329	2.49291	4.08224
HLA-DPA1	25.2722	82.7796	59.8388	83.4336	21.6899	133.372	148.318	144	205.963	260.482	59.2628
GCNT4	29.5718	18.6492	20.5217	14.9693	27.1477	27.7413	9.43529	25.6705	18.9134	10.396	4.71569
ABRA	5.73281	6.23226	15.4392	3.24915	8.9865	0.603072	0.575322	0.86932	1.42359	0.795609	0
OR51S1	0	0	0	0.406144	0	0	0.115064	0.102273	0	0	0
FUT2	0.621055	1.14179	1.05485	1.21843	0.376398	39.5708	24.4512	60.1876	55.4691	4.82669	77.7737
EFCAB5	1.09879	0.570894	0.671269	1.56656	0.752796	0.927804	1.38077	1.125	2.18622	2.33379	1.33729
CALML5	0	0.095149	0	0.116041	0	121.867	4.08479	2.14773	33.6577	0.424325	1.12613
OR51F2	0	0.095149	0	0.174062	0	0.185561	0.0575322	0.102273	0	0	0.0703834
ZNF251	24.3167	22.5979	22.7752	25.471	17.8318	10.9017	15.246	10.0739	23.54	22.3301	8.65716
SVIP	30.4317	11.4655	22.5355	16.5359	31.6174	2.73702	15.6488	3.7841	6.7112	8.22129	1.19652
MAN1A2	159.707	110.753	135.405	133.389	163.357	100.713	173.172	101.813	101.329	115.204	82.2782
MIER1	136.011	88.3458	113.828	168.55	148.959	101.826	130.771	69.5456	143.172	111.014	88.8943
FPR2	0	0.142723	0.143843	6.61435	0	0.881413	9.72295	8.79547	5.08424	5.99359	26.1123
TSNARE1	7.16602	13.7966	10.7883	5.33789	6.35171	5.14931	7.24906	3.88637	6.25362	9.44122	4.50454
XKR6	4.49071	5.09047	5.4181	3.6553	4.51677	5.10292	7.65179	6.64774	5.69435	5.03886	4.50454
NR2F1	3.10527	5.32834	3.2125	10.7918	3.05823	2.69063	8.97503	6.0341	2.64381	2.17466	3.51917
ARL14	0	0.0475745	0	0.0580206	0.0940995	7.23687	3.68206	2.25001	1.06769	1.06081	3.73032
MCPH1	53.7451	32.8264	40.3241	46.5905	48.1789	36.8338	50.3982	52.7217	31.4715	37.4997	29.9833
JSRP1	0.0955469	0.190298	0.191791	0.348124	0.0470497	0.742243	6.09842	1.17614	0.864321	2.43987	0.351917
CFAP99	0	0.333021	0	0.348124	0.0940995	0.835023	0.460258	0.562501	0.20337	0.159122	0.281534
SERINC1	368.763	222.649	293.105	316.096	411.638	134.485	187.555	137.148	178.66	177.951	143.16
PCDHGA11	16.1952	17.7453	13.0418	21.9898	12.9387	7.46882	7.47919	9.61366	8.89742	13.8436	5.77144
AC018755.2	0	0	0	0	0	0	0	1.58523	0.711794	0	2.67457
HADHA	156.84	178.024	139.912	134.898	159.546	144.83	140.321	177.648	218.622	117.803	149.424
PSMB9	8.26481	11.2752	8.91829	5.68602	5.78712	32.5195	47.6942	38.5569	52.3168	66.4598	32.6579
SORBS1	2145.7	1283.99	1999.04	1298.97	2082.8	20.0406	19.4459	22.5512	25.4721	86.1379	28.083
GABARAPL2	36.8811	47.0987	33.8511	52.0445	47.1909	45.2768	46.7162	34.9262	45.3514	34.1051	45.2565
OR11H6	0.0955469	0	0	0	0.0470497	0.0463902	0	0.102273	0	0	0
MBD3L2	0	0.142723	0	0.0580206	0	0.0927804	0	0	0	0	0
HIST1H2BA	0	0	0	0.174062	0	0.0463902	0	0.204546	0	0	0
WDR31	5.20731	5.66136	8.19907	7.6007	7.29271	5.24209	3.22181	1.48296	8.49068	4.34933	3.73032
RNF128	0	0.190298	0	0.812288	0	12.2934	5.40803	12.0171	2.79633	3.3946	26.0419
BEX2	0.859922	0.713617	0	0.232082	0.611646	1.902	0.920516	0.86932	1.37275	0.424325	0.422301
ASCC1	24.4122	21.4085	20.9052	37.3072	25.7833	19.2519	23.5307	19.841	16.7272	26.4672	22.8746
POLE3	25.4155	23.1212	21.2888	26.3413	24.1836	42.2151	53.3899	42.4433	76.9754	35.6963	26.0419
PLA2G12B	0	0	0	0	0	0.0927804	0.230129	0.306819	0	0	0
TBC1D8B	9.93688	7.80222	9.87725	22.9762	13.1269	12.2006	18.698	14.5228	19.4218	16.7078	17.5255
CTDSP1	115.373	176.739	126.726	86.5667	98.5221	49.6839	73.8714	81.5627	61.7735	82.6903	64.5416
PDZD4	51.3565	86.3953	64.6816	11.5461	42.1095	0.324731	1.55337	1.73864	0.559267	2.01554	1.33729
CREB5	29.9062	20.9328	32.6524	54.7714	52.2723	15.216	26.695	14.2159	18.71	22.0118	24.2823
KIF16B	50.0666	40.248	43.6804	49.5496	48.6494	62.8587	48.6147	39.9376	49.4188	53.6771	49.6907
CES3	1.00324	1.23694	0.671269	1.27645	0.376398	1.4381	0.575322	1.43182	1.72864	0.848649	0.633451
AL136295.1	15.5741	10.7043	13.1856	11.314	0.658696	3.57204	10.8161	0.613638	0.711794	8.85778	4.08224
KSR1	24.8422	75.9289	36.4883	51.9865	21.737	49.5911	65.8169	57.7842	63.5022	89.8507	64.8935
HMGA1	9.88911	13.7966	9.15803	17.6963	7.8573	170.809	182.492	290.711	103.515	96.3217	464.038
STAC	1.95871	1.71268	0.911008	12.1263	0.141149	3.15453	1.9561	0.562501	4.83003	4.72061	5.20837
CES4A	1.57652	4.18655	2.87687	4.64165	1.55264	17.9994	5.92582	12.2216	9.76174	8.00913	4.99722
FGFR2	154.738	142.914	110.759	18.7987	151.312	71.2553	30.1469	44.591	43.4703	68.5284	44.975
PARP14	144.133	167.557	162.064	121.843	150.888	822.544	522.278	304.978	766.754	787.706	299.27
DHX8	68.4594	81.5427	63.6267	66.9558	65.7755	75.9871	83.5943	81.3581	105.04	97.4886	65.0343
MEF2D	203.945	314.563	213.128	258.366	190.646	91.4814	111.843	114.188	86.3304	123.744	77.0699
CAMK2A	0.0955469	1.80783	0.479478	1.56656	0.940995	3.52565	1.09311	1.07387	3.25391	6.36487	8.23486
SLC35C2	17.1507	36.3469	22.8711	25.9932	13.8326	33.9576	47.0038	47.7103	32.1324	59.7767	27.0272
IFNA16	0	0.095149	0	0.0580206	0	0.0463902	0	0	0	0	0
CDKN2A	1.95871	1.8554	1.63022	3.36519	0.799845	66.4307	34.0591	15.75	280.142	168.245	140.696
AMMECR1	14.2843	10.3712	14.1446	15.4915	13.3621	59.6114	38.8343	62.949	64.3665	30.127	39.9778
CHRDL1	131.664	114.559	93.7859	154.799	125.105	0.463902	2.64648	0.204546	2.9997	8.80474	0.844601
HBZ	0	0	0.0958956	0.522185	0	0.139171	0	0	0	0	0
PNPLA7	6.59274	11.8936	10.6444	17.5222	4.94022	2.64424	3.22181	1.53409	2.18622	6.31183	1.19652
CENPVL1	0	0	0.0958956	0.0580206	0	0.0927804	0	0	0	0	0
NPR3	24.1734	15.1287	8.24702	41.8328	30.8646	25.8857	2.18623	5.01138	25.9805	4.08412	4.71569
DNTTIP2	57.6626	48.5736	45.4066	58.0786	63.1878	62.534	75.6549	48.8353	83.6358	53.624	43.145
SUB1	99.8943	69.4587	85.395	133.97	110.708	128.362	172.482	159.086	128.631	132.336	99.1702
GOLPH3	103.334	80.8291	97.8614	123.41	116.824	84.3837	123.177	87.4945	118.717	112.499	96.4957
OSM	0.0955469	0.475745	0.191791	2.37884	0	1.67005	10.4709	4.9091	7.27047	2.12162	68.1312
GSTT2	0.334414	2.66417	1.29459	1.45051	1.97609	0.603072	0.345193	1.43182	0.559267	0.636487	0.844601
FMO4	6.16278	5.23319	7.43191	11.4301	7.38681	4.63902	13.2899	3.27273	8.18563	9.22906	4.78607
SKIDA1	8.07371	7.32647	3.97967	3.9454	6.63401	1.53088	2.12869	1.38068	1.37275	2.17466	0.774218
SPAG4	1.38543	3.33021	2.25355	2.20478	0.752796	2.8298	16.4542	3.32387	2.49128	9.97163	2.60419
HIST1H2BC	43.3305	25.6902	37.4472	24.0785	37.6398	65.9204	103.558	80.2843	102.397	71.4457	64.9639
SDHA	69.5104	72.6462	66.2159	14.157	49.9198	12.6645	15.3611	49.8581	25.1162	34.1051	19.9889
ZNF792	13.0899	13.5587	13.6172	11.9522	14.0208	6.44823	14.7283	12.4262	14.6426	10.6612	5.84182
NPIPB12	71.2302	80.4485	102.369	183.751	72.1272	84.1054	78.0137	73.7899	116.124	137.163	92.0615
RPL6	239.823	182.638	205.169	167.389	211.865	232.183	284.267	547.518	248.467	204.418	254.929
OR10G3	0	0	0	0.174062	0	0.278341	0.115064	0.102273	0	0	0
SNX5	59.0002	62.4653	59.8868	89.4097	69.4925	122.98	148.261	124.006	130.004	123.691	75.7326
AC010325.1	0.238867	0.095149	0.239739	0.232082	0.0940995	0.231951	0.0575322	0.153409	0.152527	0.106081	0
CDK18	9.60247	16.9365	13.5213	26.5734	6.49286	40.6842	24.5087	16.8239	44.7922	58.1325	49.7611
GPR89A	17.4373	13.4636	16.6379	21.0615	17.8318	26.4888	32.4482	24.2898	23.7434	27.1568	14.0063
FGF8	0	0	0	0.290103	0	0.139171	0.0575322	0.0511365	0	0	0
NPM3	3.0575	8.56341	3.2125	4.40957	3.66988	6.81936	11.0462	19.3807	8.7449	9.97163	9.92406
FBXO43	0.382188	0.666043	0.335635	0.638227	0.658696	1.62366	1.7835	0.562501	2.0337	1.11385	0.774218
EEF1A1	2416.95	2533.72	2031.16	2385.86	2148.86	1917.91	2336.27	3088.18	1660.16	1976.82	2315.12
FAM122C	7.97817	8.944	9.01418	6.2082	8.93945	6.40184	8.5723	5.42047	7.52468	10.5551	4.50454
FAM122B	34.4447	26.166	30.351	22.8021	35.4755	28.6227	30.377	35.1819	30.3021	38.2423	26.4642
LACTB	11.8956	6.37498	6.425	12.5324	7.01041	34.0504	27.0402	23.8807	30.2512	28.5889	25.9011
NOCT	3.72633	5.80409	4.89067	6.61435	3.29348	42.1223	23.5882	17.7444	33.2509	16.0183	67.3569
CORO2B	7.0227	8.99158	4.65094	19.3209	7.38681	1.34532	2.76155	2.55682	2.13538	2.70507	2.32265
LINC00672	5.15953	2.71175	3.64403	6.32424	2.25839	1.85561	1.15064	2.91478	3.76234	2.2277	1.19652
NLRP2	0.0955469	0.190298	0.0958956	0.696247	0	12.7109	5.98335	2.55682	7.16878	3.6598	61.0224
OR52N4	0.191094	0.285447	0.527426	2.43686	0.329348	0.510292	1.66843	0.153409	0.457582	1.06081	0.281534
ARHGEF1	24.3645	65.9382	44.4956	42.355	18.6317	51.9106	86.7011	93.682	70.2134	116.689	68.835
CHRM2	0.0955469	0.095149	0.0479478	0.98635	0.329348	0.695853	1.72597	0	0	0.106081	0.140767
XAB2	29.8106	43.0549	33.6593	20.5393	22.7721	25.7002	31.5277	36.1024	44.5888	26.7855	24.0711
TOR1AIP1	240.73	168.985	196.97	171.509	236.895	75.6624	95.2159	78.9547	98.3292	85.1832	61.5855
RGS16	0.812149	2.90204	2.30149	3.48124	0.988044	3.47926	11.5064	7.67047	10.8294	8.11521	6.96796
PEBP4	4.20406	2.94962	2.92482	0.98635	2.30544	0.231951	0.115064	0.102273	0	0	0.0703834
THAP9	10.7013	5.56621	8.10318	7.48466	12.0918	4.49985	8.9175	4.60228	8.18563	5.0919	1.40767
TSPYL1	100.993	100.144	97.5258	69.4506	94.3347	83.7807	71.9153	95.3695	68.5864	54.6848	89.8796
ADAMDEC1	0.286641	0.333021	0.143843	0.870309	0.0940995	27.6949	50.1106	10.125	35.2338	56.2761	12.2467
MAK	21.307	21.7891	25.7	29.5325	22.678	8.11828	15.8789	9.76707	11.0328	21.8527	6.12336
RSPH4A	1.81539	2.14085	2.1097	2.43686	1.22329	1.94839	2.41635	3.17046	1.72864	2.06858	0.633451
RWDD1	76.6286	46.1948	58.1607	57.9626	88.5005	31.035	40.3301	46.1762	33.3018	33.3625	27.9422
CYP4F11	0.429961	0.903915	1.1028	0.290103	0.188199	8.4894	12.7722	1.99432	15.7103	3.925	2.46342
CFAP54	5.30285	3.61566	6.08937	8.52903	4.75202	3.66482	62.4225	3.06819	3.30476	25.1412	1.61882
PRB2	0.0477735	0.190298	0.0958956	0.348124	0.235249	0.417512	0.287661	0.153409	0.101685	0.212162	0.774218
GSDMA	0.0955469	3.09234	0.0958956	1.91468	0	73.482	12.8872	37.5853	37.6742	4.03108	32.4468
SUPT7L	52.6464	41.1044	52.9823	68.9285	50.3903	47.0396	60.0061	51.1876	68.8406	60.8906	47.6496
ZNF81	32.5337	27.0699	33.2278	40.0342	36.2753	28.8547	41.0205	26.4376	40.013	38.1362	17.7366
HGF	76.9153	36.109	48.3793	39.2799	40.7451	2.18034	22.9554	54.1024	5.08424	12.0402	2.46342
MAGEB3	0	0	0	0.116041	0	0	0	0	0	0	0
SPIN2A	3.7741	5.47107	7.04833	6.44029	5.31662	5.01014	5.06284	3.32387	2.79633	9.65339	1.47805
LRIG2	95.5469	68.8879	78.3467	66.7237	93.0173	58.2197	78.0137	55.8922	78.6024	85.5545	35.4029
ABCB10	25.8932	24.9766	28.0495	17.1741	24.5129	22.1281	18.2377	25.4148	19.5235	18.6703	11.2613
COG2	34.3013	32.2079	33.8511	32.7236	35.8989	36.0916	36.533	30.5796	35.7931	38.7727	14.3582
MMAB	13.0422	14.3675	11.4595	14.4471	12.8446	16.6541	14.1529	34.4149	14.8968	9.81251	12.1059
CAPN9	0.0955469	0.190298	0.143843	0.754268	0.235249	0.0463902	0.230129	0.204546	0.254212	0.265203	0
KDM6A	57.7581	33.7303	56.962	49.1434	53.3073	56.4105	55.5186	50.6251	66.8578	65.293	43.3562
ADGRA3	43.7127	34.8245	35.4334	44.7919	40.0393	25.8857	26.5224	35.591	18.0999	35.6433	44.2008
EME2	6.115	22.8358	18.7476	7.77476	5.55187	26.5352	18.4678	28.841	19.0151	37.7119	24.6342
TESMIN	0.238867	1.33209	0.383582	0.98635	0.611646	1.80922	2.87661	1.53409	2.33875	2.43987	1.2669
ALDH3B2	0	0.237872	0	0.464165	0	274.537	45.1053	148.705	143.579	56.9125	86.2901
COMTD1	0.859922	2.94962	2.06176	0.870309	0.940995	6.68019	6.38608	10.0228	3.05054	6.63007	7.46064
ACY3	0	0.190298	0	0.174062	0	1.67005	1.6109	0.920457	0.559267	2.38683	0.703834
SOHLH1	0	0	0	0.348124	0	0.0927804	0.172597	0	0	0	0
IGHMBP2	94.0659	233.638	197.976	18.2765	116.636	17.953	16.109	21.3239	16.5746	27.2629	12.1763
MR1	74.6699	71.6948	62.7157	55.3516	76.4088	70.4203	60.0637	45.0001	77.0771	81.8947	63.7674
UCMA	0	0	0	0	0	0	0	0	0	0	0
KRTAP21-2	0	0	0	0.0580206	0.0470497	0.0463902	0	0	0.0508424	0	0
PTRH1	1.76762	4.32928	1.86996	3.19113	1.55264	3.52565	2.41635	2.45455	3.40644	4.40237	3.09687
CCDC97	32.1038	53.331	33.7073	40.4984	31.8056	31.8701	38.9493	48.4774	47.5377	43.4933	22.945
PNLIPRP1	0	0.237872	0	0.406144	0	0.371121	0	0.255682	0	0.106081	0.21115
PPP1R32	1.6243	3.80596	1.53433	3.30717	1.22329	0.603072	1.32324	1.125	1.47443	1.64426	1.2669
ZNF177	0.334414	0.95149	2.1097	0.464165	0.517547	0.0927804	0.230129	0.664774	1.52527	0.159122	0
ZNF48	8.59922	17.1744	11.1239	5.33789	8.09255	3.24731	5.63816	4.9091	6.45699	7.74392	4.22301
IGFL3	0.0955469	0	0.143843	0.232082	0.0470497	0.649462	0.0575322	0.409092	0.457582	0	0.492684
GOLGA8M	1.95871	2.56902	4.4112	3.24915	2.07019	0.649462	0.805451	0.818184	0.966006	0.848649	0.703834
MTFR1	21.5936	20.5998	21.9601	31.3311	23.3837	36.8802	67.6004	71.6422	50.5374	35.9615	35.5436
HMX3	0.238867	0.999064	1.15075	0.290103	1.88199	0.371121	0	0.153409	0	0	0.140767
KCNIP4	42.5184	25.0718	39.0774	48.1571	43.4269	25.9321	26.0621	13.2955	19.7269	35.4841	9.50176
SPATA31A6	0	0	0	0.464165	0	0.417512	0	0.102273	0	0	0
SPTLC1	71.8035	60.5147	61.8527	89.2937	86.2892	160.278	135.776	103.807	196.709	112.446	82.2078
NFATC2	77.823	82.5893	56.3866	72.8739	129.763	56.596	107.585	42.7501	68.9932	102.262	30.3353
RIMS4	11.4179	27.7359	11.3157	23.7884	13.1739	0.371121	0.230129	0.255682	0.762636	0.106081	0.21115
MAGEA12	0	0	0	0	0	0.0463902	0	0	0	0	0
PTPRCAP	0.0955469	0.095149	0.0479478	0.174062	0	1.29892	13.0023	3.42614	3.55897	8.43345	0
VEGFA	52.2164	70.7433	55.9551	61.3278	49.9198	100.203	136.582	111.938	85.3644	107.089	255.703
JMJD6	21.0203	20.5998	20.0901	15.8396	21.5488	9.74194	17.4323	17.6421	16.3204	12.1993	19.2147
ZNF578	9.60247	5.85166	7.57575	4.52561	14.4443	0.603072	0.978048	0.767047	1.42359	0.795609	0.140767
GNPTG	26.8965	45.5288	23.4465	33.5359	19.9491	22.7312	29.9743	24.5455	34.0644	40.7352	23.5081
SENP7	127.507	75.9289	138.377	93.8193	137.668	91.1567	85.2052	32.216	49.0629	69.7484	19.0035
COG5	109.115	73.0268	108.122	112.328	106.897	115.604	106.722	86.1138	95.3295	134.829	138.092
MYOZ3	1.4332	2.80689	1.63022	5.10581	0.893945	0.510292	0.747919	0.613638	0.762636	0.795609	0.774218
ZNF462	189.47	193.248	187.476	143.427	220.946	129.661	90.7283	53.5399	127.564	119.553	105.505
SCG3	1.05102	0.285447	0.239739	2.32082	0.799845	1.02058	0.862984	0.613638	0.915163	0.848649	0
GABRA3	0	0.095149	0	0	0.282298	6.16989	4.14232	3.63069	3.66065	0.95473	1.54844
SOX21	0.0955469	0	0	0.464165	0	10.2058	3.79713	3.32387	14.4901	0	0.422301
RNF41	54.7484	63.1789	46.9409	52.6827	58.1064	36.6482	43.0916	47.0967	49.5714	35.5372	42.5116
APP	690.995	859.766	648.542	386.301	669.424	615.551	497.826	449.796	598.415	777.151	795.122
SLC2A4	71.4213	100.953	93.1626	9.10923	83.7956	0.603072	0.460258	0.664774	0.508424	0.583446	0.844601
TRIM49	0	0	0	0.522185	0	0	0	0.0511365	0	0	0
TMEM129	25.7021	55.567	25.4123	11.6621	19.1963	10.9017	13.405	15.5455	11.1345	11.5628	7.60141
SPRY3	9.88911	8.944	10.9321	12.9386	11.0096	8.9533	6.7888	3.06819	7.6772	7.79697	1.90035
PPIC	34.158	42.8646	27.9536	22.628	42.3918	60.4	26.5224	27.4603	44.4363	28.3767	32.306
SLC28A3	0	0.190298	0	1.45051	0	125.717	21.9198	52.3638	96.6514	42.9629	98.6072
NBPF6	0	0.190298	0	0.290103	0	0.0927804	0.287661	0.0511365	2.79633	0.0530406	1.2669
TRAV1-2	0	0	0	0	0	0	0.230129	0	0.305054	0.159122	0
KRT5	0.0955469	0	0.191791	2.49489	0.0470497	3854.19	1765.89	5053.56	3492.21	2728.73	3370.73
FAM78A	13.3766	24.3581	13.5692	12.1263	11.1037	17.3499	43.8396	25.2614	34.8271	37.7649	4.36377
GSAP	35.3046	28.9729	33.1799	26.5154	36.4635	54.6012	53.1023	29.2501	35.7422	69.9605	51.6614
ZNF519	29.1896	14.986	20.4258	15.7816	29.0297	6.40184	11.4489	8.48866	8.94827	15.0105	2.18189
GRXCR2	0	0.095149	0	0	0	0.185561	0	0	0.152527	0	0
FBXO48	4.82512	2.99719	4.79478	7.65872	6.91631	6.81936	8.05451	6.08524	6.7112	7.79697	3.80071
UQCC3	2.81863	9.46732	3.69198	2.61093	2.07019	5.28848	8.80243	12.6307	6.96541	9.0169	7.74218
ZNF155	9.60247	4.80502	8.34292	8.64507	8.28075	5.24209	8.39971	6.0341	4.6775	4.72061	4.08224
NFIX	494.264	756.767	587.84	360.134	518.864	47.5963	71.7427	115.671	85.822	86.297	34.4879
LHFPL1	0.191094	0.237872	0.239739	0.232082	0.376398	0	0.460258	0.102273	0	0	0
CEP97	39.4131	24.4533	36.9198	29.1844	43.8974	41.0089	38.4315	22.858	27.6583	28.6419	16.1178
ZNF780B	32.2949	5.56621	23.2067	32.8977	17.4084	6.6338	10.5859	7.36365	11.8971	7.26656	7.95333
SEC22A	46.818	27.165	40.1323	39.6281	43.4269	32.7515	27.2127	18.9716	21.7606	19.572	11.6133
SNAI1	3.00973	6.47013	2.30149	5.628	2.21134	1.57727	4.54505	4.65342	5.28761	6.94832	7.53103
DHDH	0.191094	0.142723	0.287687	0	0.0940995	0.324731	0.287661	0.511365	0.508424	0.265203	1.90035
C19orf38	0.334414	1.28451	0.43153	1.16041	0.423448	0.742243	2.35882	1.6875	2.74549	2.06858	1.54844
NUCB1	140.836	266.179	187.955	130.256	144.113	108.553	114.029	137.353	140.732	173.655	142.808
TULP2	0.764375	0.570894	0.479478	2.66895	0.329348	0.510292	0.51779	0.511365	0.20337	0.530406	0.281534
TWF2	25.7977	47.289	29.7756	22.3379	21.2665	25.0507	30.9523	26.8978	38.9961	34.9537	33.3617
GIMAP1-GIMAP5	0	0	0	0	0	0	0	0	0	0	0
ZNHIT1	12.8988	22.6455	17.5968	15.6656	14.5854	18.7416	20.0212	30.3751	18.8117	26.9446	29.561
VCX2	0	0	0	0.174062	0	0	0.345193	0	0	0	0
CLDN15	4.53848	31.304	23.9259	15.4335	15.9028	11.3656	24.0485	25.9262	7.11794	26.9446	29.561
IRX3	19.8738	25.9757	18.364	12.6485	15.2912	42.4934	12.427	7.61934	20.8454	11.2446	8.65716
EIF4EBP1	2.77086	5.51864	5.37015	11.0819	2.82298	22.4528	18.4103	79.4661	47.6902	17.026	66.2308
P2RX2	1.95871	0.761192	1.29459	0.580206	0.470497	0.0927804	0.0575322	0.102273	0	0.265203	0
MXD4	64.5897	130.973	75.6137	65.3312	61.0235	49.7767	52.8721	71.2331	52.5711	59.5115	23.7192
ABHD2	211.015	215.179	188.387	281.69	215.111	176.561	160.285	164.506	220.961	165.327	287.446
WDR93	0.191094	0.190298	0.191791	1.21843	0.235249	0.603072	0	0.102273	0.152527	0.0530406	0.774218
FANCI	7.07047	8.37311	10.2129	13.6348	8.37485	48.3386	79.2794	73.9434	87.8557	45.774	39.0628
RLBP1	0.191094	0.190298	0.0958956	0.98635	0.141149	0.185561	0.460258	0.204546	0.254212	0.265203	0
POLG	31.2916	49.6202	39.7008	36.7851	27.7123	46.7149	54.8858	66.0172	56.3334	52.245	52.9283
ACSF2	8.07371	15.319	9.7334	12.5324	7.24566	13.3604	11.679	10.2784	23.54	28.0585	17.9478
FAM102A	52.5986	126.12	56.2907	41.8328	44.2738	140.701	86.7011	68.9831	147.036	88.0474	60.1778
BPIFB6	0	0	0	0.348124	0	0.0927804	0	0	0	0	0
PIP5KL1	0.859922	1.23694	1.58228	0.580206	0.282298	4.54624	3.68206	2.81251	2.33875	4.66757	1.19652
HPRT1	13.0899	8.99158	10.8362	13.6348	15.4323	21.9889	30.7797	27.8694	46.2158	24.5047	24.4934
SAMD14	15.813	22.6455	15.631	8.35497	10.7273	1.76283	2.35882	4.75569	4.42329	5.78142	4.78607
AC087498.1	0	0	0	0	0	0.139171	0.115064	0.102273	0.101685	0	0
PLK1	1.05102	3.42536	2.73302	2.20478	1.22329	14.7521	32.103	46.8922	40.7248	29.8618	18.5108
GPR182	0.955469	1.95055	0.958956	2.20478	0.752796	0.649462	1.26571	1.22728	0.966006	1.64426	0.422301
CLPX	52.3597	37.7266	40.7077	43.5735	53.7778	78.4922	59.6034	77.932	72.8063	37.924	55.8141
YY1AP1	36.7856	67.3655	32.7963	72.9899	38.5808	49.5911	45.8532	33.2898	54.9607	51.2902	58.559
KBTBD8	1.28988	1.95055	3.45224	2.03072	2.96413	8.99969	19.3308	7.82388	12.253	11.8811	5.70106
TAFA4	0	0.666043	0	0.174062	0.282298	0	0	0	0.254212	0.106081	0.0703834
EOGT	114.609	80.4485	103.375	106.062	128.869	54.5548	77.6685	49.5001	92.6857	51.1842	52.7876
RC3H2	136.059	91.2954	108.65	126.775	144.207	219.75	194.114	130.091	240.739	143.952	149.776
RFLNA	0.429961	2.66417	0.43153	2.14676	0.282298	0.371121	2.12869	1.07387	1.47443	1.4321	0.140767
CGNL1	113.271	118.46	112.006	138.089	133.198	9.09247	9.20516	4.75569	12.1005	14.0027	14.6398
MKRN2OS	1.57652	1.66511	1.05485	1.9727	1.03509	1.25253	1.03558	1.07387	0.864321	0.795609	0.703834
IGKV6D-21	0	0	0	0	0	0.139171	5.86829	3.01705	0.355897	0.106081	0.914985
Z82206.1	0.0477735	0.142723	0.287687	0.522185	0.141149	0.788633	1.66843	0.818184	0.966006	1.16689	0.281534
SST	0	0	0	0.116041	0	0	0.402726	5.36933	0	0	0.351917
DENND5A	174.469	176.692	174.434	168.782	168.062	55.1115	79.3945	74.1479	101.278	120.349	87.0643
TMPRSS2	0	0.095149	0	0.406144	0	0.881413	9.20516	0.562501	6.15193	0.636487	34.8398
MYADM	447.207	531.026	447.257	307.335	497.08	29.6433	59.8911	43.0569	64.0614	94.7835	91.1465
MRGPRX3	0	0.095149	0.0479478	0.464165	0	3.80399	0.920516	7.10797	1.11853	0.424325	3.09687
SLC45A1	7.69153	11.6557	8.87034	4.00342	5.78712	0.649462	0.575322	0.715911	0.152527	1.11385	1.19652
SYCE1L	0.621055	2.236	0.575373	0.580206	0.846895	0.695853	0.575322	1.125	0.762636	0.477365	1.12613
CHIC1	69.0326	33.3021	55.2359	40.6724	70.7628	17.953	27.5579	11.25	17.6423	23.497	8.37563
DENND4C	220.331	122.647	170.215	191.758	213.418	147.985	98.0925	104.625	173.322	139.444	111.769
IGFBPL1	20.3515	20.0764	19.9942	11.8942	30.6764	0.371121	0.575322	0.562501	6.05025	1.06081	0.21115
LGALS7	0	0.0475745	0	0.0580206	0	145.248	39.0644	27.9205	12.6598	1.80338	3.87109
ASF1B	0.0955469	1.09421	0.623321	0.406144	0.329348	7.83994	13.7502	12.3239	18.71	8.7517	7.95333
HEATR9	0.14332	0.808766	0.239739	0.870309	0.141149	0.835023	0.978048	0.357955	1.3219	1.37906	0.633451
GRK3	19.6349	21.8843	18.8914	46.7646	6.11646	57.4774	53.7351	30.5796	55.5199	67.945	66.1604
HIST1H2BI	2.00649	0.761192	1.96586	1.74062	1.17624	8.90691	21.7472	29.1478	19.1676	12.1993	14.7805
ENPP4	87.4254	55.567	78.2028	50.0138	89.4886	2.59785	18.8706	4.50001	11.0328	16.1774	3.73032
IFNGR2	30.7183	37.3935	30.2551	59.5871	27.5711	98.0224	96.7692	81.5627	112.667	72.1352	136.333
SLC25A16	33.4414	31.8273	30.3989	45.6042	39.8511	27.9269	33.4838	40.7558	19.7269	36.0676	34.8398
SHLD3	3.91742	2.52145	2.82892	2.84301	5.08137	4.68541	7.24906	3.88637	5.59267	3.55372	1.33729
C8orf88	33.5847	16.318	24.5972	10.7338	27.1477	0.510292	1.55337	0.971593	1.57611	2.28074	1.40767
ANKRD29	86.6611	79.497	90.3816	40.7305	89.7238	53.4415	23.5307	39.733	20.8454	24.876	24.423
EDF1	39.0787	41.1995	44.6873	20.3652	31.7586	62.0237	54.4255	86.4718	72.9589	39.3561	66.6531
JAKMIP1	0	0.095149	0.43153	0.116041	0	1.80922	1.43831	0.715911	1.27106	0.795609	0
SLC10A7	18.5839	11.7985	17.453	23.4403	19.9491	21.3859	32.6208	19.483	30.8105	20.3145	21.1854
C16orf87	9.79356	8.04009	7.5278	9.5734	10.2098	14.7521	16.109	14.625	18.3033	12.2524	16.7513
MFAP3	43.235	36.109	33.1799	55.5257	42.7212	63.0442	76.1727	67.449	78.8057	69.324	44.8342
KRT83	0	0.142723	0	0.0580206	0	0.0927804	0	0	0.101685	0	0
ELOVL6	6.06723	7.18375	6.04142	13.2867	7.62206	19.0664	11.8516	21.733	11.3887	6.89528	36.0363
PFKFB3	27.8997	57.1845	50.489	158.512	36.2753	131.934	106.377	142.006	216.131	120.084	321.511
KCNRG	0	2.09328	0	0	0	4.08234	0	0	1.3219	0	1.19652
ZNF627	14.6665	11.5606	13.5692	11.7782	14.7266	11.6439	14.9008	11.3012	13.5749	16.6547	7.10873
ZNF789	14.0932	19.0774	16.6858	14.5051	15.4323	23.1487	18.813	13.3466	20.0319	27.7402	14.2878
WDHD1	6.59274	7.46919	6.56885	6.90445	5.97532	18.9736	35.8426	24.7501	44.7413	26.5203	21.6077
SEMA3C	115.994	86.871	92.2995	110.123	155.641	221.42	154.186	101.455	118.361	194.977	365.501
CHRNB2	1.6243	3.13992	1.72612	3.9454	0.940995	4.2679	4.31492	4.29546	4.06739	4.24325	0.914985
UBE2Q1	33.2026	35.443	27.4261	33.3038	38.0632	57.3383	50.916	48.0683	54.6556	49.5399	41.667
IL6R	29.0463	38.4878	31.6935	66.1435	23.3367	79.2344	77.9562	62.5911	61.5193	75.3176	87.9793
ADAR	387.729	420.844	377.733	347.485	386.843	766.319	643.21	614.916	771.483	819.159	434.758
PGC	0	0.095149	0	0	0	0.185561	0.172597	0	0.0508424	0	0.140767
ARPC5L	3.63078	9.22945	7.38396	8.47101	4.98727	54.926	36.4179	43.466	59.4856	21.1102	46.2419
MRPS18A	15.0964	16.1753	14.672	15.6656	15.7146	19.9478	24.6238	19.9944	18.4558	20.5267	18.722
SART1	32.5815	47.3366	39.7487	15.2014	30.6764	20.69	26.8676	33.4433	23.54	30.4453	26.4642
TBC1D10C	1.24211	7.04102	2.63713	4.58363	1.36444	9.4636	23.243	10.3296	15.2527	16.3895	2.67457
NAPA	52.0731	63.9877	57.1538	52.0445	49.167	153.273	76.0576	74.8638	145.206	73.5673	78.5479
CDC37	54.8439	83.4932	76.9562	31.2731	47.8966	70.5595	63.8608	102.887	76.9246	60.8375	124.086
RABAC1	9.41137	15.8423	12.8021	6.96247	7.90435	7.97911	18.0076	13.8068	12.6598	17.7686	13.3025
GFPT2	27.422	27.7835	25.9877	51.9865	28.3239	11.1336	11.2763	20.8125	18.8625	17.6095	15.2028
ATP1A3	0.14332	0.999064	0.43153	0.696247	0.0940995	1.06697	1.43831	1.07387	1.83033	1.85642	0.985368
G2E3	34.158	21.3134	29.1043	33.5939	37.1222	31.267	52.3543	31.7558	42.4026	38.0301	21.8892
HIST3H2A	1.19434	1.71268	0.815112	1.04437	0.658696	1.25253	5.0053	21.733	28.5226	2.06858	4.57492
FCRLA	0.191094	0.380596	0	0.348124	0.0940995	2.92258	19.8486	1.63637	3.76234	7.0544	0.633451
SYNGR2	30.3839	45.1958	37.0636	35.2185	33.4994	114.769	75.022	96.9548	90.7537	128.04	67.0754
NUP210	4.82512	8.70613	11.1239	7.25257	4.28153	71.1625	93.4899	28.1762	86.4829	67.4146	7.46064
BTBD19	10.9879	23.9775	16.4461	34.1741	8.75125	12.6645	10.2407	19.0739	7.52468	22.224	29.2091
CCDC146	31.005	19.1249	32.6045	28.14	25.2657	28.7155	27.1552	18.6137	61.0109	45.721	24.0711
LGALS3	126.934	104.664	114.451	172.553	119.553	151.139	124.385	140.267	176.677	157.69	298.215
UBQLN2	103.573	78.4503	85.9224	86.8568	110.661	101.316	77.3809	102.58	123.598	107.248	76.0141
RILPL1	43.4738	62.4653	51.1123	34.0581	48.5553	17.8138	16.7994	24.2898	20.4387	26.5733	18.8628
TAF10	40.9896	54.2825	52.359	68.7544	39.3336	40.9161	20.3089	43.0569	27.099	56.7004	41.2447
KRBOX1	15.813	19.6007	32.6045	41.9489	41.2156	6.26267	5.23543	2.55682	8.54153	9.97163	0.351917
TXLNA	98.3656	140.678	94.553	79.7203	94.8523	81.6467	108.218	89.2843	109.515	102.899	58.0663
ARHGEF33	4.77735	3.71081	4.65094	4.40957	4.84612	0.927804	2.07116	1.22728	4.37245	1.11385	0.281534
MTBP	7.11825	5.89924	8.19907	8.52903	9.78634	7.83994	21.5171	15.8012	32.2849	16.7078	3.73032
SNTB1	134.052	73.0268	86.4978	73.6862	136.115	10.8553	19.0432	13.0909	27.2515	29.4906	14.0063
LCN9	0	0.0475745	0	0.174062	0	0	0	0.102273	0	0	0
RNF186	0	0	0	0.290103	0	0.0463902	0.0575322	0	0	0	0
MNAT1	24.0778	16.0802	25.3644	21.4676	26.489	16.3757	24.106	15.6478	23.235	17.2912	20.6223
SBNO2	23.1701	58.8496	38.3103	39.8601	18.3494	149.655	158.559	147.324	103.413	128.942	240.5
MID1	52.3597	33.4449	24.5013	45.2561	48.9317	81.8323	41.3081	42.8012	98.3801	52.0328	33.5025
CYP2C8	0.14332	0.237872	0.479478	0.696247	0.940995	5.14931	0.402726	2.19887	0.966006	1.27297	0.703834
MFSD13A	1.81539	4.70987	2.73302	3.88738	1.88199	6.30906	7.07647	12.5284	7.6772	6.73615	6.89758
SERAC1	17.724	12.75	18.9394	15.6656	20.1843	23.7054	12.8872	17.4375	22.4723	12.0933	20.0593
CBWD1	26.8009	19.7434	24.9329	25.9352	25.8774	48.0138	43.4944	38.2501	41.9958	34.1581	17.1032
MYOF	453.561	453.765	470.799	468.11	413.05	478.7	247.446	367.211	260.313	482.775	511.124
FXYD4	0	0	0	0.116041	0	0.139171	0	0.409092	0	0	0
PTPRG	288.217	271.412	267.74	573.127	318.433	75.0129	96.9418	117.256	87.5506	117.856	89.7389
GLYATL2	0.238867	0.190298	0.191791	1.74062	0.376398	0.139171	0.115064	0.255682	0.20337	0.371284	0.21115
FLNA	8509.55	12249.6	10760.4	3182.66	8306.91	1115.36	1163.19	1483.78	1170.19	2018.72	1506.28
PDLIM7	253.534	566.279	400.076	93.2391	267.431	47.3644	47.2915	41.6251	58.1637	106.93	62.3597
SRP72	100.229	69.5539	81.3674	105.597	105.862	130.542	199.579	162.256	154.51	107.938	102.408
SLC13A1	0	0.142723	0	0.232082	0	0.324731	0	0.102273	0	0	0.140767
CNP	52.7897	85.7292	57.4894	52.6827	47.0497	94.4504	73.4111	98.4889	89.1776	73.8325	73.7618
OR6S1	0	0	0	0	0	0	0.172597	0	0	0.106081	0
DGCR8	38.3621	56.4233	43.8722	37.9455	31.6645	42.1687	43.3218	46.3297	49.4188	58.2386	34.8398
DYTN	0	0.095149	0	0.522185	0	0.0927804	0	0	0	0.106081	0
ZNF80	0.286641	0.095149	0.239739	0.174062	0.141149	0.510292	1.09311	0.460228	0.864321	1.21993	0.140767
RAP1A	274.984	174.789	273.446	253.318	313.869	140.933	207.519	104.83	165.289	213.754	129.787
MRPS30	116.233	77.8794	87.9362	92.1947	142.561	44.2562	55.346	69.9036	44.1312	68.7406	36.3882
NNT	110.548	94.4829	106.924	90.9183	120.777	54.4621	70.7071	50.9319	68.1288	111.385	45.1862
HDAC1	62.1533	63.3692	53.5097	35.9147	53.8249	116.996	119.149	115.824	145.409	90.2751	163.641
C1GALT1C1L	1.91094	1.09421	1.39049	1.6826	1.97609	0.510292	0.345193	0.102273	0.152527	0.424325	0.351917
MADCAM1	0.477735	0.713617	0.335635	0.928329	0.0940995	0.603072	0.575322	0.511365	0.152527	0.318243	0.351917
ANK3	34.3491	45.1482	47.4204	90.9763	56.9302	238.26	74.7919	122.37	45.6056	50.919	77.281
PALM	21.7369	41.1519	21.4806	30.1707	19.855	2.50507	4.08479	3.68183	1.47443	2.97027	3.02649
GADD45B	18.2495	16.0326	22.4875	104.495	11.1037	18.8344	16.7419	14.4205	18.2016	22.4892	88.5424
SLC7A9	0.191094	0.666043	0.719217	0.98635	0.282298	0.231951	0.172597	0.511365	0.152527	0.371284	0.140767
BUD31	19.9215	28.5923	19.6586	22.3959	23.9483	43.6068	37.9713	38.5569	53.8421	38.4014	53.6322
PDAP1	41.4196	55.9952	43.6325	43.1673	42.8153	66.6627	57.5322	80.54	56.8418	57.2838	75.3807
ALDH3A2	107.443	82.8272	103.28	107.918	98.7103	110.223	87.3339	99.2048	165.746	93.6697	74.0434
PTCD1	15.3353	22.693	17.7886	10.2696	12.7034	23.8446	18.5254	31.6535	18.9642	22.0118	19.5666
STRADA	40.703	50.6668	49.7698	56.1639	37.4986	47.4572	47.0038	39.5796	51.1475	62.9592	32.7283
PABPN1	26.4187	43.7685	44.6873	21.6997	27.8534	16.7469	19.7911	27.3069	19.9302	39.7804	23.0154
C7orf31	13.9021	7.23132	14.0967	12.2423	13.4092	9.74194	14.1529	5.82956	7.0671	12.8358	4.71569
CCDC188	0	0.903915	0.575373	0.290103	0.282298	0.0927804	0.402726	0.562501	0.355897	0.318243	0.281534
SYTL1	1.4332	4.04383	2.73302	7.6007	0.376398	62.0701	43.7245	26.0285	35.183	42.0081	44.3416
RARS	52.1208	35.9663	44.4476	69.7408	55.0011	107.718	110.117	106.824	126.954	87.3578	62.0078
WWC1	1.38543	2.56902	1.05485	2.84301	1.22329	97.373	35.3823	43.7728	60.2991	40.4169	148.227
UBXN2A	40.3686	31.7798	38.598	33.768	44.4149	36.741	38.7192	47.0967	50.6899	30.2862	28.7868
TCERG1	103.764	91.3906	107.883	103.625	108.214	117.274	125.248	117.46	120.903	135.413	86.8531
H2AFY	101.136	141.962	130.85	150.389	99.0867	384.621	249.402	270.512	314.562	340.945	339.53
SCN9A	17.6284	9.46732	11.1239	37.3653	11.0096	7.19048	7.24906	3.7841	7.11794	18.8294	16.892
RASSF6	0	0.142723	0	0.348124	0	25.2363	48.3271	8.6932	33.3526	31.347	14.2878
COL22A1	0.0955469	0.142723	0.0958956	0.464165	0.235249	4.54624	1.26571	0.306819	0.813479	29.5966	27.3792
SDC2	110.357	85.1583	97.8614	141.454	103.227	8.81413	19.676	33.1876	32.59	28.3237	22.2412
VHLL	0	0	0	0	0	0	0	0	0	0.0530406	0
DUSP21	0	0.0475745	0	0	0	0	0	0	0	0	0
ACRBP	0.573281	2.09328	1.58228	3.13311	0.988044	1.25253	1.6109	1.02273	2.0337	2.17466	1.47805
UHRF1BP1L	102.808	63.3216	87.3609	93.3551	101.769	56.596	52.0091	44.7444	59.3839	53.3058	60.8113
NOP2	14.1887	24.596	17.0694	23.3823	14.8207	44.6273	43.3793	77.2672	46.7242	42.3264	38.7109
GAPDH	786.112	888.025	781.933	538.837	762.017	1318.08	1174.69	1934.44	1281.13	1141.12	2442.02
CHD4	296.387	353.669	274.789	218.912	293.261	277.32	275.234	294.597	254.009	325.351	313.347
AQP9	0.429961	0.380596	0.191791	19.0308	0	4.54624	16.5693	18.9205	16.2696	13.1541	49.2684
SLC47A1	13.0422	18.554	15.4392	8.35497	19.3845	4.87097	4.89024	4.60228	4.98256	3.925	1.47805
AC012254.2	0.525508	0.237872	0.383582	0.638227	0	0.649462	0.575322	0.357955	0.20337	1.06081	1.47805
KPNA1	122.826	94.6732	119.342	133.099	139.455	160.881	123.292	100.279	135.393	114.886	90.2316
ALPK1	75.6254	76.7376	89.5665	156.714	65.305	142.325	128.757	66.2217	100.261	170.207	83.0524
RPGR	26.2276	14.4626	31.7414	58.0786	22.4427	16.6541	17.4323	17.7444	14.9985	24.7169	17.9478
C6	0.14332	0.333021	0.623321	11.0239	0	0.0463902	0	0	0	0.159122	0
CHIC2	29.524	15.0811	23.9259	35.1605	29.2179	39.3389	36.1302	20.1989	40.0638	28.0585	37.2328
BRCA1	29.2374	29.7816	38.1185	30.8089	33.4524	33.3081	58.3377	37.5342	58.3163	56.3291	26.5346
LTO1	9.31582	16.4132	15.0556	13.1707	9.59814	18.6025	16.972	26.7444	18.4558	28.1645	6.40489
ALDH1A3	30.2884	30.971	23.1108	23.4983	34.2522	33.8184	40.1	99.307	30.0479	14.2679	348.891
AC087632.2	1.52875	0.333021	1.15075	1.16041	1.03509	5.56682	10.8161	3.52842	5.74519	3.50068	3.02649
CDR1	0.525508	0	0	4.69967	0	0	0	0	0	0	0
BOLA3	3.86965	4.09141	3.54814	4.93175	3.62283	6.49462	17.4898	26.8978	15.9645	6.68311	8.09409
CDC42EP3	286.497	156.568	234.944	99.5053	281.828	56.9671	74.6768	66.5286	64.7224	76.0072	127.746
TMEM72	0.382188	0.808766	0.623321	2.20478	0.282298	0.463902	0.345193	0.306819	0.355897	0.371284	0.422301
DLEC1	2.96195	4.18655	3.11661	5.16383	1.45854	2.96897	4.25739	3.47728	2.44044	3.34156	2.39304
FRG2B	0.14332	0.095149	0.0479478	0.116041	0.0470497	0.371121	0.115064	0.715911	0.20337	0	0.422301
ZNF3	25.1766	34.8245	24.1657	23.2082	25.548	26.0713	23.7033	24.6989	25.7771	34.9007	23.1561
CLEC4D	0.573281	0.237872	0.671269	0.870309	0	0.231951	2.24376	1.17614	0.966006	2.43987	0.703834
YBEY	5.82836	7.80222	5.99347	8.64507	7.10451	4.49985	11.4489	12.4773	11.2362	8.16825	4.92684
CLEC4E	1.19434	2.4263	1.34254	9.39934	0.282298	1.06697	5.75322	6.0341	7.52468	6.09967	8.02371
UQCRFS1	29.6195	48.7163	24.5972	26.8055	30.2059	38.0399	45.6806	74.9149	48.8596	30.8166	34.6286
PLSCR4	96.6457	81.4951	102.464	144.065	101.627	27.1383	36.9357	42.2387	31.3189	32.2487	14.6398
IGKV3-15	0.191094	0.570894	0.239739	0.232082	0.752796	48.7561	486.205	142.006	28.0142	137.11	2.1115
PNLIPRP2	0	0	0	0	0	0	0	0	0.0508424	0	0.21115
TCTE3	3.63078	3.52051	3.35635	4.93175	3.05823	1.29892	2.99168	2.86364	2.23707	4.29629	0.281534
UBE2G2	88.3331	99.2404	89.7583	73.5701	83.6544	53.859	70.4195	81.5115	58.5196	80.8869	47.7903
SMIM10	34.3013	22.4076	30.1592	23.9625	35.3343	1.02058	2.01363	3.57955	1.98285	2.81115	1.47805
EDDM3B	0	0	0	0.174062	0.141149	0.0927804	0.172597	0	0	0	0.140767
SETD2	238.198	167.462	217.06	234.345	243.153	164.036	190.259	121.961	150.494	169.465	155.266
GPR75	4.53848	5.66136	5.17836	7.8908	4.28153	6.1235	6.44361	8.23297	7.11794	5.41014	5.27876
REEP4	3.43969	8.99158	8.15112	6.84643	4.14038	48.2922	30.1469	77.6763	48.0461	28.748	57.5736
TNXB	642.935	627.983	598.58	586.878	534.626	10.577	23.3581	12.9375	8.33816	39.5152	3.16725
TMEM30A	233.947	175.74	193.421	192.512	259.573	163.757	200.385	176.267	152.578	180.762	195.173
COX7A2	14.9531	17.5074	16.9256	21.4676	19.5256	33.8648	45.2203	69.2388	32.59	25.0882	39.6259
GMDS	8.4559	12.8451	8.82239	12.9386	9.2688	7.88633	19.1582	12.1193	6.3553	12.5176	11.191
GET1	20.3515	21.9794	34.5704	26.6315	23.1485	10.8089	14.7283	12.375	16.9305	18.7233	9.43138
TNRC18	249.186	575.889	415.324	134.376	243.812	157.773	132.324	216.972	123.191	200.122	192.006
BLMH	23.839	28.3068	23.0629	23.3823	22.9603	45.2768	39.0069	51.4944	26.6923	21.2693	22.5931
KRTAP17-1	0	0	0	0.116041	0	0	0	0	0	0	0.140767
SLC6A4	2.19758	1.09421	1.58228	4.2355	2.07019	1.25253	0.575322	0.920457	1.42359	0.636487	0.563067
NTN4	69.4626	66.8422	47.9478	115.171	83.7956	12.1542	20.3089	16.5682	17.1847	25.6716	27.5903
JKAMP	30.2406	22.6455	31.9332	33.3038	33.8758	32.7051	55.5761	30.1194	43.0127	38.9848	23.6488
ENPP3	3.2486	2.28358	1.91791	6.61435	1.31739	1.02058	1.09311	1.07387	3.7115	0.636487	0.281534
ABCA6	90.3396	28.402	60.0786	175.802	53.4485	8.9533	14.3255	8.18184	3.7115	27.0507	3.87109
ABCA10	98.4611	28.2592	193.23	162.922	75.1384	26.7671	16.4542	13.9091	9.66006	11.8811	32.9394
ABCA5	163.815	72.0278	93.7859	170.116	140.49	226.709	128.7	106.159	86.8897	110.484	180.956
NPSR1	0	0.0475745	0	0.290103	0	0.231951	0.287661	0.255682	0.20337	0.477365	0.281534
MYLPF	8.16926	15.0811	18.364	0.174062	14.2561	0.139171	0.230129	0.460228	0.254212	0.371284	0.140767
WASHC5	79.4473	65.8907	68.6133	85.2323	81.4431	70.1419	115.007	78.0854	120.598	91.548	71.2984
RSBN1L	67.1217	47.2415	62.5239	41.1946	71.4685	47.086	51.5489	37.3808	51.0966	54.7909	32.0245
RPP25L	2.19758	5.99439	3.16455	2.14676	3.34053	4.08234	3.50947	8.07956	5.74519	4.08412	4.01186
LRRC18	0.14332	0.285447	0.143843	0.638227	0.188199	0.649462	2.70402	1.125	0.508424	3.44764	0.21115
KBTBD4	14.4276	20.8852	11.9869	13.8089	16.4204	13.5923	9.83801	10.9432	15.7611	13.101	4.57492
PABPC4	83.4125	113.608	95.8956	98.1708	78.9494	81.4148	136.812	173.966	105.447	126.343	82.8413
PCBP3	1.09879	3.37779	2.01381	25.297	1.50559	1.25253	4.31492	1.78978	4.6775	4.72061	1.47805
PGPEP1L	0.477735	0.713617	0.719217	0.754268	0.564597	0.0463902	0	0.255682	0.254212	0	0
TNFAIP8L3	42.0884	45.5764	32.0291	46.9387	45.7794	44.5346	17.3172	27.4603	20.3878	26.8385	38.6405
CCDC175	0.382188	0.380596	0.767165	0.580206	0.611646	0.0927804	0	0.0511365	0	0	0
ARPIN-AP3S2	21.1636	28.6398	25.6521	20.4232	16.3733	24.726	0	23.6762	25.1162	17.8747	12.1763
ADPRHL2	7.30934	10.514	5.17836	4.00342	6.53991	19.623	12.1968	14.8807	19.1676	14.4801	13.4432
SPATA31D3	0	0.285447	0	0.348124	0	0.0927804	0.115064	0	0.152527	0	0
ARSD	25.8454	28.0689	19.1791	14.8533	15.2912	13.6387	18.4103	19.9432	17.9982	22.3301	8.51639
PNPLA4	12.7555	9.37217	11.028	10.3857	12.1388	7.74716	10.9887	9.05116	11.8463	7.79697	5.70106
MPPE1	17.6284	24.3581	18.412	14.215	16.3733	21.525	23.9909	17.233	22.9299	30.7105	13.7952
HECW2	5.68504	12.5121	9.30187	51.2322	14.209	28.1588	43.3218	31.3467	30.7088	38.1362	23.2265
IGHV1-2	0	0.618468	0	0	0.235249	3.47926	2.99168	72.5627	19.6252	11.1385	0
IGHV1-3	0.14332	0	0	0.116041	0.0940995	2.69063	112.533	11.8637	3.55897	19.9433	1.33729
SNAPC4	5.92391	15.319	12.3226	4.64165	4.79907	12.4326	11.7366	15.0853	5.64351	14.6922	9.00908
IGHD2-2	0	0	0	0	0	0.0463902	0.115064	0	0.0508424	0.0530406	0
TCHH	0.382188	1.37966	0.86306	1.39249	0.188199	323.293	2.76155	4.55115	1.6778	2.28074	0.633451
VCPKMT	0.764375	0.570894	0.719217	1.79864	1.92904	1.39171	2.18623	0.971593	0.915163	1.75034	0.914985
TMEM52B	0	0.190298	0	0.406144	0	1.11336	1.03558	3.37501	1.72864	11.2446	1.12613
LCE2B	0	0	0	0	0	106.744	0.0575322	1.84091	0.20337	0	0
IGHV3-7	0.0955469	0.237872	0	0.0580206	0	4.7318	12.0818	19.8921	0.813479	8.64561	0.21115
DAD1	12.7555	19.6958	14.3364	36.2629	11.8565	32.3803	48.6723	44.0285	47.5377	35.1659	39.9778
SEC23IP	61.9144	49.5726	57.0099	58.9489	65.8226	53.3951	66.7949	76.449	60.7567	75.795	50.1834
SPATA20	41.3718	83.0175	40.6118	23.3243	35.5696	19.2983	28.8237	26.1819	23.7434	29.1193	13.2321
CACNA1G	2.77086	19.0298	2.82892	2.08874	3.66988	2.64424	1.66843	7.46593	1.57611	2.01554	3.16725
SYCE3	0	0	0.143843	0	0	0.185561	0.230129	0.357955	0.355897	0	0.140767
PRSS51	1.28988	1.23694	1.39049	2.08874	0.658696	0.324731	1.43831	0.664774	0.305054	1.32601	0.140767
NRROS	3.00973	11.4655	5.99347	7.31059	3.34053	5.42765	13.2899	8.48866	9.50753	11.6689	2.74495
SLC9B1	2.96195	1.76026	2.39739	2.08874	2.91708	1.85561	2.24376	1.73864	1.98285	1.80338	0.985368
EMCN	221.86	132.4	159.091	94.2254	301.118	11.5048	35.67	28.0228	7.21962	27.1568	10.4167
H2AFZ	21.3547	18.3638	17.453	10.2116	18.961	35.7668	63.2279	90.8184	72.5521	33.2034	51.7318
DNAJB14	168.354	81.9708	145.809	146.618	176.907	112.682	151.828	74.3013	130.818	128.942	70.5946
MT-CO2	1481.84	1047.92	1651.47	1909.28	1610.89	1402.75	1711.64	1529.08	1442.2	1513.35	1844.12
GLMP	18.5361	32.1604	20.9532	35.5666	15.15	49.3128	38.8918	47.9149	51.0966	58.7159	49.4092
SLC9B2	26.1321	18.7443	22.919	34.2321	24.9834	7.19048	14.9008	10.9432	10.7786	14.1088	3.58955
BDH2	34.3013	42.4364	39.7967	39.396	35.0991	9.37082	17.0295	11.9659	16.1679	15.2757	6.26413
PICK1	4.15629	13.4636	8.82239	5.51196	4.28153	9.88111	5.63816	8.94888	9.60922	7.5848	10.9798
DEPDC5	26.0843	27.5456	28.9605	31.099	16.985	28.53	32.1605	32.8808	25.6754	41.1595	28.1534
SLC16A8	0.621055	4.80502	1.77407	1.04437	0.846895	0.371121	0.402726	1.125	1.62696	0.371284	0.351917
BPTF	368.333	239.205	318.229	346.905	375.504	279.547	259.068	193.296	231.231	259.899	361.982
TTC28	249.377	242.677	236.479	182.417	227.485	27.3702	40.5027	46.2785	40.4197	42.4855	25.5492
HOXB8	0.238867	0.856341	0.527426	0.638227	0.282298	0.185561	0.805451	0.613638	0.406739	0.318243	0.140767
EEF1AKMT4-ECE2	0	0.285447	0	0.348124	0	0.231951	0	0	0	0	0
SNRPD2	31.0527	31.2564	31.4058	28.198	32.6055	38.4111	62.7101	105.239	94.6177	41.1595	50.5353
OPA3	21.9758	38.6305	27.7138	29.2424	29.5943	30.3392	29.6866	39.6819	41.8942	30.6575	23.0858
FOSB	140.12	20.6949	342.395	982.753	17.0791	58.0341	13.8653	12.5796	24.3535	50.6007	139.43
EML2	9.50692	16.0802	12.2746	10.6758	6.86926	26.6744	27.5004	40.2955	33.2509	15.647	34.5583
RTN2	4.53848	8.32554	4.3153	9.74746	5.69302	2.59785	5.1779	10.6364	5.23677	4.72061	9.71291
AL139353.1	0.812149	2.33115	1.67817	1.39249	0.846895	0.835023	1.03558	1.17614	0.406739	1.06081	0.633451
TMC4	0.716602	3.80596	2.92482	3.36519	0.705746	6.21628	7.42166	1.94319	15.2527	12.9419	24.423
PEPD	22.2147	46.956	27.4261	34.2321	22.8191	17.4891	25.7169	27.1023	30.3021	27.2629	16.6105
CYP2S1	2.38867	5.85166	3.35635	7.48466	1.22329	27.231	22.38	24.1364	75.6027	35.2189	64.6824
AXL	238.724	295.533	285.673	224.482	247.482	66.3843	66.6223	65.3013	103.617	180.868	52.9283
NFKBID	3.2486	9.65762	5.3222	10.5597	3.05823	8.67496	10.5284	5.62501	21.0488	17.5034	10.7687
CLPTM1	75.5298	94.3878	78.059	74.3244	73.0682	94.1721	97.6897	144.103	126.648	112.287	103.745
ACY1	3.82188	5.23319	2.44534	5.80206	1.64674	6.95853	11.3914	16.7216	7.52468	4.29629	6.75681
TG	1.6243	1.04664	2.15765	2.61093	0.329348	2.18034	9.20516	5.77842	4.98256	6.47095	6.61604
SIRT1	55.4172	31.8749	41.8584	56.5121	51.5195	22.9167	28.8237	25.6705	26.3872	30.9227	14.9213
SYT17	2.62754	4.09141	2.97276	4.11946	2.39954	1.85561	2.70402	2.0966	3.15223	5.3571	1.75959
GEMIN8	20.9248	23.93	21.3368	21.0615	20.8901	14.4273	15.3611	13.2443	14.1342	15.3287	11.0502
PCDHGC3	100.659	186.682	103.04	102.464	100.922	77.518	43.782	74.6593	78.5515	58.769	88.5424
MS4A8	0	0.142723	0	0.116041	0	0.139171	0	0	0	0	0
TMEM159	35.3046	31.7798	27.0426	18.5666	34.9109	68.2399	23.9909	41.7785	52.266	22.5953	105.505
MASP1	167.35	98.0986	62.9555	23.5564	140.961	6.95853	27.7881	205.415	12.9648	9.38818	7.10873
ATP13A4	1.14656	1.23694	0.815112	2.37884	1.08214	139.078	26.5799	10.0739	14.8968	1.4321	10.5575
IGKV1-16	0.14332	0.333021	0	0	0.0940995	10.3914	193.021	61.1081	11.1853	25.8308	0.21115
NEU2	0	0.142723	0	0.232082	0	19.623	0.747919	7.0057	1.57611	0	0.703834
CIB2	19.4916	27.4505	13.4733	2.78499	17.5025	6.91214	5.06284	4.70456	5.49098	4.29629	3.65994
SUPT5H	95.8813	137.062	114.068	69.9728	89.0651	91.8525	98.7253	153.256	117.395	113.454	165.049
PIGV	6.64051	10.7518	7.14422	8.00684	6.25761	7.97911	10.8161	7.82388	7.77889	10.9794	6.82719
HOXD3	6.87938	10.9897	11.6513	6.90445	7.76321	4.68541	3.7396	7.77274	3.60981	3.3946	1.40767
CHN1	35.0657	25.4048	21.2888	25.0069	33.3112	14.7985	58.7404	40.9092	20.7437	24.5578	26.5346
MTX2	11.7045	7.18375	11.5554	6.38227	13.0798	13.9634	15.7638	19.0228	12.3039	10.0777	12.9506
PDE11A	0.429961	0.713617	0.575373	5.10581	0.0940995	0.927804	0.172597	0.409092	0.20337	0.159122	0.633451
LCOR	208.722	142.438	175.825	172.379	205.372	193.03	181.802	178.466	248.264	185.112	197.285
KCNE1B	0	0.666043	0.287687	0.98635	0.0940995	0.278341	0.115064	0.153409	0.660951	0.848649	0.281534
MOB1B	71.5169	52.6174	74.7986	62.9523	102.004	46.251	55.7487	39.3751	62.6379	56.5413	39.0628
CDCP2	0	0	0.287687	0.232082	0	0	0	0.204546	0	0	0
PAXIP1	22.5491	22.027	21.6724	29.1844	20.7019	34.8854	30.0894	27.3069	36.6065	34.7946	23.6488
STEAP2	80.0683	35.6809	54.3728	90.28	88.3594	16.1902	49.075	24.8012	18.9642	49.0095	39.9074
SSBP3	70.1314	69.9821	65.3049	78.908	66.1049	52.4673	49.6503	41.3694	70.7726	49.8581	44.06
HTR5A	0	0.095149	0	0.638227	0	0.278341	0	0	0	0.106081	0.140767
SNX33	103.477	156.948	117.472	88.4234	100.498	81.4611	48.7873	80.6934	97.2107	79.0305	112.473
ARRB1	55.2261	73.8356	46.7491	76.065	45.9205	41.7975	54.5406	51.7501	78.399	43.5994	20.552
SPERT	0	0	0	0	0	0.139171	0.230129	0.409092	0.305054	0.159122	0.140767
KCNB1	129.084	86.5856	84.3402	45.8363	100.498	2.13395	1.09311	2.25001	5.13508	1.90946	1.90035
TENT5D	0	0.190298	0	0	0	0	0	0	0	0	0
MCEMP1	0	0.333021	0	0.348124	0	0.371121	0.460258	0.971593	1.27106	0.371284	2.67457
FAM237A	0	0.095149	0	0.116041	0	0	0	0	0.152527	0	0
CUL7	20.0171	43.3879	20.4737	27.5018	15.8558	21.7106	31.2975	32.0114	19.2184	42.4325	23.2265
OR5L1	0	0	0	0	0	0.0927804	0	0	0	0	0
SMIM5	1.48098	5.80409	1.96586	3.07509	1.64674	13.8707	5.3505	4.44887	3.30476	4.24325	8.44601
FANCD2OS	0.0955469	0	0.0479478	0.290103	0	0.417512	0.230129	0.153409	0.355897	0.159122	0.281534
GAP43	0.334414	1.8554	1.48638	1.56656	0.564597	0.278341	0.632855	2.86364	0.101685	0.795609	2.67457
NCAN	0	0.142723	0	0.638227	0	0.324731	0.115064	0.204546	0.305054	0	0.21115
GDF1	0.429961	1.99813	0.958956	1.39249	0.376398	0.417512	0.115064	0.409092	0.305054	0.212162	0.422301
PIGS	27.8519	40.8189	27.1384	36.8431	24.3247	43.282	46.4285	41.6251	45.9107	48.7973	38.8517
TSEN2	18.6794	20.7901	20.234	33.5359	17.8789	14.381	14.7858	16.5682	8.94827	16.0183	9.07946
ADAMTS2	16.0519	51.2377	36.5362	37.1332	18.8199	38.875	95.2734	94.6025	147.189	189.461	88.0497
TPPP3	22.5968	57.2797	38.0705	7.13653	35.946	4.82458	3.10674	5.77842	1.47443	8.22129	9.71291
DEFB105A	0	0	0	0.116041	0	0	0.115064	0.306819	0	0	0.281534
MISP3	0.907696	1.18936	1.1028	0.812288	0.940995	1.15975	1.6109	0.920457	1.27106	1.27297	2.39304
TBX4	87.2821	103.237	86.8335	32.2594	67.14	1.25253	4.31492	5.62501	3.60981	4.93277	1.97074
SLC35B1	12.4689	17.4123	12.9939	20.7134	15.0089	25.9321	44.4724	33.9546	34.5728	35.0068	19.637
CYSTM1	33.2026	36.0615	31.1181	35.5666	35.052	9.50999	18.0651	11.8637	15.5578	17.2912	23.2265
ZNF584	9.84133	9.61005	8.34292	10.0956	8.56305	8.35023	7.88192	9.2557	12.2022	9.49426	5.77144
ENDOU	0.525508	0.713617	0.719217	3.07509	0.893945	28.6691	5.46556	29.7614	83.4832	1.4321	5.63067
RERGL	1.28988	7.61192	0.86306	63.3585	4.98727	0.231951	0.115064	0	0.254212	1.16689	0.21115
SLC26A10	1.4332	6.85073	3.3084	3.19113	2.16429	0.139171	0.632855	0.613638	0.508424	0.530406	0.351917
ACVR1B	35.1135	60.6099	48.5711	74.4404	38.2514	58.0805	40.6753	54.4092	60.3499	54.3136	82.7709
TMPRSS11E	0	0.237872	0	1.21843	0	69.9564	100.279	125.591	62.6379	10.1308	233.391
OS9	123.303	176.93	136.603	114.475	106.144	115.975	152	192.836	130.868	191.052	176.803
LSG1	40.0342	41.818	39.0774	62.4882	45.7794	104.1	143.888	54.9717	92.7874	62.6409	49.9722
AC017083.3	17.7717	11.7509	16.3022	39.0479	16.2322	10.9945	19.3308	13.5512	26.8956	11.9872	7.46064
VWA8	96.8368	75.8337	88.0801	86.1026	110.473	64.436	81.0629	47.0967	64.9258	67.7859	54.6175
RGCC	8.74254	9.84792	12.0828	41.3107	15.15	15.2624	21.2294	15.5966	15.6595	13.7906	19.9889
FOXD4L4	0.477735	0.570894	0.527426	0.98635	0.0470497	0.835023	0.862984	0.971593	0.864321	0.477365	0.21115
ZXDB	37.4066	30.638	29.2961	35.3345	33.123	15.9582	15.246	12.2216	12.8631	16.2304	14.499
ZNF568	27.2786	14.8908	22.919	19.0308	25.501	3.89677	6.32855	5.01138	4.72834	7.53176	3.02649
KLHL5	92.3939	82.5417	96.7107	85.2323	129.293	77.6572	110.404	73.2786	92.6349	123.266	128.45
ST18	1.00324	1.61753	1.29459	2.14676	0.188199	2.59785	1.66843	1.22728	2.49128	3.23548	0.914985
FAM149A	37.12	35.5857	25.6041	19.843	33.2642	1.53088	3.85466	2.30114	4.47413	3.3946	1.6892
PXDNL	1.14656	1.52238	1.15075	1.50854	1.03509	1.76283	1.43831	5.11365	1.72864	4.13717	0.351917
SNTG1	0	0.42817	0.143843	0.696247	0.235249	0.603072	0.230129	0.102273	0.254212	0.0530406	0.0703834
AF241726.2	0	0	0	0	0	0	0	0	0	0	0
IFT80	29.5718	20.2667	31.9812	37.4813	30.0648	37.6224	65.5292	19.841	31.1664	39.7274	21.3262
SLC2A8	4.77735	9.89549	5.60989	3.59728	4.04628	11.5512	8.05451	8.84661	7.42299	7.90305	3.44879
STXBP1	63.8253	77.6891	75.326	108.208	66.5283	46.6685	33.944	19.6364	31.1664	40.7882	50.6761
PCBD2	7.7393	4.6623	7.57575	4.00342	3.43463	2.8298	2.93414	4.60228	4.06739	4.45541	1.6892
ANGPTL2	128.272	112.514	149.07	171.799	167.544	18.4633	44.4149	41.4717	47.7919	95.6852	64.2601
Z83844.3	0	0	0	0	0	0	4.08479	4.24433	0	0	6.40489
ADAT1	23.6001	43.3879	25.2205	36.3209	27.477	39.1997	54.0803	39.6308	35.488	55.9578	25.7603
MOB3A	90.5785	154.998	101.841	110.819	85.9128	104.703	128.412	122.012	110.836	109.104	157.237
KRCC1	22.8835	17.9356	20.3299	24.4267	28.9826	11.18	23.0129	13.5512	32.8442	14.1088	11.5429
IGKV1-39	0	0.142723	0	0.116041	0.141149	11.9687	165.52	74.199	35.8947	84.2815	3.3784
RAB5C	84.4157	112.323	82.0387	116.563	98.0987	100.528	123.579	130.909	146.172	116.954	116.977
SYNJ2	73.5711	75.1677	70.0038	48.3312	67.14	40.6842	51.8941	60.8524	50.5374	57.0717	74.7472
DHX58	9.22028	15.7947	10.117	10.2696	6.25761	31.9628	23.7608	23.0626	28.3701	28.2706	13.0913
RAB18	113.032	58.6118	98.3889	116.099	116.307	198.504	128.354	144.103	149.07	89.7447	163.36
EXOC8	36.8333	27.8311	24.8849	29.5325	36.5106	52.792	36.4179	42.4944	39.9621	34.1051	31.5318
RARS2	70.5136	50.429	74.6068	86.4507	77.9144	64.6679	89.5777	75.5286	49.4697	87.4639	53.5618
SCML4	1.05102	1.76026	2.82892	3.77134	1.31739	7.00492	21.8623	10.5341	10.9311	22.8605	1.61882
HAGH	16.0041	23.93	21.9601	12.1263	14.5854	13.4995	13.6927	21.733	10.3719	13.5784	14.499
ZNRD1	2.53199	4.80502	2.92482	3.24915	2.25839	4.12873	7.76685	9.00002	3.55897	4.66757	3.87109
AC240274.1	162.716	131.639	114.547	96.1401	135.927	27.6022	48.4421	34.0058	36.6065	60.0419	17.3143
EEFSEC	16.4818	22.8833	15.583	15.7236	14.7736	31.9164	20.9417	19.7898	17.7948	19.2007	14.5694
PHLPP2	43.3783	42.3413	37.8788	45.4301	46.1558	16.6077	25.6018	19.125	21.7097	28.0585	15.977
USP53	227.545	118.318	206.032	395.7	206.266	218.266	89.29	99.1536	95.3804	67.6798	251.691
SETD7	273.694	229.214	211.785	330.659	280.652	91.7134	109.311	117.665	120.497	96.8521	73.4099
ACTR3B	6.49719	6.56528	8.96624	8.58705	7.15156	8.72135	7.82438	9.46025	4.37245	10.5551	4.92684
NACC2	206.142	324.363	228.231	61.0957	202.69	28.9475	23.0704	49.1933	24.9128	23.2848	18.722
ARHGAP24	59.0002	41.0568	62.6198	45.6042	41.1215	12.479	19.1582	19.1762	24.6077	18.9355	20.3408
PELI2	66.1662	43.1976	61.3732	66.7817	47.285	4.03595	12.7146	8.89775	18.71	21.3754	9.71291
KRT33A	0	0	0	0.174062	0	0.278341	0.115064	0	0	0	0
ACTR5	8.79032	8.65856	7.91139	7.02049	6.91631	9.41721	14.5557	11.6591	10.8294	17.8747	5.48991
WFDC2	9.88911	13.9393	12.3226	0.174062	5.59892	0.185561	0.862984	0.306819	2.79633	1.21993	2.18189
CST4	0	0	0	0.0580206	0	0.185561	0	0.153409	0	0.424325	0
AHCY	21.4025	34.7294	21.145	19.669	18.5846	49.6839	62.3649	114.904	44.5888	44.9254	52.2245
EPPIN	0.191094	0.380596	0.143843	0.406144	0.517547	0.510292	0.115064	0.153409	0	0.106081	0
TSPAN4	24.6989	49.0493	32.173	40.1503	22.1604	6.44823	19.6185	16.6705	16.9814	28.3767	11.0502
KNL1	0.621055	1.33209	3.35635	1.91468	0.988044	33.772	52.7571	52.3126	83.229	31.8774	20.6223
ALG14	11.5612	9.3246	9.58956	15.0854	12.5623	6.86575	14.2105	10.8409	6.15193	7.63784	5.84182
HAUS2	20.9725	18.3638	18.1243	25.355	25.2187	18.9272	30.7797	27.8694	30.7597	20.1554	17.9478
RTF1	103.334	87.6798	97.1422	72.2356	98.9926	80.1158	72.0304	83.6081	87.9065	60.4132	74.3249
PARP6	52.8374	61.0856	68.2297	83.3176	53.2603	67.0338	77.4384	69.5456	100.719	70.7561	55.3214
RPLP1	44.9548	59.2302	47.3245	44.966	41.9684	58.0805	85.2052	134.489	73.7215	54.5788	86.7828
SOBP	117.236	116.462	129.747	98.1708	128.587	2.3659	7.07647	5.16478	4.6775	10.5551	6.33451
POP7	3.82188	4.13898	4.4112	2.84301	3.95218	10.1131	7.01893	11.7614	8.43984	7.26656	8.86831
BNC2	259.935	167.367	216.868	258.946	203.49	8.44301	37.6261	30.6308	33.7085	39.8335	28.2941
HECTD4	215.649	267.844	249.76	238.058	210.595	167.84	157.466	192.58	183.694	212.268	160.967
AC007325.4	0.382188	1.18936	0.911008	0.754268	0.658696	1.71644	1.03558	4.85797	1.11853	0.90169	1.61882
C1QL1	0.334414	0.666043	0.383582	1.91468	0.282298	1.06697	1.6109	0.920457	0.813479	0.636487	2.18189
CENPO	5.97168	9.99064	8.53471	13.4028	4.56382	15.216	23.4156	27.4603	32.2341	23.2318	11.5429
LRPPRC	204.661	155.806	156.933	131.765	208.383	137.593	176.394	214.466	157.001	132.124	100.015
NDUFA7	11.1312	13.1306	12.4664	9.51538	7.9514	14.8449	16.6843	21.9887	26.133	13.2071	13.4432
MTCH1	78.444	136.444	84.8196	66.3175	70.2923	90.2289	82.8464	103.858	63.1971	98.4964	182.715
ATRX	395.325	231.83	356.06	228.195	427.776	159.165	214.423	134.233	165.34	217.201	135.136
C1QL2	0	0.095149	0	0.174062	0	0	0	0	0	0	0
RALB	71.8035	73.4074	70.4833	65.9694	76.4088	114.584	93.9501	95.8809	117.039	68.8467	110.15
THNSL2	19.396	26.1184	21.2888	29.7646	12.5623	9.4636	4.31492	4.19319	19.1167	6.25879	10.5575
PDGFB	10.9879	24.5009	14.3364	19.9591	9.64519	8.62857	20.5965	16.0569	16.5746	31.7713	25.0565
PREB	16.6729	33.54	21.6245	19.843	15.8087	23.6126	49.0175	36.2046	38.4877	29.3314	21.8892
TMEM218	12.7077	13.083	11.4595	12.7645	11.9506	27.7877	20.1363	22.6535	15.3544	11.5098	8.30524
DCTN6	29.2374	16.4132	22.967	24.1946	31.194	25.8393	25.7744	46.7387	32.1832	15.1166	26.4642
PPP1R3E	18.2017	30.4952	19.4668	26.4574	17.7377	14.149	18.2953	14.1648	17.6932	23.7622	5.84182
RPL3	633.572	692.589	530.446	463.643	524.228	491.411	602.305	849.53	431.195	429.204	582.493
ZMAT5	7.50043	10.6091	8.29497	4.00342	6.49286	9.74194	14.8433	33.341	8.54153	6.57703	6.75681
R3HCC1	15.7175	28.1165	17.453	10.5597	13.6444	8.58218	15.8789	21.8353	16.1679	11.2976	13.8655
CALCA	0	0.0475745	0.0958956	0.812288	0.188199	0.139171	0.172597	0.0511365	0.254212	0.371284	0
PHKG2	5.25508	7.04102	5.22631	4.64165	4.42267	20.6436	11.5064	5.4716	16.9814	22.7544	15.9067
SASS6	13.2332	5.32834	13.809	10.7338	12.0918	15.3551	23.243	16.4659	30.658	18.8294	7.46064
MFSD14A	48.0123	40.581	35.9129	15.3174	42.0154	39.8492	54.7132	35.4376	62.9938	42.8568	50.6057
SPRR2E	0	0.190298	0	0.174062	0	219.101	183.7	665.439	57.5028	1.16689	157.87
MEP1A	0	0.285447	0	0.290103	0.0940995	1.15975	0.862984	0	0.966006	0.848649	0.422301
CCL13	0.668828	1.66511	2.44534	13.6929	0.376398	4.63902	10.9311	2.60796	21.8622	18.4051	3.58955
CYTH2	26.0365	53.0931	34.9539	33.4779	23.9954	39.6636	37.3384	63.1536	59.1806	52.5102	52.2245
CFAP65	0.0955469	0.142723	0	0.754268	0	0.835023	0.115064	0.409092	0.20337	0	0
WFDC10B	0.0955469	0.42817	0	0	0	0	0	0	0.101685	0	0
PRSS16	0.191094	0.190298	0.239739	0.522185	0.235249	3.10814	6.61621	6.28979	3.81318	5.3571	2.32265
SRPRA	116.902	139.964	119.678	131.591	117.577	107.44	201.535	169.313	128.021	138.701	108.742
AL645941.2	0	0	0	0.638227	0	0	0.51779	0	0	0	0
DLX3	4.34738	5.99439	2.54123	2.66895	5.31662	48.988	3.96972	19.0228	24.8619	6.68311	2.46342
SPA17	5.54172	5.32834	7.43191	12.0103	6.25761	4.91736	8.5723	4.75569	10.321	5.46318	2.74495
HUWE1	793.517	824.561	737.389	765.988	765.781	609.428	636.019	613.024	760.958	744.584	625.99
SOST	15.813	37.2508	33.4676	1.33447	16.2792	0.278341	0.172597	0.409092	0.20337	0.318243	0.140767
ZC3H14	120.676	76.8328	107.739	98.4609	109.814	75.5232	78.1288	69.0854	79.365	79.3487	47.2273
AC010542.3	0	0.903915	1.05485	0.116041	0	0.371121	0.172597	0.613638	0.254212	0.318243	0.422301
HEXD	11.4656	24.5484	16.8776	14.215	8.0455	9.37082	15.3611	11.5057	10.5752	20.3676	9.29061
TIAM1	21.2592	33.2546	26.8987	42.7612	19.4786	211.354	87.3915	103.909	175.864	67.3615	213.262
TSPAN7	80.7849	69.2209	73.2163	57.4984	79.1376	5.98433	10.8736	7.92615	2.74549	10.3429	10.7687
BDKRB2	9.65024	22.4076	9.87725	11.0239	9.50405	34.5143	33.1961	42.0342	41.8942	11.4568	36.8809
DTYMK	7.11825	13.3684	5.17836	8.70309	6.86926	11.6439	15.7638	16.9773	21.0488	14.2679	8.79793
AC003002.3	0.14332	0.523319	0.143843	4.11946	0.0940995	0.185561	0.172597	0.204546	2.64381	0.212162	0.492684
ATG4B	27.5653	54.3301	35.7211	27.1536	26.8654	27.9733	27.9031	29.8637	37.6234	34.5294	32.1652
ING5	19.2527	32.3031	24.5493	19.0308	14.9148	12.247	19.6185	18.358	14.4901	20.5797	5.48991
TAP1	27.422	49.7629	35.2416	26.9216	21.0783	391.997	355.204	230.421	222.791	447.662	204.886
OCLN	4.15629	3.09234	3.69198	9.05121	6.21056	107.44	11.9092	31.9603	34.5728	1.9625	78.196
CFAP299	0.0955469	0.190298	0.143843	0.812288	0	0.324731	0.230129	0	0.0508424	0.106081	0.422301
AP003108.2	11.9434	12.8927	13.1856	13.2287	10.4921	12.7109	11.7366	15.0853	17.5406	17.3443	9.07946
C11orf71	5.54172	3.61566	6.56885	9.22527	5.92827	2.96897	4.02726	4.50001	3.91487	3.81892	1.40767
HARBI1	1.09879	1.18936	0.958956	0.696247	0.658696	2.18034	3.22181	2.45455	2.64381	3.02331	0.774218
MPG	6.49719	16.318	7.04833	4.00342	5.45777	9.74194	12.1393	20.3012	6.7112	11.1916	14.2878
MLYCD	23.1224	38.012	31.1181	36.495	20.8901	13.6387	18.2953	13.6023	10.982	19.4129	4.71569
COL10A1	17.1507	14.6054	19.5148	11.7782	17.2673	8.67496	22.1499	26.6421	44.9447	24.6639	17.0328
AMD1	100.945	86.0622	80.9838	96.9524	102.286	123.305	142.91	118.841	129.75	95.473	79.6037
SLC25A31	0.0955469	0.095149	0	0.116041	0	0	0.230129	0	0	0	0
TRBJ1-1	0	0	0	0.0580206	0.0470497	0.0463902	0.172597	0.102273	0.101685	0.159122	0
BATF	0.525508	0.856341	0.479478	0.464165	0.423448	3.43287	6.38608	2.50569	6.50783	7.95609	1.40767
HNRNPU	651.678	423.936	620.54	551.486	647.875	515.395	519.056	498.734	473.953	551.039	357.477
SSX2B	0	0.095149	0	0.0580206	0	0.0927804	0	0	0	0	0
ASCL3	0	0	0	0.348124	0.0940995	0	0	0	0	0.265203	0
KLK3	0	0.285447	0	0.348124	0	0.417512	0	0.102273	0.101685	0	0
GPR32	0	0	0	0.174062	0	0.0927804	0.115064	0	0	0	0
ACP4	0.14332	0.570894	0.383582	0.348124	0.235249	0.371121	0.345193	0.511365	1.16938	0.371284	0.21115
SIGLEC10	0.238867	2.37872	0.911008	6.55633	0.705746	16.5149	18.4103	16.9262	27.7091	53.4649	11.191
PALD1	33.3936	62.3702	37.687	20.8874	32.5584	21.6178	17.6049	16.3125	20.8962	33.5216	6.12336
IP6K2	21.9758	26.832	27.6179	37.7714	17.8789	61.8381	39.4096	43.1081	43.4194	45.9331	46.805
TRAPPC11	78.9218	60.7526	71.4902	90.8602	83.0898	67.6369	66.3347	51.3922	82.5681	69.3771	49.3388
TLE2	25.1766	74.5968	42.4817	38.9898	27.7593	1.15975	5.98335	7.92615	4.83003	6.63007	4.36377
PRRT3	3.2486	8.46826	4.79478	2.03072	3.52873	2.45868	1.7835	2.96592	1.01685	1.90946	1.33729
TOP1MT	7.59598	12.2266	11.6513	6.61435	5.31662	9.83472	16.9145	26.1819	17.6423	14.7983	13.7248
IL17RE	4.53848	10.7994	6.08937	18.5666	4.28153	26.7207	10.5284	19.5853	11.7446	10.9794	35.1213
EVPL	0.716602	0.570894	0.335635	1.91468	0	376.595	56.8994	197.949	114.497	29.5966	606.564
IL17RC	18.3928	48.8114	25.1246	18.4505	15.7146	24.494	13.405	16.9262	11.0328	20.0493	24.8454
MRPL43	20.6381	23.5969	24.1657	13.8669	21.8781	21.3859	22.1499	27.1023	25.0145	19.1476	18.722
ITIH1	1.00324	1.33209	0.383582	0.522185	0.0470497	0.835023	0.345193	0.204546	0.305054	0.318243	0
ITIH4	4.77735	6.66043	4.69888	3.82936	1.88199	1.20614	2.53142	1.89205	1.72864	3.3946	1.2669
RIDA	2.86641	2.236	3.2125	2.72697	3.29348	4.22151	8.51477	6.59661	9.04995	4.66757	3.09687
GDF2	0	0.190298	0	0.348124	0	0.0927804	0	0	0	0	0
PPDPF	74.1444	96.6714	64.8254	26.7475	54.4365	112.867	57.2446	119.915	53.893	99.6633	99.0999
PCDHGB1	13.9498	12.7975	11.5075	9.51538	15.3382	1.94839	1.26571	2.45455	0.406739	11.828	3.23764
KANTR	74.8132	33.8255	51.8316	34.6963	44.3679	20.2725	22.7252	37.5342	41.6908	63.2244	8.30524
DNAJC27	21.7369	14.5578	19.5148	16.0137	20.1373	9.83472	12.7722	8.07956	8.89742	9.17602	3.87109
BLOC1S5-TXNDC5	0	0	0	0	0	0	0	0	0	0	0
VPS13B	345.163	254.571	320.147	278.267	327.231	173.128	284.439	193.04	226.503	249.185	112.191
RAD51	0.621055	0.42817	0.575373	1.21843	0.376398	4.63902	6.90387	8.43752	9.91427	3.07635	4.78607
EXOC3L4	0.238867	1.47481	0.86306	0.812288	0.0940995	1.39171	0.172597	0.255682	3.25391	3.6598	0.914985
CCNB2	3.39192	5.28077	6.5209	12.0683	5.59892	17.1644	26.6374	29.8126	49.0629	19.6781	13.9359
PLEKHF1	18.6316	19.5055	13.9049	10.7338	11.2919	9.64916	13.0598	9.05116	18.9134	15.7531	21.9596
RNF111	75.5776	52.7601	68.853	81.3449	74.2445	72.4151	79.7397	54.5626	91.1096	68.6345	52.9283
PRPH2	3.39192	6.56528	4.69888	3.88738	1.92904	0.881413	2.01363	1.78978	0.813479	1.90946	0.422301
MAP2K6	53.6496	55.2816	49.0026	67.8261	62.0586	11.0873	31.1249	18.358	27.4041	18.1929	4.43416
CLMN	93.206	128.213	147.967	175.802	76.5029	16.886	35.4974	45.9206	36.6065	33.4156	34.4879
PLCH2	0.764375	2.33115	0.671269	1.27645	0.235249	32.5659	33.7714	11.0455	26.9973	25.4064	51.943
SGCE	93.5882	48.8114	66.6474	67.652	87.983	5.42765	14.7858	14.0625	12.0497	11.775	7.53103
RBM48	15.5741	12.0363	14.4323	18.1024	15.4794	20.0406	19.2158	15.0341	23.7943	21.9058	9.92406
ZG16B	0	0.095149	0	0.174062	0	2.8298	1.49584	0.255682	0.508424	0.265203	0
CASD1	51.4042	28.402	41.2351	43.6895	49.214	18.5097	29.3414	13.5	19.9302	27.8463	9.361
TDRD5	0.286641	0.285447	0.335635	1.16041	0.188199	0.231951	0.115064	11.5568	2.08454	0.0530406	0
FLYWCH2	9.69801	17.222	12.3226	3.59728	11.1508	7.32965	7.82438	12.9375	8.54153	7.26656	6.54566
ZNF716	0	0.142723	0	0.290103	0	0.556682	0	0.0511365	0	0	0.703834
SLFN5	116.711	100.953	127.253	171.103	124.211	147.289	400.77	288.359	467.242	400.297	203.478
PAQR4	0.955469	3.04477	1.43843	4.06144	0.517547	7.83994	11.7366	17.3353	14.6935	19.3598	18.3701
HOXB5	0.573281	1.80783	1.29459	2.66895	0.376398	1.85561	1.43831	1.6875	0	1.6973	0.985368
AGAP1	156.171	146.434	156.981	95.9661	154.558	30.8495	38.5466	44.4376	25.5737	42.0612	31.8837
PCDHGA3	20.3515	17.5074	18.5558	20.6553	22.1134	0.463902	1.38077	1.32955	0.457582	2.54595	1.90035
SKA3	2.81863	0.42817	0.719217	1.79864	0.188199	7.93272	16.4542	8.79547	12.7106	9.81251	5.70106
SLITRK1	0	0.237872	0.287687	1.79864	0	0.185561	0.115064	0.153409	0	0	0.140767
GALNT11	58.9524	61.7517	51.2082	54.2493	53.0721	49.6375	40.7328	41.574	27.6583	51.4494	36.5994
TMEM151B	0.573281	1.37966	0	0.290103	0.611646	1.20614	0.115064	0.664774	0.101685	1.21993	1.2669
TMED4	36.4989	35.8712	28.8166	29.8806	39.1924	55.9002	44.2423	25.6705	36.6574	42.7507	45.3269
SETD4	17.294	16.9841	21.0491	12.9386	16.5145	16.3757	15.5337	18.2557	13.3716	19.6781	14.3582
PSMB7	92.155	126.501	96.1833	80.8807	77.3968	94.3112	103.443	109.688	140.427	110.802	81.8559
MASP2	0	0.095149	0	0.522185	0	0.0927804	0.172597	0	0	0	0
PRG2	0.382188	0	0.335635	0.174062	0.0470497	0	0.172597	1.48296	1.77948	0.0530406	0.281534
PRPF6	87.1866	111.182	81.2715	56.1059	83.8426	74.0387	69.7291	69.2388	59.2314	85.8197	43.145
CTSZ	36.1167	68.3645	48.2355	74.3244	32.3702	52.6529	87.9093	67.5002	99.2952	171.692	75.1695
ABCC11	0.286641	0.570894	0.0958956	1.27645	0.0940995	1.06697	1.03558	1.63637	1.47443	0.530406	0.703834
TENT4B	76.2942	40.5335	71.8737	47.867	90.1473	36.2307	44.5875	41.574	47.3851	33.946	28.2238
RASGRP4	1.91094	5.18562	3.83582	11.14	1.08214	2.50507	7.42166	5.11365	7.16878	5.41014	4.01186
NXNL1	0.0955469	0.285447	0.0479478	0.406144	0.0940995	0.0463902	0	0	0	0	0
SYCE1	0.0955469	0.142723	0	0.580206	0	0.0927804	0	0.153409	0.20337	0	0.0703834
ZNF408	5.35063	9.08673	5.22631	3.82936	4.42267	8.86052	6.84634	10.4318	10.1685	7.3196	8.09409
CTDSP2	213.786	279.262	216.292	294.048	175.448	158.979	201.363	191.25	232.299	254.17	285.264
CKAP5	146.282	120.601	129.603	129.27	152.394	131.006	181.054	204.29	189.337	191.317	136.966
HTR1D	0	0	0	0.928329	0.0940995	0.510292	0.402726	0.511365	0.355897	0.159122	1.19652
SLITRK4	21.0681	6.85073	8.05523	75.4848	27.2418	4.2679	2.30129	0.306819	2.23707	1.11385	2.60419
CELA2B	0.14332	0.333021	0.287687	1.33447	0.0940995	0.371121	0.345193	0.255682	0	0.212162	0.774218
BTBD1	81.3582	65.5101	68.3256	70.2049	86.5715	63.7401	93.605	78.1877	89.5335	54.7379	56.7994
OR10A2	0.334414	0.380596	0.527426	1.10239	0.329348	0.463902	5.1779	0.767047	0.355897	3.76588	0.703834
CHCHD7	20.2082	17.0792	16.5899	17.5802	19.9491	12.5717	26.6374	25.0057	16.8797	21.6936	7.95333
ZNF33B	50.401	18.1259	31.9332	32.0854	43.0505	31.035	36.4754	31.6535	34.8271	36.3328	11.0502
IQSEC2	17.9628	29.068	21.7683	22.6861	18.1612	22.9167	16.7419	22.9603	28.6751	26.4142	20.9039
ZNF682	8.31258	6.32741	8.24702	4.87373	10.3039	8.72135	4.14232	1.48296	2.94886	3.71284	0.492684
OR8B8	0	0	0.0958956	0.232082	0.0940995	0.371121	0	0	0	0.106081	0.140767
SRC	73.8578	115.13	80.1687	29.1263	73.3035	83.1312	72.4906	67.6536	84.1442	99.8224	119.441
PGAP1	65.0197	36.8227	52.5028	39.9182	68.0339	94.9143	44.7601	57.324	68.078	62.9061	47.0865
GRASP	19.396	29.5913	14.1925	42.355	11.9506	6.68019	10.3558	12.0171	6.40614	16.9199	6.75681
ZNF772	16.6729	10.5615	16.5899	12.7645	22.725	8.62857	14.9584	6.13638	6.66036	15.0105	4.57492
AP2B1	238.437	212.801	194.956	273.915	247.105	128.222	215.171	235.228	257.059	307.317	202.564
CPXM2	114.704	118.936	158.324	67.0718	121.577	5.6596	13.0023	54.8183	10.8803	15.1166	5.34914
LIAS	10.9401	10.1809	12.1787	14.6792	13.5974	13.082	14.8433	12.1705	14.6426	14.4801	4.99722
TMEM156	0.286641	0.190298	0.143843	0.464165	0.188199	1.80922	8.9175	2.81251	2.9997	3.23548	3.65994
TAC1	0.0955469	0.142723	0	1.27645	0.235249	0	0	0.153409	0	0.159122	0.0703834
PDS5A	207.528	154.427	193.373	245.137	228.521	242.76	280.872	212.728	286.904	232.265	177.225
ZYG11A	0.238867	0.285447	0.335635	1.9727	0.141149	3.94316	2.30129	1.17614	12.914	0.848649	1.75959
MT-ND6	1155.54	817.71	1524.64	2013.2	1384.49	954.803	1063.6	983.815	932.297	1024.85	1141.9
ABCA4	0.191094	0.523319	0.383582	2.55291	0.517547	1.4381	1.15064	0.818184	0.305054	0.212162	2.39304
FAN1	38.6487	40.8665	43.9202	38.1195	32.6055	32.1948	44.0697	41.216	32.6917	36.7041	16.4697
EIF1AY	16.9596	11.6557	15.1036	13.0546	18.8199	16.7469	19.0432	14.4205	20.7945	13.2071	13.6544
SMC1A	132.094	134.208	132.096	105.017	129.152	97.1874	111.037	132.699	140.783	140.929	84.5305
MAGEB6	0	0	0	0	0	0.0927804	0	0.767047	0	0	0
OR51V1	0	0	0	0.116041	0	0	0	0	0	0	0
AC119676.1	0.0477735	0.0475745	0.0479478	0.0580206	0.0470497	0.0463902	0.0575322	0.0511365	0.0508424	0.0530406	0.0703834
CDK5R1	2.24535	0.856341	1.53433	3.6553	1.08214	56.6424	14.0954	25.9262	44.4363	14.8514	59.8259
GPR63	8.36036	7.42162	5.514	11.8942	7.62206	0.185561	1.43831	0.511365	1.37275	0.795609	1.2669
NAXE	38.0754	69.9345	36.9677	33.4199	35.005	50.1478	47.7518	73.5854	56.2317	41.6899	29.1387
TSPO2	0.191094	0.523319	0.479478	0.580206	0.188199	0.278341	0.978048	0.613638	0.305054	0.90169	0
PLA2G1B	0	0	0.143843	0	0	0.0927804	0.172597	0	0	0	0
OR4K3	0	0	0	0.174062	0	0.0463902	0	0	0	0	0
ZNF135	17.0551	14.2723	18.9394	14.3311	13.4562	1.02058	1.03558	1.22728	2.18622	2.81115	1.19652
OR4N2	0	0.0475745	0	0.464165	0	0.417512	0.230129	0.102273	0.101685	0	0
RIIAD1	0.382188	0.523319	0.383582	0.754268	0.376398	0	0	0	0	0	0
IFITM10	0	0.523319	0.287687	1.74062	0	1.57727	0.690387	1.94319	0.660951	2.06858	1.12613
PHGDH	31.1005	47.5269	26.4192	10.7918	21.5017	18.3705	13.6351	10.5341	23.9468	6.41791	16.1178
CSAG3	0	0	0	0	0	5.10292	5.75322	1.58523	0.508424	2.97027	4.64531
AC090004.1	0.573281	0.903915	0.958956	1.27645	0.517547	0.881413	0.805451	0.562501	0.559267	0.95473	0.492684
ALPK3	45.0026	110.611	92.6351	43.8636	58.8592	9.55638	11.4489	25.466	11.3379	16.9199	12.0356
IREB2	96.8846	62.7032	82.1346	91.4985	93.629	86.1466	92.1091	95.8809	121.463	77.3862	45.0454
ZSWIM3	5.58949	7.32647	5.60989	6.73039	5.45777	5.01014	6.50114	3.27273	8.79574	8.91082	0.563067
RNF157	2.29313	5.51864	2.63713	15.2594	3.66988	5.42765	7.53672	6.90342	8.0331	5.56926	3.94147
ULK1	49.8755	105.235	75.5657	42.7032	37.3104	79.1416	43.6094	63.7161	68.4339	89.0021	74.888
SECTM1	5.01621	10.2761	7.19217	7.48466	1.92904	31.4061	29.6866	35.8467	39.8605	46.7818	58.3479
CBX8	0.859922	2.99719	1.86996	0.812288	1.50559	2.69063	3.3944	4.3466	4.52497	2.75811	1.19652
FAM170B	0	0	0.0958956	0.116041	0	0.0927804	0.172597	0	0.101685	0.159122	0
BANP	17.2462	21.9794	17.8366	18.9727	12.6093	21.1539	35.9576	29.5569	28.065	25.9368	27.0976
PPP1CA	23.8867	29.4962	27.57	31.7373	23.1485	77.1469	95.2734	138.989	95.0753	98.9207	89.5277
HCFC1	220.379	338.492	224.492	175.628	218.546	170.855	210.683	196.671	190.151	233.326	150.409
TAS1R1	0.429961	0.42817	0.239739	1.74062	0.0940995	0.278341	0.460258	0.409092	0.152527	0.318243	0.351917
UQCRH	28.043	32.0652	25.8918	14.5051	28.1357	49.9622	85.4929	118.279	75.3485	35.1129	58.6998
SLC39A4	1.24211	2.99719	1.58228	2.37884	1.17624	3.98956	8.62984	21.0171	12.2022	5.72838	8.44601
SLC35G6	0.429961	0.761192	0.719217	0.870309	0.141149	0.695853	0.230129	0.204546	0.864321	1.27297	0.140767
MRPL55	5.30285	8.89643	5.13041	3.07509	5.45777	8.4894	7.36413	20.608	11.3379	6.47095	6.33451
KIAA1191	130.278	93.246	119.006	61.0957	125.952	76.7757	72.203	63.8695	81.5004	66.3538	103.323
BTNL8	0	0.095149	0	1.6826	0	0.0927804	0.690387	1.02273	0.559267	0.371284	1.82997
CNOT6	71.0391	45.5288	60.1265	62.2561	82.7134	134.392	92.4543	128.915	112.26	89.8507	76.0845
TP63	0.573281	0.666043	0.815112	3.53926	0.940995	733.197	527.628	543.734	464.039	274.114	515.207
SLC25A22	3.2486	11.5606	4.50709	3.88738	3.62283	22.824	24.7964	26.3864	23.7943	23.8683	20.4816
DDX24	188.18	214.942	187.236	164.778	190.081	107.022	140.609	112.449	136.664	125.812	90.0908
OSBPL3	24.46	35.11	33.6593	22.7441	23.9483	155.778	137.157	100.279	105.549	154.719	208.968
AC093668.1	0.286641	0.142723	0.0958956	0.870309	0	0.324731	0.805451	0	0.660951	0.212162	0.140767
HNRNPA1P48	6.49719	2.236	6.95243	7.71674	6.63401	7.23687	6.9614	13.6023	10.9311	7.42568	8.51639
LOR	0	0.095149	0	0.638227	0	49.6839	0.51779	1.6875	1.06769	1.85642	0.633451
S100P	0	0.142723	0	0.232082	0	7.05131	23.9334	36.4603	13.7783	7.16048	19.7074
FARS2	27.0876	27.3553	30.8304	30.5188	22.1604	27.6022	35.5549	35.591	24.3027	38.4544	19.4962
APOF	0	0.190298	0.191791	0.522185	0	0.463902	0	0.204546	0.355897	0.106081	0.21115
CD81	246.702	437.257	232.882	191.7	241.836	105.491	112.648	151.415	120.547	160.713	102.126
TRBV14	0	0.095149	0.0958956	0.116041	0	0.231951	0.345193	0.153409	0.20337	0.318243	0
ST6GAL2	112.268	70.7433	112.006	5.68602	76.4558	0.881413	1.66843	2.91478	8.54153	2.91723	0.844601
DERA	23.0268	16.0802	22.4875	23.3823	22.2075	43.8387	41.5958	53.6422	43.0635	46.7288	57.7144
KLHL12	23.1701	22.9309	21.7683	22.8021	20.9371	22.0817	31.0099	33.9546	30.5563	29.8618	18.0885
RGS4	36.0212	28.7826	49.1944	5.68602	57.0243	4.31429	6.73127	5.4716	35.2338	12.8889	4.78607
SSX2IP	36.7378	22.3124	38.4541	16.5359	49.9668	26.1641	26.4073	16.7216	40.6231	27.5811	21.7485
IGSF21	4.44293	10.3237	5.99347	7.65872	3.52873	1.85561	2.07116	3.06819	1.42359	6.41791	1.6892
SHLD1	2.3409	2.90204	1.15075	2.61093	1.64674	3.57204	5.0053	2.91478	6.05025	3.50068	1.05575
JMJD1C	421.887	224.361	341.053	528.742	385.29	301.026	326.553	234.103	232.299	381.998	431.662
EEF2K	167.494	173.79	157.892	206.147	139.973	86.1466	53.7926	67.6536	82.7206	77.5453	34.2767
ZP2	0	0.095149	0	0.464165	0	0.231951	0	0	0	0	0.140767
MEFV	1.00324	2.236	2.63713	8.81913	0.376398	7.93272	19.8486	16.4659	22.8282	12.0402	12.1059
CRYM	1.95871	1.09421	5.80168	1.21843	2.39954	0.974194	1.15064	1.22728	0.559267	0.848649	1.2669
ZNF324	9.1725	19.458	12.2267	9.22527	12.3741	14.7985	13.8077	15.0853	19.1167	15.1166	11.0502
ZNF671	6.49719	8.08766	8.7265	7.48466	8.2337	6.26267	10.9887	4.75569	4.98256	12.4645	3.44879
ZNF416	6.40164	5.70894	4.4112	5.86008	7.33976	10.3914	7.01893	12.4262	5.59267	7.63784	7.81256
ASB9	0.859922	1.76026	1.58228	1.50854	0.752796	0.185561	1.15064	1.125	0.813479	0.477365	1.19652
YPEL2	79.1606	84.0641	78.1549	120.277	74.5738	40.1275	45.9683	56.2501	45.1481	56.8065	49.4092
SYCP3	19.5393	8.27796	19.7545	27.0956	20.7019	2.78341	6.04089	3.73296	2.49128	8.22129	2.1115
ASCL1	0.0955469	0.190298	0	0.696247	0	0.0927804	0.51779	0	0	0.265203	0.140767
GAS2L3	7.07047	8.89643	8.24702	26.3994	7.43386	16.8396	14.3831	8.64207	25.8279	19.0946	11.2613
CHMP1A	28.9029	48.0978	32.5086	20.7134	25.2657	50.3797	46.1409	65.9661	50.334	35.4841	66.3012
SUGP2	55.2739	106.044	82.7579	84.652	55.801	68.5183	101.602	103.449	87.8049	112.605	82.2078
CTSA	68.9371	84.968	78.3467	94.5155	58.0594	182.499	119.84	120.222	149.426	220.171	129.294
CAMKMT	11.7045	7.46919	9.87725	13.2287	8.7983	11.1336	14.268	11.7103	9.91427	12.0933	5.70106
UGGT2	138.209	76.3095	135.021	188.393	146.56	41.8439	79.6822	38.3524	55.4182	75.0524	35.0509
PRMT8	0.0955469	0.666043	0.0958956	1.21843	0	0.788633	0.287661	0.920457	0	0	0.492684
CLRN3	0	0.142723	0.143843	0.174062	0	0	0	0	0	0	0
PRR4	1.14656	0.95149	0.86306	1.27645	1.45854	0.881413	1.32324	0.511365	0.508424	1.00777	0.21115
ZFP14	34.6835	23.3591	26.7549	21.8738	37.5927	7.70077	13.2324	8.28411	7.42299	14.2679	3.44879
COL25A1	2.10203	3.80596	2.78097	6.90445	1.17624	0.278341	0.345193	0.102273	0.559267	0.265203	0.0703834
SOCS6	48.3945	35.8712	40.42	43.0513	56.2715	39.3853	32.6783	30.9887	48.7579	29.1723	35.614
SOD3	262.467	396.866	302.167	203.652	234.778	5.84516	17.8925	17.2841	11.3379	40.8943	8.79793
SEPSECS	17.915	10.2761	15.6789	24.3106	18.4435	16.3757	20.2513	12.2216	19.5743	17.8747	5.13799
UGT1A5	0	0	0	0.348124	0	0.231951	0.287661	0	0.254212	0	0
TTR	0.191094	0.285447	0.191791	0.696247	0.376398	0.0463902	0	0	0.101685	0	0
B4GALT6	8.07371	7.75464	4.02761	8.70309	9.2688	4.36068	3.96972	5.4716	5.0334	5.0919	2.67457
ITPKA	0.14332	0.237872	0.191791	0.174062	0.188199	0.231951	0	0.460228	0.0508424	0.212162	0.633451
GLB1L2	4.82512	5.94681	4.36325	3.71332	5.64597	10.8089	1.66843	0.715911	6.66036	0.583446	0.422301
PNMT	0.0955469	0.42817	0.383582	0.870309	0.141149	0.139171	0	0	0	0.106081	0.21115
FAM228B	64.3508	25.4048	56.7702	76.5292	52.978	11.7367	23.4156	11.3523	15.6086	21.4814	8.44601
C2orf66	0.238867	0.42817	0.575373	0.696247	0.0940995	3.15453	0.862984	2.81251	3.50813	1.00777	0.492684
MIEN1	7.7393	12.5121	10.5006	10.7338	9.88044	15.8191	13.9228	27.6137	26.5397	14.0558	16.892
SEC61B	7.07047	5.85166	8.67855	7.94882	8.93945	16.4221	25.4292	32.4717	24.6077	16.0713	20.2
PPP6R1	47.3913	75.1677	66.7433	30.2287	42.6741	68.843	81.2355	94.8582	119.937	97.5947	86.3605
RAI2	47.2002	49.3823	39.8926	59.5871	50.7667	2.50507	6.67374	4.80683	3.7115	6.15271	0.774218
CNTNAP4	9.1725	20.6949	3.78788	2.55291	4.51677	0.324731	0.287661	0.102273	0	0.742568	0.140767
POLD4	8.07371	25.0718	11.4595	18.3345	6.86926	26.3496	30.262	29.2501	20.8962	25.3534	24.423
GPR6	0	0	0	0.0580206	0	0	0	0	0	0	0
GJA4	13.0422	34.8245	12.3705	23.3243	11.8095	3.06175	7.30659	12.733	2.38959	6.09967	2.60419
FAM83F	0.286641	1.28451	0.911008	7.77476	0.470497	108.692	45.5655	120.426	73.3656	28.5358	65.4566
ANKRD55	2.00649	0.570894	0.623321	1.39249	0.517547	0.835023	1.20818	0.357955	0.559267	1.16689	0
HINFP	15.192	18.9822	18.8914	14.099	14.6795	21.4323	21.2869	17.7955	27.9125	21.6406	15.9067
BSG	142.222	220.65	171.749	68.5803	139.785	142.325	142.68	234.052	88.1607	132.548	275.34
PPL	181.014	62.8459	108.362	108.092	128.352	492.293	191.928	414.921	240.891	48.4791	676.877
EEF2KMT	9.50692	10.6567	8.34292	13.0546	9.40995	6.49462	12.1393	11.9148	10.6261	11.6689	5.48991
CYP4X1	12.5644	12.7024	13.6172	32.0274	12.9857	1.06697	9.37775	2.04546	11.4395	1.27297	1.12613
ZNF75D	25.2722	21.8367	29.2002	23.1502	27.1947	21.1075	27.673	21.5796	18.6083	27.8993	8.9387
UNC50	50.9265	48.4308	54.3728	48.7953	49.8257	45.5552	57.5322	43.7217	39.0978	57.7082	23.0154
TIMMDC1	28.6641	41.1995	26.1795	44.2697	29.6884	100.156	77.7261	49.6535	59.7398	47.7896	28.7164
CRYBA1	0.573281	0.42817	0.671269	0.870309	0.235249	0.463902	0.805451	0.715911	0.864321	0.689528	0.351917
NUFIP2	237.434	162.467	198.744	234.519	262.49	259.924	285.13	251.285	323.714	267.749	243.597
CUEDC2	16.7207	28.0689	17.3571	15.2014	16.9379	10.5306	16.0515	12.5284	19.2184	14.4801	10.7687
OR4D10	0	0	0	0.290103	0	0.324731	0	0	0	0	0
KLHDC4	15.3353	29.5438	21.7203	18.7987	13.221	19.3447	28.2483	30.733	21.3538	44.9254	10.9094
MCM4	21.4025	23.4542	18.1243	20.8874	18.4905	101.873	181.111	188.387	172.966	136.42	72.5653
IGHD4-23	0	0	0	0	0	0	0.0575322	0.0511365	0	0.0530406	0
ZNF775	2.67531	4.99532	3.59608	1.04437	3.01118	1.62366	2.07116	2.55682	1.62696	2.2277	1.54844
PIWIL1	0	0.0475745	0	0.174062	0	0.510292	0.172597	0.153409	5.89772	0	0.281534
ZNF777	17.294	25.1669	19.1312	18.2185	17.3143	15.4479	15.8789	21.0171	11.287	21.2162	14.0063
ZNF605	41.324	28.5923	24.837	30.1127	37.9221	15.3088	16.8569	6.95456	30.3529	10.1838	4.36377
PPP1R13L	8.83809	17.4598	12.6582	11.6041	9.69224	136.99	54.7132	142.159	103.871	92.0254	160.545
ARHGEF18	31.1005	50.6193	41.1392	18.5666	31.2881	48.3386	51.8941	87.1877	86.6355	48.5852	75.5918
PEX11G	0.525508	1.33209	0.527426	1.04437	0.752796	0.835023	0.690387	1.02273	1.62696	0.477365	0.492684
SVIL	1150.43	1133.46	1237.63	435.27	1108.87	241.693	196.415	257.574	210.589	237.993	317.922
TRIM33	158.321	96.1956	138.761	156.656	166.885	133.975	139.458	109.176	149.273	147.453	95.088
MATN4	0	0.42817	0	0.406144	0.0940995	0.0463902	0	0	0.152527	0.212162	0.140767
SLC17A7	6.44942	4.13898	4.36325	11.6621	6.49286	0.742243	0.747919	0.613638	1.27106	0.795609	1.19652
PELI1	87.6643	68.9354	76.0931	163.154	81.6313	257.28	180.766	146.557	128.682	161.031	291.95
AC084337.2	0.238867	0.903915	0.383582	0.290103	0.0940995	0.0927804	0.172597	0.460228	0.20337	0	0
PHLDB1	108.159	239.347	172.276	256.509	119.365	52.1889	64.0334	63.307	72.7047	120.879	78.4071
GALNT18	37.0244	43.4831	51.5439	36.727	35.005	68.1472	31.8729	47.6081	42.7076	37.6588	52.6468
S1PR4	0.14332	0.190298	0.335635	0.464165	0.0940995	1.20614	2.53142	3.83524	1.27106	2.91723	0.633451
ANKRD13A	109.64	87.2992	104.574	81.8671	132.21	170.809	118.804	123.137	105.142	126.979	369.935
EFCAB10	0.334414	0.570894	0.527426	0.98635	0.611646	0.974194	0.805451	1.17614	1.06769	1.06081	0.0703834
C5orf47	0	0.095149	0	0.116041	0	0.231951	0.230129	0.102273	0	0.106081	0
APBA1	33.537	42.6267	38.8857	24.7748	31.194	16.8396	7.47919	5.26706	21.1504	13.9497	11.0502
SGCZ	2.43645	1.47481	0.575373	8.58705	5.41072	0.231951	0.115064	0.153409	0.101685	0.159122	0
SLC24A3	60.1468	75.7386	54.3728	29.9966	58.3887	45.8335	16.6268	11.25	43.3686	64.9747	3.44879
PAPOLB	1.81539	0.856341	2.01381	3.53926	1.88199	0.0927804	0	0.102273	0.610109	0.477365	0.281534
TCF7L1	89.8619	136.348	112.581	81.809	116.401	8.58218	11.2188	10.0739	10.5244	29.1193	15.7659
TMEM245	260.652	183.971	213.416	140.816	235.06	124.14	108.448	94.6025	131.936	120.137	77.0699
PRUNE2	1484.32	1032.98	1099.49	508.783	1213.08	4.7318	8.9175	9.8182	17.8965	44.3419	6.89758
FANCF	9.84133	8.65856	8.7265	6.61435	9.0806	7.46882	13.8653	8.33525	8.59237	12.5176	4.92684
LGR4	32.3426	19.6958	29.2961	53.553	33.9229	60.9567	45.0477	50.2672	79.4159	27.3689	58.1367
SMPD3	1.86316	4.56715	2.2056	2.78499	1.83494	46.5757	8.5723	9.2557	8.7449	14.427	0.633451
VTI1A	50.5443	42.2937	52.359	53.0308	52.6016	48.9416	49.1901	54.6649	55.5199	51.3963	45.89
COG4	30.1928	45.8142	38.9336	29.0103	32.6525	43.5604	56.9569	43.0058	56.5876	49.2747	28.998
PRAG1	3.58301	7.0886	5.3222	9.80548	2.82298	78.4922	33.4838	85.5513	47.5377	54.6848	95.7215
TAS2R3	2.91418	3.71081	1.96586	3.71332	2.63478	2.50507	1.32324	1.6875	1.11853	2.38683	0.351917
GPATCH11	24.0778	12.9878	21.3368	29.0683	25.7362	17.953	28.9387	23.5228	27.5566	22.3301	13.7248
HSPB8	197.687	198.766	223.868	64.3448	255.057	44.0243	28.1333	40.1933	77.6364	14.6922	15.5547
NFAT5	449.93	224.123	404.919	465.383	465.651	365.787	319.189	297.717	364.845	320.365	351.424
SFRP4	33.2981	45.6239	27.57	166.867	32.0879	0.649462	21.1143	1.53409	6.60951	26.6264	1.97074
NUP93	32.0082	39.8198	33.4196	29.1263	32.182	28.8547	48.3846	59.3183	43.4703	46.7288	29.3499
CENPT	22.7402	46.6706	35.9129	22.8021	20.2314	40.8234	24.7964	37.2274	30.8105	38.7196	28.2941
TSNAXIP1	1.14656	1.76026	1.72612	0.870309	0.611646	0.788633	0.632855	0.153409	0.305054	1.16689	0
MEST	8.31258	5.66136	3.26045	36.727	9.69224	16.2366	15.1885	15.75	24.9636	20.2615	21.5373
CNTN1	56.5638	30.5428	23.3506	22.3959	39.5218	223.972	28.3634	246.12	9.96511	12.2524	233.321
TAS2R4	3.00973	3.09234	2.78097	4.46759	3.90513	2.96897	2.01363	2.6591	2.13538	5.0919	1.75959
KCNH5	0	0.523319	0	0.348124	0	0.324731	0	0.204546	0.101685	0.106081	0
MPI	25.1288	50.3338	31.7894	26.8055	25.1716	14.4737	24.4512	24.2387	33.1493	24.6639	24.5638
CTTNBP2NL	83.6036	59.7536	72.0176	109.485	82.7134	139.031	74.1015	88.6195	121.717	95.2609	164.205
KLF14	0	0.095149	0	0.348124	0	0.649462	0	0.102273	0.457582	0.371284	0.140767
ZNF550	13.281	7.32647	11.0759	11.198	15.7617	7.00492	16.7994	9.15343	6.86373	15.4348	4.50454
TRIM73	0.812149	1.37966	1.1028	1.39249	0.470497	1.20614	0.345193	0.460228	1.16938	0.90169	0.633451
PPP2R3C	22.5013	16.6986	21.8162	24.6588	26.8654	16.4685	31.3551	18.358	27.7091	25.8838	12.7394
NKAIN3	0.0955469	0.475745	0.143843	0.696247	0.188199	0.0927804	0	0.306819	0.101685	0	0
KRTAP5-5	0	0	0	0	0	0.278341	0	0.102273	0	0	0
ZNF267	21.8325	11.846	20.234	22.8021	22.0193	52.0962	69.4414	44.7956	65.5867	62.8531	69.1165
RNPC3	89.2886	68.6976	86.6896	76.7612	80.2198	35.4885	52.9297	31.7558	31.2172	57.2308	21.6781
RACK1	339.86	391.681	278.481	357.523	299.048	432.588	422.747	524.865	392.453	380.248	456.859
DISP3	0	0	0.0958956	0.464165	0	2.04117	0.51779	0.204546	0.813479	2.75811	2.88572
RBM22	40.5119	53.331	39.1254	60.2254	44.462	51.5395	59.5459	44.3865	70.5693	66.4598	38.4294
GNB4	107.538	91.4382	96.8066	120.335	136.397	103.868	160.515	73.2274	137.427	131.222	69.6796
HHLA2	0	0	0.0958956	0.754268	0	1.29892	0.287661	0.357955	0.254212	0.106081	0.914985
TXNDC8	0	0.0475745	0.0479478	0.522185	0	0.139171	0	0.306819	0	0	0.0703834
AWAT1	0.191094	0.570894	0.335635	0.754268	0.282298	0	0	0.306819	0	0.424325	0.21115
SPATA25	0.764375	1.66511	1.15075	0.754268	0.752796	0.695853	0.402726	0.562501	0.355897	0.95473	0.281534
ADAMTS10	26.3709	48.3357	37.5431	43.9796	14.162	7.0977	14.4981	15.1875	9.91427	30.021	7.74218
TRIM49D2	0	0.095149	0	0.290103	0	0.0463902	0	0	0	0	0
TSPY4	0	0.095149	0	0.290103	0	0.185561	0.0575322	0.102273	0.0508424	0	0.140767
SLC6A7	0	0.285447	0.191791	0.522185	0	0.603072	0.230129	0.818184	0.101685	0.95473	0.774218
AL441992.2	2.14981	1.52238	3.45224	10.7338	0.799845	1.48449	1.20818	6.23865	0.305054	9.33514	2.32265
FCRL4	0	0.095149	0	0.116041	0	0.603072	2.53142	0.153409	0.406739	0.477365	0
TRAT1	1.05102	0.380596	1.39049	0.928329	1.17624	4.12873	17.3747	3.32387	6.81288	8.85778	0.492684
ASB7	24.89	18.3162	24.3575	17.8703	25.6892	23.7982	26.0621	20.3523	34.1153	21.0041	18.4405
GTF2H2C	26.6098	17.1268	26.2274	20.7134	29.0767	16.4685	27.8456	23.6251	18.0491	16.4956	8.16448
ANKZF1	21.7847	21.7891	25.748	19.4369	17.032	36.6018	35.1522	27.7671	28.6243	47.3122	40.9632
HDAC11	14.6187	26.3563	15.2953	9.16725	13.7856	11.1336	8.7449	10.2273	6.66036	7.42568	12.2467
CWC22	57.7103	40.248	48.0916	51.8704	61.4469	30.8031	47.6367	32.3694	48.0461	34.6885	23.86
C13orf46	0.668828	3.23507	2.39739	1.91468	0.470497	0.974194	2.47389	1.38068	0.559267	1.75034	0.351917
TGFBR2	429.961	340.586	340.477	692.824	403.028	162.737	202.686	135.716	129.343	167.449	178.07
SERF1B	6.49719	11.513	9.7334	5.33789	5.64597	4.17512	6.90387	9.35798	7.16878	5.6223	4.43416
SMN2	40.1775	28.6398	32.7963	57.2663	27.477	22.9631	39.9849	36.5626	36.7591	27.475	21.8892
PRAMEF10	0	0.095149	0	0.116041	0	0	0	0	0	0	0
AGMO	0.621055	0.237872	0.43153	5.628	0.423448	0.231951	0.805451	0.511365	0.101685	0	0.774218
MGST3	38.2665	41.9131	75.9014	58.5428	43.6621	30.1072	34.9796	34.6194	25.3195	40.6821	32.0948
ADCY10	0.573281	0.95149	0.43153	1.45051	0.423448	0.510292	0.51779	1.78978	0.610109	1.21993	0.351917
LAMB3	2.00649	4.472	2.06176	11.7202	1.69379	318.654	368.954	140.114	303.936	454.346	921.953
CXCL13	0.0955469	0.095149	0.287687	0.174062	0	35.7204	126.628	3.47728	21.5572	150.37	5.20837
HNRNPR	150.152	112.514	136.843	110.703	165.286	117.042	158.099	141.546	142.969	150.476	107.124
MAEA	32.3904	66.1285	38.9816	32.0854	31.7115	70.4667	58.7979	50.9319	61.3668	54.2605	38.922
POU2F1	148.767	99.3355	120.733	130.894	142.09	133.093	127.031	100.33	110.328	128.676	95.6511
MGST1	25.5588	19.458	14.2405	278.789	19.9961	1.57727	5.23543	5.52274	89.5843	33.7868	4.78607
DPT	30.6228	23.8824	28.1454	97.2425	45.403	0.695853	9.55035	10.0739	8.28731	7.63784	0.21115
TMEM258	11.9911	13.3209	13.4254	28.8362	14.7736	25.2363	49.9955	56.3524	47.0292	39.25	25.5492
NDUFA10	73.9055	78.6406	91.868	78.85	79.9375	69.4925	69.614	58.6535	73.6707	75.848	41.1039
STK33	11.8478	11.7033	12.3226	1.91468	9.3629	0.881413	1.43831	0.255682	0.305054	1.00777	0.140767
PTGER3	10.749	12.7975	4.69888	64.809	14.3031	39.71	4.60258	3.17046	10.321	5.94055	1.97074
TMUB1	12.23	22.8833	13.8569	11.4881	10.0686	22.6384	19.8486	14.9319	14.8968	27.5281	21.8189
SLC7A13	0	0	0	0.290103	0	0	0	0	0	0	0
PHKA2	30.9094	47.2415	38.9336	29.3004	28.0887	24.2157	29.399	25.3126	27.8616	40.0456	25.5492
XAGE2	0	0.0475745	0	0	0	0	0	0	0	0.265203	0
C9orf85	19.5393	12.1315	15.7748	13.6348	15.4794	23.1951	12.8297	17.5398	26.7431	14.6392	17.5255
TSKU	43.1872	68.3645	40.1323	144.703	48.7435	58.5444	81.8684	79.3127	80.6869	125.653	74.9584
PIK3AP1	9.65024	24.6912	12.4185	33.1298	6.49286	25.3754	74.6193	34.6194	92.3807	81.2582	37.3032
KIF24	3.39192	3.18749	3.40429	4.81571	1.45854	11.6903	8.45724	9.40911	22.0656	15.8591	4.22301
DPF1	0.14332	0.237872	0.239739	0.580206	0	3.20092	3.91219	3.27273	2.69465	2.01554	1.47805
ARAP1	55.7039	117.176	75.6616	56.6861	45.0736	64.6679	85.608	78.5456	106.362	117.75	98.6776
SLC26A5	0.812149	0.333021	0.767165	1.91468	0.611646	0.974194	0.51779	0.357955	0.559267	1.32601	0.351917
FAM71B	0	0	0	0.232082	0	0	0	0	0	0	0
FAT4	585.75	499.437	456.271	369.707	644.205	22.7312	76.0576	163.074	39.8605	80.6217	20.3408
S100A4	18.8705	35.1575	22.4875	27.7919	23.0073	23.0095	24.7389	32.1137	47.1309	25.6716	20.4112
PLEKHG4	5.11176	15.5569	9.68545	3.30717	3.19938	5.79877	6.84634	8.33525	15.6086	4.87973	3.65994
KRTAP4-3	0	0	0	0.290103	0	0	0	0	0	0	0
ZNF250	20.7337	22.0746	22.1519	17.6383	22.3957	23.5198	17.835	19.2273	23.8959	20.7389	7.81256
WDSUB1	18.4883	14.1772	16.9256	17.0581	16.1851	11.6903	10.8736	7.5682	13.1682	16.3365	7.95333
COMMD5	5.87614	13.3684	8.05523	4.2355	4.09333	7.60799	10.9887	12.8353	13.6258	10.0247	9.361
RAC2	3.82188	8.51583	7.04833	34.8124	2.54069	57.0599	123.867	66.5797	124.411	89.0021	136.755
LIF	0.621055	1.76026	1.53433	6.38227	0.799845	1.4381	3.50947	3.93751	12.0497	4.29629	17.8774
C22orf23	21.3547	16.9365	24.3575	6.09216	24.1365	33.169	14.3831	43.4149	25.0653	14.8514	20.6223
PLXDC2	272.739	253.953	156.597	396.281	252.892	256.167	126.341	138.324	362.913	192.643	68.7646
ZNF25	91.8206	38.1547	70.0038	55.3516	82.337	14.8912	20.1938	14.8296	14.8968	21.2693	8.44601
EIF3F	197.687	118.984	150.077	101.768	177.613	87.9094	94.1803	144.972	94.5161	97.8068	77.281
OCSTAMP	0	0.190298	0	0.232082	0	0.185561	0.115064	0	0.20337	0.159122	0
NUP62CL	0.429961	0	0.335635	0.348124	0.141149	3.20092	3.22181	5.21592	2.44044	1.53818	1.2669
SFI1	20.6381	28.2592	28.0495	21.3516	16.7497	27.7413	44.0122	23.6251	32.9459	43.8115	25.2677
CRISP3	0.0477735	0	0.0958956	0.464165	0.141149	1.4381	4.83271	4.24433	8.84658	0	0.140767
UBAC2	33.1548	38.1547	33.6114	25.1809	35.8519	48.5241	45.3929	45.6137	54.7064	42.8568	39.3443
CD2AP	66.5962	44.9103	51.4959	71.5394	67.7046	136.155	121.278	133.057	96.0413	133.609	146.327
ZBTB14	23.4568	21.5037	20.8093	22.3379	22.8191	13.2212	20.9993	14.3694	19.1167	21.3754	5.06761
ARGLU1	195.871	153.999	230.869	143.833	192.622	105.63	136.121	109.585	107.227	137.216	108.109
KRTAP9-9	0	0.095149	0	0.232082	0	0	0	0	0	0	0
FRRS1	6.49719	5.80409	5.4181	10.0956	6.63401	40.4986	25.6594	36.4092	35.5388	15.8591	34.4879
DOT1L	19.9693	55.2816	33.2278	23.3823	16.1851	60.8175	56.2665	75.7331	45.4531	48.9565	72.2134
MYL4	0.382188	0.142723	0.0958956	0.232082	0	0.0927804	0	0.255682	0.20337	0.106081	0
HYLS1	5.06399	4.61473	5.22631	4.17748	5.92827	5.47404	8.51477	10.9432	12.6089	5.8875	2.18189
SOGA1	217.799	341.014	294.447	181.372	265.078	115.094	136.639	139.654	104.481	157.796	77.7737
IGKV1-12	0.0955469	0.0475745	0	0.174062	0	30.5711	368.954	88.7729	27.7091	620.257	1.19652
NBEAL2	25.8932	52.9504	40.2282	52.7987	19.7609	336.004	153.784	183.836	128.377	173.018	413.151
CCR5	2.05426	3.75838	3.83582	3.01707	2.82298	21.1539	41.4807	20.3012	54.8081	42.1142	4.22301
CCDC12	13.9498	28.2117	14.8638	10.2116	14.0208	19.1591	19.7911	20.0455	14.846	15.9652	21.7485
SSTR4	0.0955469	0.095149	0	0.116041	0	0.185561	0	0.102273	0	0	0
HDHD2	28.5208	26.3563	27.2343	21.7577	30.2059	23.6126	28.5935	22.9603	31.3189	27.422	7.60141
ZNF26	25.9888	22.7406	29.8715	35.7407	29.8766	24.0301	31.1249	25.7728	23.2858	42.0081	12.5986
LGALS16	0	0	0	0	0	0	0	0.0511365	0	0	0
MTRNR2L5	0.0955469	0.095149	0	0.348124	0	0.0927804	0	0.102273	0	0	0.140767
CCDC57	15.0964	45.1482	25.748	23.5564	14.3031	14.9376	32.7934	24.0341	21.7097	38.1892	27.3792
GPX2	0.764375	2.80689	2.54123	3.42321	1.41149	8.58218	11.7366	10.9943	2.44044	3.71284	2.46342
TMEM207	0	0	0	0.174062	0	0	0	0	0	0	0.140767
ITSN2	142.508	91.0576	140.008	119.232	138.326	192.705	146.132	166.091	208.505	117.75	155.125
LGSN	0	0.237872	0	0.754268	0	0.742243	0	0.409092	0.20337	0.106081	0.140767
OTC	0.0955469	0.0475745	0.287687	3.77134	0.141149	0	0	0	0	0	0
TRIM21	12.3256	15.7472	12.0349	13.1707	12.327	37.2513	34.9796	25.3126	42.6059	42.4325	21.8189
RPL7A	303.123	348.103	250.767	286.1	262.302	400.254	454.62	573.24	447.312	308.219	333.125
REXO4	13.5199	18.6016	12.6582	7.36862	10.5862	13.7315	18.3528	24.0341	21.7606	17.2912	9.07946
SERPINA5	0.477735	1.52238	0.479478	4.46759	0.988044	0.185561	0.287661	0.562501	0.20337	0.689528	0.422301
AC117457.1	0	0	0	0.174062	0	0.788633	0	0	0	0	0
GTF3C5	27.8997	38.1072	29.6797	41.0206	27.0065	41.7512	51.779	43.7728	74.7892	43.9706	45.0454
HOOK2	3.15305	10.4664	7.33601	9.68944	2.49364	15.6799	8.45724	17.9489	16.4729	13.9497	18.2997
STX6	42.6617	34.3488	38.55	47.867	42.2036	135.784	84.4573	117.103	131.224	94.5714	108.813
GLUL	305.034	236.826	293.872	987.917	236.096	425.166	622.096	636.393	343.135	596.229	584.394
RGS8	0.0955469	1.37966	0.143843	0.754268	0.0940995	0.603072	0.115064	0.153409	0.457582	0	0.21115
DHX9	157.509	135.635	140.391	143.369	160.863	158.979	191.755	199.893	259.906	188.665	139.359
RNASEL	18.9183	19.5531	17.7407	18.3345	18.1141	19.9942	22.6102	15.3409	21.0488	22.8605	8.30524
LMX1A	0.477735	0	1.0069	2.37884	0.282298	0.185561	0	0	0	0	0
DIS3	109.545	68.317	85.9224	87.9592	109.155	85.3579	116.388	85.4491	110.836	76.8558	75.2399
AC069368.1	1.24211	1.18936	0.958956	1.04437	0.846895	0.371121	0	0.306819	0.559267	0	0
TMEM150C	11.2745	12.0363	11.2677	25.0649	25.2657	6.26267	9.60788	5.4716	6.20277	8.53953	2.46342
FLVCR1	12.0389	10.1334	11.3157	9.68944	11.4801	15.0304	14.7858	12.733	13.3716	18.1399	9.71291
SSX2	0	0.142723	0	0.0580206	0	0	0	0	0	0	0
DMRT2	0.191094	0.666043	0.43153	3.6553	0.517547	0.556682	0.345193	0.357955	0.559267	0	0.140767
ZNF483	266.05	139.393	204.066	108.673	254.021	14.149	21.9773	12.6307	17.6423	20.898	6.26413
TLCD4-RWDD3	38.2188	8.99158	12.7541	6.44029	55.3305	4.82458	6.55868	4.75569	5.84688	8.32737	3.30802
PIP4P1	11.5612	13.8917	11.8431	11.7202	10.3509	18.1849	15.131	14.3694	16.8288	19.8902	18.8628
AQR	118.86	85.3011	100.259	136.987	126.423	96.9091	110.174	95.2161	126.648	87.9413	61.2336
PCDHB16	32.9159	45.1482	28.8646	29.0103	20.5137	2.87619	4.25739	3.47728	0.915163	7.26656	1.6892
CTAGE6	1.48098	0.95149	0.911008	3.01707	1.74084	15.4479	5.29297	2.14773	4.27076	4.82669	13.5136
POLN	2.48422	2.14085	1.86996	2.90103	2.02314	1.57727	1.38077	2.71023	1.16938	1.53818	0.351917
GAGE12B	0	0	0	0.0580206	0	0.0463902	0	0	0	0	0.0703834
AJM1	0.477735	5.80409	1.96586	4.64165	0.988044	2.78341	1.38077	2.45455	0.915163	1.21993	0.774218
SH3PXD2B	241.59	395.011	336.498	305.943	242.024	147.057	123.867	152.642	183.643	270.401	313.136
C11orf94	0.286641	0.523319	0	0.696247	0	0.185561	1.03558	0.562501	0.406739	0.0530406	0.563067
NENF	25.1766	42.6267	28.8646	18.2765	26.2537	16.3757	18.0651	37.0739	14.9477	16.2835	19.7074
ITPKC	22.7879	32.4458	24.4054	32.7816	14.8207	129.243	35.3823	119.659	77.0771	63.1183	340.797
RBMS2	196.11	158.566	189.25	226.338	236.801	101.826	109.426	145.739	112.819	121.887	175.607
CEACAM6	0	0	0	0.348124	0.282298	208.941	306.934	268.109	65.5867	51.1842	875.57
BARX2	0	0.142723	0	0.464165	0.141149	11.7367	10.1832	13.5	13.2699	4.03108	25.7603
SOX30	0.429961	0.285447	0.287687	0.348124	0.423448	0.417512	0.460258	0.102273	1.77948	0.371284	0
AL049839.2	0	0	0	1.10239	0	0.185561	3.7396	0.0511365	0.305054	0	1.05575
FGF18	0.14332	0.523319	0.719217	2.37884	0.376398	0.185561	0.402726	0.102273	0.20337	0.371284	0.21115
KRTAP9-6	0	0	0	0	0	0	0	0.102273	0	0	0
ALOX5	6.64051	11.3703	9.92519	45.9523	2.39954	29.8753	48.4421	24.7501	53.1303	70.6501	45.3973
SORCS3	0.286641	0.999064	0.671269	1.91468	0.940995	0	0.115064	0.204546	0	0.477365	0
SFXN2	6.54496	6.99345	6.6168	7.19455	3.62283	7.65438	13.6927	8.94888	8.18563	10.9264	4.36377
IGLV4-69	0	0	0	0	0	0.0927804	4.42998	1.22728	4.77919	13.3662	0
TBC1D3F	0.238867	0.42817	0.287687	0.522185	0.188199	0.881413	1.7835	1.17614	1.52527	0.689528	1.40767
IGKV1D-42	0	0	0	0.174062	0	0	0.0575322	0	0	0.0530406	0
POU1F1	0	0	0.0958956	0.290103	0.188199	0	0	0.204546	0.20337	0	0
VSIG10	32.5815	32.9215	26.0836	27.0956	30.3471	19.5767	9.32022	19.7387	18.2016	10.1308	19.9889
ANKRD62	0.0955469	0.095149	0	0.232082	0.0940995	1.20614	0.287661	0.357955	0.20337	0.106081	0.21115
SLX1B	1.48098	2.6166	1.63022	0.928329	0.705746	3.94316	2.87661	6.0341	4.32161	6.47095	3.30802
UPK2	0.0477735	0.333021	0.0958956	0.0580206	0.141149	0.185561	0.345193	0.460228	0.762636	0.424325	1.6892
GNL2	23.1701	25.2145	24.7411	26.7475	27.1947	38.7822	51.8941	45.6649	49.5714	42.5916	38.0774
MEI4	0.859922	0.190298	0.335635	0.638227	0.564597	0.185561	0.115064	0.102273	0	0.212162	0
[truncated: 19,026 more rows]
