# Supplementary material for: CircRNA Sequencing Analysis Reveals the Regulatory Role of circ_CDR1as in Penile Squamous Cell Carcinoma via the ceRNA Network
Source: Int J Med Sci. 2025 Jun 12;22(12):2919–31. doi: 10.7150/ijms.112109 (PMC12243860; doi:10.7150/ijms.112109)
Supplement: Supplementary file 1 — Supplementary tables. [file ijmsv22p2919s1.zip › Supplementary materials/Table S3.xlsx]

## Sheet: differential expressed circRNAs
The differential analysis results of circRNAs (|log2FC| > 2, p.adj < 0.001).
	baseMean	log2FoldChange	lfcSE	stat	p value	p.adj	change
novel_circ_021174	379.042	26.1342	2.97827	8.77497	1.70955e-18	3.90462e-15	up
novel_circ_010419	131.548	23.8269	3.03792	7.84317	4.39318e-15	5.01701e-12	up
novel_circ_001174	19.4758	-7.21887	0.961136	-7.51076	5.8783e-14	4.47535e-11	down
novel_circ_003465	17.2465	21.812	3.03989	7.17526	7.217e-13	4.12091e-10	up
hsa_circ_000548	54.4505	-9.20046	1.28856	-7.14009	9.32725e-13	4.26069e-10	down
hsa_circ_001713	22.371	4.13461	0.607388	6.8072	9.95175e-12	3.7883e-09	up
hsa_circ_0008234	25.2399	-2.94534	0.463886	-6.34928	2.16321e-10	7.01374e-08	down
hsa_circ_0008599	10.6933	7.09486	1.12089	6.32968	2.45665e-10	7.01374e-08	up
hsa_circ_0002075	12.1156	-6.07791	0.964057	-6.30452	2.89094e-10	7.33656e-08	down
hsa_circ_001956	28.9051	-3.40404	0.550785	-6.18035	6.39613e-10	1.46088e-07	down
novel_circ_000966	7.79186	-6.40093	1.05623	-6.06016	1.35988e-09	2.82362e-07	down
novel_circ_022268	9.42086	6.86092	1.16191	5.90486	3.52951e-09	6.71784e-07	up
hsa_circ_001567	20.875	-3.41266	0.593128	-5.75367	8.73272e-09	1.53427e-06	down
novel_circ_000843	7.0561	-6.25027	1.09569	-5.70441	1.16748e-08	1.77768e-06	down
hsa_circ_0078299	15.4097	-5.65888	0.991389	-5.70803	1.1429e-08	1.77768e-06	down
hsa_circ_0021727	7.23572	6.51209	1.15328	5.64657	1.63682e-08	2.33656e-06	up
hsa_circ_0004390	28.5825	6.66401	1.18303	5.63302	1.77078e-08	2.3791e-06	up
hsa_circ_0086414	7.19901	-6.27022	1.12391	-5.57893	2.41999e-08	3.0707e-06	down
hsa_circ_0084764	8.36523	-6.49806	1.17956	-5.50887	3.61135e-08	4.34122e-06	down
novel_circ_012342	7.32699	-6.30282	1.1528	-5.46742	4.56636e-08	4.96646e-06	down
hsa_circ_0084927	6.82197	6.41472	1.17319	5.46777	4.55734e-08	4.96646e-06	up
hsa_circ_0026782	15.5019	-7.38429	1.35375	-5.4547	4.9055e-08	5.0928e-06	down
hsa_circ_0042103	5.78317	-5.96291	1.09642	-5.43851	5.37265e-08	5.33528e-06	down
hsa_circ_002155	46.4955	-2.20194	0.409489	-5.37729	7.56156e-08	7.19608e-06	down
novel_circ_022794	5.27395	-5.84075	1.11673	-5.23022	1.69308e-07	1.5468e-05	down
novel_circ_018216	9.16877	-5.58698	1.07132	-5.21506	1.83761e-07	1.61427e-05	down
novel_circ_023192	7.05873	6.46285	1.2464	5.18523	2.15749e-07	1.82508e-05	up
hsa_circ_0067492	6.19366	6.28502	1.21864	5.1574	2.50408e-07	2.0113e-05	up
novel_circ_025145	8.28462	-5.60108	1.0868	-5.15372	2.55375e-07	2.0113e-05	down
novel_circ_021473	11.7089	-4.44731	0.865106	-5.14077	2.73609e-07	2.08308e-05	down
hsa_circ_0086376	8.55339	-4.54848	0.899614	-5.05603	4.2807e-07	3.15391e-05	down
hsa_circ_0075796	19.0376	-2.64462	0.524373	-5.0434	4.57341e-07	3.26427e-05	down
novel_circ_019778	4.99826	-5.73985	1.14487	-5.01354	5.34372e-07	3.6985e-05	down
hsa_circ_001021	13.1458	3.83102	0.770473	4.9723	6.61645e-07	4.4447e-05	up
hsa_circ_0077837	7.23153	-4.9558	1.00852	-4.91393	8.92689e-07	5.82543e-05	down
hsa_circ_001603	11.1318	5.27773	1.07539	4.90772	9.21417e-07	5.84588e-05	up
hsa_circ_0025570	6.53956	-5.17396	1.06658	-4.851	1.22841e-06	7.58293e-05	down
hsa_circ_0033144	4.47113	5.82489	1.20523	4.83303	1.34472e-06	8.08245e-05	up
novel_circ_007853	4.60738	-5.63823	1.18588	-4.75445	1.98983e-06	0.000114817	down
novel_circ_007908	5.01129	5.99921	1.26237	4.75234	2.0108e-06	0.000114817	up
hsa_circ_0085173	5.30444	6.09142	1.28968	4.72319	2.32173e-06	0.000129337	up
hsa_circ_001246	9.56277	3.8881	0.824902	4.71341	2.43605e-06	0.000130213	up
novel_circ_004935	5.01094	5.99695	1.27266	4.71213	2.45147e-06	0.000130213	up
novel_circ_018830	5.86398	-4.93488	1.05313	-4.68591	2.78717e-06	0.00014468	down
hsa_circ_0004119	7.87714	-4.27932	0.93622	-4.57085	4.8576e-06	0.00024655	down
hsa_circ_000678	6.11967	-4.71718	1.0411	-4.53097	5.87145e-06	0.00029153	down
hsa_circ_0021728	4.26266	5.73352	1.2846	4.46328	8.07157e-06	0.000392244	up
hsa_circ_001992	4.46041	5.78897	1.30037	4.45177	8.51638e-06	0.000405238	up
hsa_circ_000769	14.8891	2.69366	0.606645	4.44025	8.98535e-06	0.000418827	up
hsa_circ_0006677	24.8243	-2.37407	0.536295	-4.4268	9.564e-06	0.000436883	down
hsa_circ_0002872	9.7149	-3.08528	0.704011	-4.38243	1.17361e-05	0.000523439	down
hsa_circ_0004771	14.1412	2.74981	0.628322	4.37643	1.20641e-05	0.000523439	up
novel_circ_025398	3.54773	-5.27219	1.20509	-4.37494	1.21463e-05	0.000523439	down
novel_circ_000423	7.1246	-4.42556	1.01331	-4.36744	1.25713e-05	0.00053172	down
hsa_circ_0005692	8.01553	-4.14566	0.954276	-4.3443	1.39721e-05	0.000580225	down
hsa_circ_0005571	3.9457	5.64729	1.3023	4.3364	1.44838e-05	0.000590734	up
novel_circ_008573	4.00337	5.65019	1.31226	4.3057	1.66462e-05	0.000659643	up
circ_CDR1as	353.632	-2.29681	0.533607	-4.30431	1.6751e-05	0.000659643	down
novel_circ_003470	16.0858	7.66424	1.78544	4.29262	1.76574e-05	0.000683551	up
hsa_circ_0005925	5.72145	4.9406	1.15433	4.28007	1.86833e-05	0.000711212	up
novel_circ_015973	10.0929	7.00816	1.63938	4.27487	1.91249e-05	0.000716087	up
hsa_circ_0031446	6.51222	-4.02436	0.948341	-4.24358	2.19984e-05	0.000810391	down
hsa_circ_0057105	3.8331	5.62243	1.32911	4.23022	2.33465e-05	0.000833179	up
novel_circ_022965	3.4931	-5.23695	1.23723	-4.23282	2.30783e-05	0.000833179	down
hsa_circ_0007443	11.177	-3.68053	0.87116	-4.22486	2.39094e-05	0.000840138	down

## Sheet: differential expressed mRNAs
The differential analysis results of mRNAs (|log2FC| > 2, p.adj < 0.001).
	baseMean	log2FoldChange	lfcSE	stat	p value	p.adj	change
GRHL2	853.362	6.97752	0.325274	21.4512	4.45249e-102	8.01894e-98	up
SFN	6345.87	11.5833	0.548653	21.1123	6.13075e-99	5.52074e-95	up
COL17A1	12558.3	8.58993	0.411791	20.86	1.23782e-96	7.43104e-93	up
FAT2	9211.69	7.56138	0.376793	20.0677	1.4135e-89	6.3643e-86	up
SORBS2	15661.6	-6.52939	0.334195	-19.5377	5.25055e-85	1.89125e-81	down
DSG3	12370.2	12.2931	0.64352	19.1029	2.39008e-81	7.17423e-78	up
TP63	5305.76	8.59569	0.465057	18.4831	2.82455e-76	7.26716e-73	up
SLC7A5	5748.31	6.52379	0.358832	18.1806	7.34587e-74	1.65374e-70	up
KRT16	22011	12.7143	0.722836	17.5894	2.96914e-69	5.94157e-66	up
ANXA8	2454.29	10.1724	0.578747	17.5766	3.72041e-69	6.70047e-66	up
DSP	31679	7.13992	0.408029	17.4986	1.46947e-68	2.40592e-65	up
KRT6B	8281.73	13.4582	0.769584	17.4876	1.78041e-68	2.6721e-65	up
KRT14	29475.9	12.216	0.712058	17.1559	5.6808e-66	7.87009e-63	up
MYOC	1338.53	-11.5078	0.673875	-17.077	2.1997e-65	2.82976e-62	down
BCL11B	811.488	4.50658	0.264058	17.0666	2.62937e-65	3.15699e-62	up
SLAMF7	1266.26	5.85456	0.344065	17.0159	6.26543e-65	7.05253e-62	up
FXYD3	2060.27	6.01835	0.364562	16.5084	3.19174e-61	3.38137e-58	up
ADRA1A	1986.16	-8.76119	0.531249	-16.4917	4.20997e-61	4.21231e-58	down
SERPINB5	3798.61	11.0637	0.682713	16.2054	4.61585e-59	4.37534e-56	up
PTTG1	335.395	5.71036	0.354917	16.0893	3.0346e-58	2.73266e-55	up
LYPD3	2705.77	7.8379	0.490846	15.9682	2.13001e-57	1.82674e-54	up
ANXA8L1	2481.57	11.912	0.74652	15.9568	2.55632e-57	2.0927e-54	up
PKP3	1264.47	9.21477	0.5787	15.9232	4.37179e-57	3.42331e-54	up
GJB3	729.487	7.82133	0.492004	15.8969	6.65989e-57	4.9977e-54	up
RBPMS2	847.239	-5.68895	0.358077	-15.8875	7.73352e-57	5.57123e-54	down
SUSD5	660.275	-5.6396	0.355571	-15.8607	1.18619e-56	8.21665e-54	down
KRT17	27463.2	12.0605	0.766049	15.7437	7.58612e-56	5.06022e-53	up
GBP6	1568.65	7.52415	0.478752	15.7162	1.17193e-55	7.53804e-53	up
PPP1R14A	1011.34	-5.1108	0.325341	-15.709	1.31141e-55	8.14429e-53	down
PARD3B	1511.88	-3.37872	0.215563	-15.6739	2.28111e-55	1.36942e-52	down
TP73	245.937	4.67996	0.299584	15.6215	5.19585e-55	3.01862e-52	up
TTC28	2416.64	-2.71246	0.173763	-15.6101	6.21722e-55	3.49913e-52	down
BLNK	701.659	3.4198	0.220688	15.4961	3.68785e-54	2.01267e-51	up
FOXM1	566.671	4.53506	0.293176	15.4687	5.6412e-54	2.98818e-51	up
PLIN4	1509.67	-6.05649	0.392258	-15.4401	8.80263e-54	4.52958e-51	down
ARHGAP6	1413.87	-4.21543	0.274177	-15.3749	2.4138e-53	1.20757e-50	down
TNS1	38055.1	-4.50174	0.295165	-15.2516	1.60606e-52	7.81759e-50	down
KRT6A	78047.1	13.0218	0.854231	15.2439	1.8082e-52	8.5699e-50	up
BRIP1	244.985	3.93399	0.258138	15.2399	1.92245e-52	8.8778e-50	up
PNMA2	230.052	-3.95667	0.259665	-15.2376	1.9912e-52	8.96537e-50	down
HIST1H3J	373.586	6.90719	0.455297	15.1707	5.52507e-52	2.42699e-49	up
KCNAB1	5698.71	-5.89589	0.389285	-15.1454	8.12073e-52	3.48224e-49	down
KIF11	457.92	3.44755	0.228632	15.0791	2.22395e-51	9.31473e-49	up
SRL	145.061	-4.15979	0.277387	-14.9963	7.759e-51	3.1759e-48	down
TACSTD2	5401.94	9.09831	0.606988	14.9893	8.62939e-51	3.45368e-48	up
NFIB	8304.46	-3.23704	0.216663	-14.9405	1.79703e-50	7.03575e-48	down
MRVI1	7884.42	-4.44324	0.297991	-14.9107	2.80861e-50	1.07623e-47	down
NTF3	362.797	-5.56951	0.376214	-14.8041	1.37861e-49	5.17266e-47	down
RIPK4	979.437	6.22772	0.421207	14.7854	1.81989e-49	6.68901e-47	up
KRT5	34997.2	12.5636	0.849893	14.7826	1.89712e-49	6.83342e-47	up
RCAN2	4945.43	-6.15778	0.418007	-14.7313	4.05957e-49	1.43358e-46	down
CD24	5117.68	9.02615	0.612829	14.7287	4.21958e-49	1.46144e-46	up
EHF	2593.85	9.48553	0.644702	14.7131	5.31525e-49	1.80618e-46	up
MUSTN1	463.67	-8.23353	0.559832	-14.7071	5.80101e-49	1.93475e-46	down
PLN	3174.23	-6.19772	0.421594	-14.7007	6.37927e-49	2.08892e-46	down
MAGI2	1478.59	-4.77123	0.325111	-14.6757	9.22901e-49	2.96811e-46	down
LPAR3	558.655	8.34203	0.572737	14.5652	4.67691e-48	1.47774e-45	up
LDOC1	456.368	-4.30987	0.296257	-14.5477	6.03677e-48	1.87452e-45	down
KIFC1	203.532	4.60927	0.317226	14.5299	7.83204e-48	2.39076e-45	up
FAM83H	2454.06	7.58723	0.526666	14.4062	4.7325e-47	1.42054e-44	up
MAP1B	33087.9	-4.30727	0.299401	-14.3863	6.31018e-47	1.86306e-44	down
AKAP6	1553.21	-3.83425	0.266563	-14.384	6.52088e-47	1.89421e-44	down
ANLN	1053.69	4.79261	0.333627	14.3652	8.55965e-47	2.44697e-44	up
GBP5	3657.64	5.76485	0.401925	14.3431	1.17664e-46	3.31113e-44	up
ITIH5	1782.18	-3.73892	0.261914	-14.2754	3.1159e-46	8.63343e-44	down
MMP1	5428.32	11.9867	0.84	14.2699	3.36924e-46	9.19393e-44	up
OSTN	1046.04	-9.34626	0.655122	-14.2664	3.54182e-46	9.52062e-44	down
KIAA0408	329.765	-4.27744	0.300272	-14.2452	4.80228e-46	1.2719e-43	down
ZBTB16	3683.48	-5.33386	0.37488	-14.2282	6.12659e-46	1.59913e-43	down
DACT3	823.725	-4.58314	0.323759	-14.156	1.71426e-45	4.41054e-43	down
SORBS1	16262.5	-5.81105	0.413011	-14.07	5.81098e-45	1.47402e-42	down
NXPH3	631.429	-4.84317	0.344526	-14.0575	6.93267e-45	1.73413e-42	down
SPRR1B	6535.31	13.522	0.962856	14.0436	8.43145e-45	2.08014e-42	up
FGF13	335.707	-4.26013	0.303719	-14.0265	1.07273e-44	2.6108e-42	down
TFAP2C	617.606	5.54496	0.395395	14.0238	1.11406e-44	2.67522e-42	up
NTRK2	6400.07	-5.28033	0.3778	-13.9765	2.16837e-44	5.13848e-42	down
WASF3	729.009	-2.89803	0.207839	-13.9437	3.4387e-44	8.04299e-42	down
DMD	6723.93	-4.76948	0.343149	-13.8992	6.40767e-44	1.47951e-41	down
CNTN4	541.761	-5.00649	0.36156	-13.8469	1.32775e-43	3.02692e-41	down
COL21A1	919.978	-4.91892	0.356353	-13.8035	2.42788e-43	5.46575e-41	down
NEXN	2440.59	-4.11589	0.298247	-13.8003	2.53964e-43	5.64678e-41	down
TMEM252	963.973	-6.80833	0.495163	-13.7497	5.11599e-43	1.12365e-40	down
HIST1H2BG	201.472	3.99847	0.291528	13.7156	8.18943e-43	1.77701e-40	up
EFHD1	535.618	-3.71229	0.271348	-13.6809	1.32003e-42	2.8302e-40	down
PCDHGA2	387.556	-4.98961	0.364934	-13.6727	1.47897e-42	3.13367e-40	down
IGSF9B	1445.64	-4.90881	0.359256	-13.6638	1.66962e-42	3.49649e-40	down
LIMS2	1584.25	-4.20143	0.307614	-13.6581	1.80574e-42	3.73809e-40	down
CCDC149	732.084	-2.43176	0.178056	-13.6572	1.82811e-42	3.74139e-40	down
NCAPH	197.97	3.99863	0.293262	13.635	2.47989e-42	5.0183e-40	up
SPINT2	1727.7	4.37949	0.321303	13.6304	2.6421e-42	5.28713e-40	up
CASQ2	2126.47	-7.77882	0.571018	-13.6227	2.93381e-42	5.80636e-40	down
SOBP	1121.4	-4.37637	0.32151	-13.612	3.40044e-42	6.65673e-40	down
C14orf132	1230.3	-3.61882	0.26593	-13.6081	3.58199e-42	6.93674e-40	down
PPP1R12B	19998.4	-4.25263	0.31266	-13.6014	3.92685e-42	7.52368e-40	down
ATP1A2	2901.18	-7.843	0.577784	-13.5743	5.69009e-42	1.07872e-39	down
FAXDC2	1184.31	-2.68305	0.19798	-13.5522	7.69387e-42	1.4434e-39	down
KCNB1	831.475	-5.30919	0.392652	-13.5214	1.17e-41	2.15018e-39	down
MYOM2	399.559	-5.77168	0.426849	-13.5216	1.16608e-41	2.15018e-39	down
CXADR	1311.01	8.20212	0.607069	13.511	1.34641e-41	2.44937e-39	up
ITGB6	1815.74	7.80387	0.577841	13.5052	1.4567e-41	2.62352e-39	up
PLCB4	4128.37	-4.49994	0.334315	-13.4602	2.68193e-41	4.78233e-39	down
CDC20	371.178	5.43667	0.40514	13.4192	4.66568e-41	8.23813e-39	up
C1orf116	2140.11	9.20563	0.686679	13.406	5.57494e-41	9.74803e-39	up
AJUBA	661.024	2.94271	0.219807	13.3877	7.138e-41	1.23611e-38	up
PDZRN4	8321.86	-6.25598	0.467475	-13.3825	7.65568e-41	1.31313e-38	down
CTTNBP2	564.178	-3.27054	0.245147	-13.3411	1.33426e-40	2.26698e-38	down
SLC2A4	652.618	-6.93919	0.520437	-13.3334	1.48015e-40	2.49136e-38	down
PPP1R1A	184.107	-5.9521	0.446628	-13.3268	1.61787e-40	2.69795e-38	down
EXO1	138.713	4.78132	0.359249	13.3092	2.04622e-40	3.38095e-38	up
PROM2	1716.47	6.5624	0.493114	13.3081	2.0782e-40	3.40258e-38	up
JAM3	1662.83	-3.26852	0.245697	-13.303	2.22251e-40	3.60607e-38	down
IGSF3	1689.16	3.90059	0.293347	13.2969	2.41344e-40	3.84655e-38	up
FGFR1	3064.37	-3.26845	0.245801	-13.2971	2.40629e-40	3.84655e-38	down
GJB2	10387.6	10.435	0.785172	13.2901	2.64331e-40	4.17597e-38	up
FABP5	5219.57	7.32368	0.552033	13.2667	3.60916e-40	5.65225e-38	up
ORC1	110.341	4.09237	0.308679	13.2577	4.07293e-40	6.32358e-38	up
NECTIN1	6396.58	5.1689	0.390942	13.2216	6.58098e-40	1.01302e-37	up
HIST1H2BF	341.816	4.34019	0.328624	13.2072	7.97539e-40	1.21726e-37	up
PLEK2	614.396	7.00008	0.53012	13.2047	8.24056e-40	1.24716e-37	up
SLIT2	1598.57	-3.48706	0.264436	-13.1868	1.04515e-39	1.56859e-37	down
FHL1	12844.3	-5.64935	0.428521	-13.1834	1.09378e-39	1.62802e-37	down
PERP	11862.5	4.99243	0.378891	13.1764	1.19925e-39	1.77036e-37	up
RNASE4	773.575	-3.66329	0.278067	-13.1741	1.23665e-39	1.81074e-37	down
SGSM1	256.783	-4.38726	0.333198	-13.1671	1.35633e-39	1.96996e-37	down
AP1M2	445.871	9.45646	0.718433	13.1626	1.43983e-39	2.07451e-37	up
SERPINB13	3853.36	10.7575	0.818583	13.1416	1.90107e-39	2.71733e-37	up
AR	2536.11	-4.57957	0.349345	-13.109	2.9236e-39	4.14599e-37	down
LMOD1	9879.52	-6.31993	0.482229	-13.1057	3.05617e-39	4.30013e-37	down
RBM24	240.937	-5.22369	0.400891	-13.0302	8.23791e-39	1.15011e-36	down
FERMT1	2005.82	7.16514	0.551363	12.9953	1.30064e-38	1.80189e-36	up
ESRP1	1806.74	9.8265	0.757556	12.9713	1.77931e-38	2.44621e-36	up
PRKD1	368.814	-3.15174	0.243127	-12.9634	1.97406e-38	2.68396e-36	down
BUB1	325.225	4.99635	0.38543	12.9631	1.98205e-38	2.68396e-36	up
PDE2A	928.595	-3.36545	0.259793	-12.9543	2.22032e-38	2.98417e-36	down
CEACAM5	1592.36	11.4964	0.889487	12.9247	3.26435e-38	4.35489e-36	up
ADAMTSL3	783.644	-5.80965	0.449972	-12.9111	3.89516e-38	5.15822e-36	down
LMNB1	507.308	3.96621	0.30725	12.9087	4.01774e-38	5.28171e-36	up
BMP5	271.493	-7.30748	0.566416	-12.9012	4.4289e-38	5.78004e-36	down
DSC2	16183.3	7.14662	0.554063	12.8986	4.58569e-38	5.94161e-36	up
E2F7	268.937	6.04157	0.468659	12.8912	5.04524e-38	6.49033e-36	up
ZBP1	493.343	5.14976	0.400007	12.8742	6.29094e-38	8.03545e-36	up
OAS1	1645.3	3.88771	0.302484	12.8526	8.318e-38	1.0476e-35	up
TGFBR3	2563.46	-4.08613	0.317916	-12.8529	8.28947e-38	1.0476e-35	down
HTR1B	141.701	-4.93812	0.384842	-12.8315	1.09173e-37	1.36542e-35	down
DSG1	8779.56	12.0539	0.940142	12.8214	1.2445e-37	1.54576e-35	up
S100A14	1575.78	10.8065	0.842902	12.8206	1.25755e-37	1.55126e-35	up
FGF10	290.426	-5.60397	0.438286	-12.7861	1.9608e-37	2.40231e-35	down
CENPF	1043.18	4.30688	0.337083	12.7769	2.20651e-37	2.68509e-35	up
SPRR2A	6679.09	14.9058	1.1669	12.7739	2.29365e-37	2.7724e-35	up
UBE2C	288.174	5.8133	0.455299	12.7681	2.47144e-37	2.96738e-35	up
HSPB6	2245.52	-6.33309	0.496689	-12.7506	3.09271e-37	3.68872e-35	down
NFIC	7640.51	-2.18295	0.171508	-12.7279	4.13686e-37	4.90163e-35	down
SAMD9	8806.34	4.73124	0.371989	12.7188	4.65161e-37	5.47553e-35	up
S100A2	2643.9	9.15482	0.720249	12.7106	5.16102e-37	6.03571e-35	up
FAM153A	323.847	-5.61153	0.441541	-12.709	5.27208e-37	6.12582e-35	down
SLC2A1	7195.53	3.99418	0.314395	12.7043	5.59437e-37	6.45862e-35	up
RIMS4	157.464	-5.80553	0.457219	-12.6975	6.10666e-37	7.00515e-35	down
RAB38	825.484	4.83683	0.381121	12.6911	6.62667e-37	7.55356e-35	up
TPX2	743.911	4.65101	0.367538	12.6545	1.05637e-36	1.19655e-34	up
NCCRP1	1944.64	9.96255	0.78742	12.6521	1.08861e-36	1.22536e-34	up
GJB5	358.459	8.3655	0.66222	12.6325	1.3974e-36	1.56318e-34	up
CA3	148.938	-6.21598	0.494052	-12.5816	2.66438e-36	2.96207e-34	down
KRTDAP	1550.92	12.2557	0.975223	12.5671	3.2021e-36	3.53802e-34	up
SYNPO2	29912.3	-5.49038	0.437119	-12.5604	3.48685e-36	3.82916e-34	down
CACNA1C	4497.15	-3.8335	0.305263	-12.558	3.59271e-36	3.92149e-34	down
CPED1	2962.76	-4.41524	0.351896	-12.547	4.12801e-36	4.47864e-34	down
CNN1	10747.8	-7.09949	0.566082	-12.5415	4.42791e-36	4.77525e-34	down
ALDH3B2	1308.53	9.85603	0.785912	12.5409	4.45972e-36	4.78092e-34	up
TMEM100	123.224	-4.02124	0.321067	-12.5246	5.47661e-36	5.83632e-34	down
S100A7	1641.24	11.9395	0.95395	12.5159	6.11466e-36	6.47794e-34	up
GINS1	266.234	3.62367	0.28984	12.5023	7.24945e-36	7.63523e-34	up
LAMC2	9253.6	7.27163	0.581767	12.4992	7.53874e-36	7.89377e-34	up
DNALI1	120.068	-2.89346	0.231833	-12.4808	9.50188e-36	9.89185e-34	down
DTL	235.146	4.13414	0.331676	12.4644	1.16774e-35	1.20867e-33	up
DMGDH	105.552	-3.11593	0.250132	-12.4571	1.27891e-35	1.31618e-33	down
RANBP3L	514.895	-6.61285	0.53125	-12.4477	1.439e-35	1.47252e-33	down
HIST1H2BL	214.575	4.13887	0.332706	12.44	1.58467e-35	1.61242e-33	up
PRSS8	957.27	7.61812	0.6126	12.4357	1.67218e-35	1.69191e-33	up
OSR2	1349.07	-4.22085	0.339475	-12.4335	1.72007e-35	1.73064e-33	down
HPSE2	621.393	-6.02681	0.48522	-12.4208	2.01606e-35	2.00604e-33	down
PYGM	827.669	-5.9225	0.477067	-12.4144	2.18321e-35	2.16042e-33	down
CCDC3	2999.99	-3.44551	0.277738	-12.4056	2.437e-35	2.39838e-33	down
SMIM10	285.398	-3.87062	0.312187	-12.3984	2.66547e-35	2.60898e-33	down
GPR87	539.441	7.09701	0.572509	12.3963	2.73602e-35	2.66355e-33	up
VSNL1	553.278	6.47537	0.522865	12.3844	3.17453e-35	3.07383e-33	up
MYBL2	306.211	6.15916	0.497662	12.3762	3.51565e-35	3.38593e-33	up
KDF1	102.182	5.50101	0.444633	12.372	3.70419e-35	3.54853e-33	up
CRTAP	3398.83	-2.01908	0.163263	-12.367	3.94279e-35	3.75713e-33	down
LGI4	854.452	-4.07934	0.330066	-12.3592	4.34713e-35	4.12062e-33	down
MCM4	1600.69	2.69234	0.217907	12.3555	4.5494e-35	4.28977e-33	up
TMEM231	202.719	-2.24241	0.181749	-12.338	5.65584e-35	5.3053e-33	down
LAD1	3254.75	9.97857	0.809218	12.3311	6.15852e-35	5.74689e-33	up
JUP	13902.4	4.97307	0.403861	12.3138	7.63352e-35	7.08658e-33	up
MAP3K9	969.374	5.66518	0.46034	12.3065	8.35532e-35	7.71688e-33	up
ST6GALNAC3	314.82	-2.99784	0.243904	-12.291	1.0119e-34	9.29809e-33	down
ELF3	1216.49	7.75189	0.630962	12.2858	1.07936e-34	9.86769e-33	up
PCDHB5	130.445	-4.51306	0.367641	-12.2757	1.2228e-34	1.11225e-32	down
MYH11	74352.3	-6.8132	0.555342	-12.2685	1.33741e-34	1.21039e-32	down
FAT3	3402.43	-7.98703	0.651101	-12.267	1.36279e-34	1.22719e-32	down
KANK2	7376.12	-4.15081	0.338721	-12.2543	1.59234e-34	1.42676e-32	down
INMT	1058.42	-3.99837	0.326323	-12.2528	1.62238e-34	1.44649e-32	down
SERPINB3	3317.96	14.4736	1.18186	12.2464	1.75535e-34	1.55733e-32	up
RNF150	1570.72	-4.64701	0.379651	-12.2402	1.8956e-34	1.67352e-32	down
PRUNE2	9807.12	-6.25211	0.511045	-12.234	2.04699e-34	1.79836e-32	down
MYLK	23424.5	-4.33596	0.355067	-12.2117	2.69341e-34	2.35477e-32	down
DLGAP5	200.485	5.12105	0.419894	12.1961	3.2626e-34	2.83862e-32	up
NECAB1	342.381	-4.82693	0.396294	-12.1802	3.96441e-34	3.43265e-32	down
CEP55	336.385	5.35494	0.439753	12.1771	4.11416e-34	3.54526e-32	up
BIRC5	212.988	5.4716	0.449474	12.1733	4.31045e-34	3.69672e-32	up
SPRR3	3244.36	12.2803	1.01018	12.1565	5.29747e-34	4.52168e-32	up
ITGA6	9651.21	3.07306	0.252852	12.1536	5.49e-34	4.6585e-32	up
FAM83B	2049.08	9.55246	0.785997	12.1533	5.50949e-34	4.6585e-32	up
ZNF71	247.455	-2.20853	0.181878	-12.1429	6.25654e-34	5.24094e-32	down
TNS2	3811.47	-3.42614	0.282413	-12.1317	7.17743e-34	5.98451e-32	down
GRHL3	1062.78	8.74254	0.720738	12.13	7.32691e-34	6.081e-32	up
TMEM47	3265.87	-4.75542	0.392186	-12.1254	7.74489e-34	6.39842e-32	down
PPP1R14C	464.39	8.45444	0.697584	12.1196	8.31759e-34	6.84018e-32	up
HMGB3	350.562	3.58376	0.295765	12.1169	8.59319e-34	7.0347e-32	up
BNC1	3036.3	7.99527	0.659913	12.1156	8.7283e-34	7.11297e-32	up
PDE3A	6353.66	-5.12805	0.423429	-12.1108	9.26353e-34	7.51514e-32	down
CSDC2	449.796	-6.05745	0.500219	-12.1096	9.39579e-34	7.58826e-32	down
HIST1H3H	528.912	4.26293	0.352049	12.1089	9.47372e-34	7.61704e-32	up
KRT80	2156.05	10.1132	0.835797	12.1001	1.05465e-33	8.44186e-32	up
KPNA2	1340.64	3.20915	0.265961	12.0662	1.59301e-33	1.26948e-31	up
GTSE1	135.882	4.19024	0.347348	12.0635	1.64587e-33	1.30582e-31	up
DDIT4L	295.884	-5.93427	0.49229	-12.0544	1.83837e-33	1.45215e-31	down
KRT6C	20261.6	14.6425	1.21522	12.0492	1.95895e-33	1.54064e-31	up
BMERB1	827.297	-3.13249	0.260369	-12.031	2.44224e-33	1.91238e-31	down
PARVA	5562.2	-2.62982	0.218817	-12.0183	2.84649e-33	2.21928e-31	down
CDK1	259.772	4.24854	0.353661	12.013	3.03519e-33	2.35619e-31	up
NUSAP1	379.977	5.1138	0.426067	12.0023	3.4535e-33	2.66942e-31	up
RRM2	589.222	5.71184	0.476064	11.9981	3.63761e-33	2.79972e-31	up
TRIM29	7188.78	6.71654	0.56007	11.9923	3.89833e-33	2.98761e-31	up
HIST1H2AE	438.514	3.39908	0.283939	11.9712	5.03251e-33	3.82428e-31	up
HIST1H2AJ	133.508	6.03939	0.504901	11.9615	5.65123e-33	4.27642e-31	up
HIST1H2AI	283.596	5.40647	0.452318	11.9528	6.27601e-33	4.72933e-31	up
ROR1	642.528	-3.32801	0.278691	-11.9416	7.18478e-33	5.39158e-31	down
PGM5	3898.7	-6.8283	0.571957	-11.9385	7.45697e-33	5.57262e-31	down
CAB39L	760.832	-3.03364	0.254288	-11.9299	8.26386e-33	6.15008e-31	down
TP53AIP1	103.661	5.65475	0.474281	11.9228	9.00459e-33	6.67377e-31	up
TRIP13	185.664	4.32192	0.36252	11.9219	9.10461e-33	6.72025e-31	up
SPINT1	1778.54	6.32719	0.530828	11.9195	9.36936e-33	6.88744e-31	up
RCC2	2256.34	2.43503	0.204732	11.8937	1.27595e-32	9.34141e-31	up
PRDM16	629.345	-4.73836	0.398418	-11.8929	1.28797e-32	9.39122e-31	down
SBSPON	2441.57	-6.02841	0.507162	-11.8865	1.39038e-32	1.00971e-30	down
TK1	244.038	4.45844	0.375332	11.8787	1.52801e-32	1.1052e-30	up
TGM1	2347.57	8.20992	0.692435	11.8566	1.9888e-32	1.43273e-30	up
CASP1	608.661	2.62459	0.22163	11.8422	2.36171e-32	1.6946e-30	up
GPR39	131.38	4.42673	0.37396	11.8374	2.49947e-32	1.78633e-30	up
ADGRL3	1648	-4.26822	0.361533	-11.8059	3.63983e-32	2.59104e-30	down
LCN2	2790.25	10.3185	0.874403	11.8007	3.87288e-32	2.74609e-30	up
BMX	183.283	-3.61934	0.306752	-11.7989	3.95373e-32	2.79242e-30	down
CA2	1108.27	7.42458	0.629556	11.7934	4.22374e-32	2.95991e-30	up
WNT5A	2247.61	4.08224	0.346138	11.7937	4.20801e-32	2.95991e-30	up
SERPINB4	1506.87	10.9676	0.930577	11.7858	4.62192e-32	3.22639e-30	up
SDC1	5505.89	7.42826	0.630319	11.7849	4.66874e-32	3.24649e-30	up
OASL	699.956	5.55207	0.471193	11.783	4.77497e-32	3.30759e-30	up
INAVA	839.938	7.61519	0.647115	11.7679	5.71162e-32	3.94124e-30	up
CPAMD8	2714.45	-6.19864	0.526766	-11.7673	5.7504e-32	3.95285e-30	down
HELLS	686.411	2.03645	0.173252	11.7542	6.71716e-32	4.59985e-30	up
MYOM1	1237.44	-5.74686	0.490716	-11.7112	1.11698e-31	7.62001e-30	down
GRHL1	1770.51	5.70799	0.487686	11.7042	1.21244e-31	8.20902e-30	up
SLURP2	1198.19	9.487	0.810545	11.7045	1.20913e-31	8.20902e-30	up
TMEM35A	342.586	-8.21592	0.702502	-11.6952	1.34837e-31	9.09521e-30	down
CDC42BPG	376.095	4.9272	0.42139	11.6927	1.38841e-31	9.33032e-30	up
RASL12	2956.18	-5.26495	0.450315	-11.6917	1.40532e-31	9.40885e-30	down
DCBLD1	1023.14	2.42681	0.20777	11.6803	1.60743e-31	1.06826e-29	up
HIST2H3C	519.963	5.0727	0.434388	11.6778	1.65506e-31	1.09587e-29	up
NRG1	2063.53	5.87936	0.50381	11.6698	1.8182e-31	1.19948e-29	up
RSAD2	1864.04	4.1888	0.3591	11.6647	1.93037e-31	1.26883e-29	up
VIPR2	175.229	-4.97156	0.426295	-11.6622	1.98725e-31	1.29846e-29	down
KLK7	2813.19	11.8398	1.01524	11.6621	1.98987e-31	1.29846e-29	up
CGNL1	1211.82	-3.57761	0.307025	-11.6525	2.22827e-31	1.44878e-29	down
FGFBP1	1649.79	11.5317	0.990412	11.6433	2.48191e-31	1.60789e-29	up
CKAP2L	230.955	4.67019	0.401156	11.6418	2.52556e-31	1.6303e-29	up
TNXB	5510.22	-5.33147	0.458393	-11.6308	2.8742e-31	1.8469e-29	down
FGF2	985.214	-3.32587	0.285959	-11.6306	2.88161e-31	1.8469e-29	down
LDB3	2912.9	-6.1665	0.530847	-11.6163	3.40457e-31	2.17434e-29	down
ARNT2	991.339	-4.35722	0.375247	-11.6116	3.59754e-31	2.28946e-29	down
NIPAL4	822.04	5.43063	0.468021	11.6034	3.96037e-31	2.51149e-29	up
KRT15	4214.11	10.6637	0.919754	11.5941	4.41425e-31	2.78949e-29	up
CDC45	71.6267	4.75611	0.410241	11.5934	4.4486e-31	2.80137e-29	up
PKP1	15217.3	6.93496	0.598404	11.5891	4.68052e-31	2.93715e-29	up
RNF180	2231.04	-4.43008	0.382552	-11.5803	5.18488e-31	3.24235e-29	down
GALNT3	899.885	4.68488	0.405318	11.5585	6.68406e-31	4.1654e-29	up
FAM149A	300.875	-3.5105	0.304257	-11.538	8.49176e-31	5.27368e-29	down
PDZK1IP1	591.045	7.83147	0.678951	11.5347	8.82316e-31	5.46065e-29	up
FANCD2	299.67	2.37769	0.206232	11.5292	9.4018e-31	5.79885e-29	up
TBX4	711.911	-4.49332	0.390003	-11.5212	1.03137e-30	6.33961e-29	down
CDCP1	3176.21	6.66281	0.578626	11.5149	1.11025e-30	6.8012e-29	up
SYNM	13674.9	-5.34107	0.464061	-11.5094	1.18305e-30	7.2226e-29	down
TTC22	554.165	6.89023	0.598732	11.508	1.20185e-30	7.31263e-29	up
CAVIN2	1737.12	-4.25763	0.37012	-11.5034	1.26883e-30	7.69415e-29	down
FERMT2	2567.97	-3.47123	0.301774	-11.5027	1.27804e-30	7.72397e-29	down
ITGA8	14622	-6.29573	0.547585	-11.4973	1.36143e-30	8.20045e-29	down
PPFIA2	719.198	-5.5508	0.484537	-11.4559	2.19661e-30	1.3187e-28	down
RNASE7	961.07	7.7164	0.673613	11.4552	2.21346e-30	1.3244e-28	up
ADAMDEC1	318.321	6.46043	0.564104	11.4525	2.28335e-30	1.3617e-28	up
FOXE1	453.41	7.22093	0.631405	11.4363	2.75424e-30	1.63709e-28	up
CXCL10	2052.29	7.16524	0.626624	11.4347	2.80567e-30	1.66217e-28	up
ADCY5	2690.69	-6.39307	0.559429	-11.4278	3.03542e-30	1.79239e-28	down
FAM229B	385.146	-3.10227	0.271475	-11.4275	3.04912e-30	1.7946e-28	down
CDCA5	195.162	4.47864	0.392076	11.4229	3.21383e-30	1.88538e-28	up
IFNLR1	229.993	4.19408	0.367326	11.4179	3.40413e-30	1.99053e-28	up
ZNF471	406.271	-3.80595	0.33336	-11.4169	3.44201e-30	2.00617e-28	down
PCDH10	792.351	-6.91244	0.605967	-11.4073	3.84542e-30	2.23097e-28	down
HIST2H3A	789.884	5.38207	0.471817	11.4071	3.85248e-30	2.23097e-28	up
ZNF750	1033.48	6.07172	0.532741	11.3971	4.32154e-30	2.49458e-28	up
LRP6	2162.23	-2.19195	0.192398	-11.3928	4.54339e-30	2.61426e-28	down
FAM83A	5499.19	8.21994	0.722042	11.3843	5.00667e-30	2.87166e-28	up
ACOX2	249.335	-3.70431	0.325594	-11.3771	5.43869e-30	3.10955e-28	down
RASSF6	268.324	8.10402	0.712481	11.3744	5.61129e-30	3.19808e-28	up
RHOV	183.848	6.93648	0.610783	11.3567	6.86942e-30	3.90278e-28	up
FZD7	1634.19	-4.50553	0.396935	-11.3508	7.34998e-30	4.16268e-28	down
HSPB7	2304.16	-6.67096	0.587776	-11.3495	7.45931e-30	4.21136e-28	down
HIST1H2BO	314.253	5.43043	0.478674	11.3447	7.8773e-30	4.43345e-28	up
GPD1L	1286.9	-3.0464	0.268717	-11.3369	8.61859e-30	4.83554e-28	down
LAMB3	4582.4	6.6323	0.585362	11.3303	9.29381e-30	5.19819e-28	up
ADCY2	251.014	-4.5949	0.405617	-11.3282	9.51621e-30	5.3061e-28	down
HIST1H2AG	409.436	3.84307	0.339669	11.3142	1.1167e-29	6.20734e-28	up
SERINC2	2041.46	5.58665	0.493847	11.3125	1.13763e-29	6.30421e-28	up
MELK	430.377	5.94926	0.526003	11.3103	1.16661e-29	6.44497e-28	up
DCLK1	1974.02	-4.74094	0.419413	-11.3038	1.25723e-29	6.92439e-28	down
CAND2	278.464	-3.93544	0.348254	-11.3005	1.30509e-29	7.16605e-28	down
SCUBE3	1243.65	-4.0797	0.361292	-11.292	1.43808e-29	7.87229e-28	down
ZNF135	155.834	-3.39504	0.300849	-11.2849	1.55889e-29	8.50776e-28	down
ZNF483	1919.14	-3.77317	0.334419	-11.2828	1.5962e-29	8.68509e-28	down
PPP2R2C	1132.03	6.40026	0.567367	11.2806	1.63582e-29	8.84716e-28	up
TRAF3IP3	1223.19	3.76603	0.334084	11.2727	1.79013e-29	9.65276e-28	up
CLSPN	284.569	4.29342	0.380974	11.2696	1.85394e-29	9.96701e-28	up
DTNA	1799.17	-4.82016	0.427785	-11.2677	1.89404e-29	1.01523e-27	down
CKMT1A	649.427	8.52081	0.756562	11.2626	2.00856e-29	1.07342e-27	up
EPHA3	1678.38	-4.64102	0.412106	-11.2617	2.02765e-29	1.08041e-27	down
FOXP3	264.384	5.48419	0.487255	11.2553	2.18087e-29	1.15863e-27	up
SLC38A5	601.346	5.62355	0.499692	11.254	2.21242e-29	1.17193e-27	up
AURKA	251.174	3.7443	0.332772	11.2518	2.2682e-29	1.19796e-27	up
HASPIN	95.9682	6.12061	0.544628	11.2382	2.64856e-29	1.39475e-27	up
SKA1	123.079	5.02191	0.447122	11.2317	2.85096e-29	1.49696e-27	up
TAP1	3418.7	3.19703	0.284873	11.2227	3.15572e-29	1.65216e-27	up
ACTA2	16411.2	-4.11286	0.366569	-11.2199	3.25721e-29	1.70036e-27	down
GALNT16	424.25	-5.25425	0.468538	-11.2141	3.47521e-29	1.80892e-27	down
CRYBG2	844.956	8.33414	0.743228	11.2134	3.50317e-29	1.81822e-27	up
PRDM5	427.592	-2.36948	0.211545	-11.2008	4.0397e-29	2.09066e-27	down
CDS1	780.765	5.86861	0.524235	11.1946	4.33273e-29	2.23589e-27	up
KALRN	2459.71	-3.08668	0.276068	-11.1809	5.05823e-29	2.60282e-27	down
HEPHL1	6219.41	7.37031	0.659568	11.1744	5.43917e-29	2.79087e-27	up
HIST1H3F	360.042	5.33524	0.477766	11.167	5.91133e-29	3.02452e-27	up
MSRB3	3983.16	-4.06532	0.364201	-11.1623	6.23689e-29	3.18205e-27	down
SLC7A11	626.621	6.03073	0.540309	11.1616	6.28266e-29	3.19635e-27	up
REEP1	857.878	-5.61095	0.502792	-11.1596	6.42948e-29	3.26183e-27	down
ACTG2	12567	-6.17408	0.55391	-11.1464	7.45949e-29	3.77375e-27	down
BHMT2	362.394	-3.83378	0.344226	-11.1374	8.25086e-29	4.16241e-27	down
CDH1	5195.76	7.01165	0.6299	11.1314	8.82622e-29	4.44023e-27	up
DAAM2	1333.53	-2.75687	0.248018	-11.1156	1.05358e-28	5.28552e-27	down
KCNMB1	1874.53	-4.63934	0.417617	-11.1091	1.13329e-28	5.6696e-27	down
HIST1H2AL	119.789	5.55456	0.500099	11.1069	1.16091e-28	5.79166e-27	up
ESRP2	695.552	4.95128	0.446107	11.0989	1.27044e-28	6.32064e-27	up
XDH	885.554	8.72116	0.786282	11.0917	1.37716e-28	6.83267e-27	up
ARMH4	281.564	-3.02151	0.272612	-11.0835	1.50794e-28	7.46098e-27	down
MREG	360.747	4.01817	0.362598	11.0816	1.54069e-28	7.60215e-27	up
ST14	2183.82	6.81878	0.617138	11.049	2.2161e-28	1.09049e-26	up
FBXL22	449.712	-4.39833	0.398184	-11.046	2.29312e-28	1.12532e-26	down
KLK5	1199.97	9.4098	0.853784	11.0213	3.01715e-28	1.4766e-26	up
CTSV	1491.04	8.60438	0.781111	11.0156	3.21522e-28	1.56503e-26	up
SERPINB2	2326.01	9.72754	0.883072	11.0156	3.21492e-28	1.56503e-26	up
LONRF2	1149.55	-6.57393	0.596873	-11.0139	3.27353e-28	1.58912e-26	down
RAB25	897.367	12.0097	1.09125	11.0055	3.59514e-28	1.74055e-26	up
SPC24	103.246	4.04765	0.367978	10.9997	3.83288e-28	1.85067e-26	up
ACSS3	629.839	-3.37761	0.307125	-10.9975	3.92971e-28	1.89235e-26	down
GSTM5	219.548	-4.66461	0.424712	-10.983	4.61366e-28	2.21579e-26	down
MKI67	3088.77	5.02842	0.458026	10.9785	4.85143e-28	2.32378e-26	up
CCDC85A	235.27	-4.43808	0.404918	-10.9604	5.92141e-28	2.82877e-26	down
KNL1	468.756	4.69753	0.428705	10.9575	6.11737e-28	2.91465e-26	up
FGFR3	561.149	5.8883	0.537931	10.9462	6.93027e-28	3.29325e-26	up
RNF43	278.413	8.54749	0.780929	10.9453	6.99981e-28	3.31754e-26	up
SPATA6	680.373	-2.83653	0.259623	-10.9256	8.69975e-28	4.1124e-26	down
DEPTOR	641.258	-3.62831	0.332217	-10.9215	9.09938e-28	4.29005e-26	down
DEFB1	151.922	4.94614	0.452988	10.9189	9.36186e-28	4.40227e-26	up
SCN7A	556.925	-4.54199	0.416141	-10.9145	9.82228e-28	4.60675e-26	down
PTPRZ1	2087.11	4.4555	0.408424	10.909	1.04377e-27	4.8827e-26	up
STIL	337.076	3.15749	0.289465	10.908	1.05529e-27	4.9238e-26	up
ARHGAP30	1321.98	2.33402	0.214063	10.9034	1.11002e-27	5.16575e-26	up
PRDM1	3828.73	4.83244	0.443238	10.9026	1.12043e-27	5.20075e-26	up
THRA	1395.36	-2.73369	0.25082	-10.899	1.16504e-27	5.39144e-26	down
STUM	818.738	-5.44307	0.499418	-10.8988	1.1675e-27	5.39144e-26	down
NOVA1	644.956	-5.51086	0.505874	-10.8937	1.23464e-27	5.68691e-26	down
EZH2	532.417	3.16809	0.290829	10.8933	1.24036e-27	5.69871e-26	up
KIF23	375.878	3.29039	0.302304	10.8844	1.36846e-27	6.27124e-26	up
ARHGAP20	908.653	-4.12481	0.379642	-10.865	1.69234e-27	7.73581e-26	down
IDO1	735.694	6.46852	0.596121	10.851	1.97228e-27	8.99259e-26	up
KLK10	2012.37	9.69902	0.893881	10.8505	1.98418e-27	9.024e-26	up
WWC1	793.082	5.33932	0.49261	10.8389	2.2528e-27	1.02199e-25	up
HIST1H3C	691.285	5.30089	0.48966	10.8257	2.60203e-27	1.1745e-25	up
IVL	979.038	12.1353	1.1211	10.8245	2.63504e-27	1.18347e-25	up
TAGLN	12516.9	-4.33903	0.400847	-10.8246	2.63095e-27	1.18347e-25	down
HIST1H2BM	309.321	5.84619	0.540358	10.8191	2.79487e-27	1.25213e-25	up
ATOH8	376.909	-4.08223	0.377534	-10.8129	2.99133e-27	1.33682e-25	down
MICU3	1290.14	-3.73581	0.345524	-10.812	3.01962e-27	1.34612e-25	down
B3GNT5	1929.01	4.86129	0.449744	10.809	3.1196e-27	1.38726e-25	up
MPDZ	4408.73	-3.57068	0.330554	-10.8021	3.36376e-27	1.49215e-25	down
PDE5A	9400.52	-4.40027	0.407781	-10.7908	3.80521e-27	1.68383e-25	down
RCC1	527.906	2.82601	0.261903	10.7903	3.82494e-27	1.68841e-25	up
RAB9B	372.104	-5.75174	0.533139	-10.7884	3.90414e-27	1.71916e-25	down
IGLL5	4643.39	8.36813	0.776148	10.7816	4.2042e-27	1.84677e-25	up
FAM111B	280.365	4.18062	0.388204	10.7691	4.81616e-27	2.11044e-25	up
CKMT1B	544.656	8.18079	0.760218	10.7611	5.25293e-27	2.29624e-25	up
DUOX2	579.442	5.54309	0.515229	10.7585	5.40507e-27	2.35703e-25	up
C1orf74	976.382	4.5361	0.421802	10.7541	5.66959e-27	2.46641e-25	up
ZBED2	338.387	6.09818	0.567381	10.748	6.05902e-27	2.62947e-25	up
ZNF793	244.922	-2.8546	0.26565	-10.7457	6.20685e-27	2.68715e-25	down
KCNK3	692.639	-5.2811	0.491803	-10.7382	6.73115e-27	2.90715e-25	down
DGKG	1694.82	-4.39893	0.409889	-10.732	7.20128e-27	3.10275e-25	down
TNFRSF9	147.282	5.03314	0.469323	10.7243	7.83172e-27	3.36633e-25	up
C19orf33	556.924	7.68444	0.716615	10.7232	7.9178e-27	3.39523e-25	up
PCSK2	119.065	-4.78698	0.447033	-10.7083	9.30193e-27	3.97928e-25	down
GNAZ	636.497	-5.92954	0.553898	-10.7051	9.63133e-27	4.11043e-25	down
PALM	268.39	-3.23961	0.302781	-10.6995	1.02315e-26	4.34598e-25	down
OAS3	6090.24	3.56758	0.333428	10.6997	1.02086e-26	4.34598e-25	up
KIF14	283.004	4.99866	0.467238	10.6983	1.03639e-26	4.39187e-25	up
KCTD16	439.41	-6.82083	0.637812	-10.6941	1.08451e-26	4.585e-25	down
ZCCHC24	2310.7	-2.53208	0.236785	-10.6936	1.09075e-26	4.60056e-25	down
SH2D3A	383.662	4.57645	0.428129	10.6894	1.1408e-26	4.80042e-25	up
AC008073.3	322.873	-3.24704	0.303853	-10.6862	1.18087e-26	4.95745e-25	down
CCNB1	565.711	4.01791	0.376153	10.6816	1.24121e-26	5.19866e-25	up
F10	420.927	-5.36762	0.50307	-10.6697	1.41036e-26	5.89342e-25	down
ABCA12	1995.36	8.0087	0.750641	10.6691	1.41932e-26	5.91713e-25	up
SPINK5	4257.49	8.56059	0.802401	10.6687	1.42581e-26	5.93044e-25	up
PCP4	525.724	-12.1093	1.1356	-10.6633	1.51083e-26	6.26959e-25	down
ABCA3	405.071	-3.2859	0.308214	-10.6611	1.54771e-26	6.40788e-25	down
MYL9	15545.3	-4.24274	0.398535	-10.6458	1.82328e-26	7.5315e-25	down
CAPN6	80.7505	-5.13661	0.482766	-10.64	1.94199e-26	8.00347e-25	down
WNT7B	384.646	7.97432	0.750371	10.6272	2.22783e-26	9.16055e-25	up
RASSF5	1095.16	2.62238	0.246812	10.625	2.27999e-26	9.35367e-25	up
SGCD	1450.56	-3.94369	0.371648	-10.6114	2.63892e-26	1.08016e-24	down
THBS4	400.78	-4.63668	0.437251	-10.6042	2.8501e-26	1.16395e-24	down
NUF2	144.849	4.19872	0.396111	10.5999	2.98444e-26	1.21606e-24	up
KCNT2	4190.77	-5.51758	0.520875	-10.5929	3.21473e-26	1.30694e-24	down
HIF3A	1269.17	-6.00766	0.567269	-10.5905	3.29871e-26	1.33505e-24	down
IFIT3	2363.57	3.1804	0.300304	10.5906	3.29446e-26	1.33505e-24	up
CRAT	503.473	-2.3363	0.220676	-10.587	3.4237e-26	1.38253e-24	down
A2ML1	10520.4	8.88098	0.839326	10.5811	3.64672e-26	1.4693e-24	up
FANCI	710.66	2.62144	0.247842	10.5771	3.80739e-26	1.5306e-24	up
CDCA8	163.169	4.3294	0.4095	10.5724	4.00089e-26	1.60481e-24	up
IL1A	1915.34	10.3974	0.9851	10.5547	4.83171e-26	1.93376e-24	up
GPRIN1	169.338	4.13524	0.391804	10.5543	4.85015e-26	1.93683e-24	up
TGFA	1384.37	6.24461	0.59182	10.5515	4.99724e-26	1.99116e-24	up
SLC12A8	135.803	3.73177	0.354844	10.5167	7.23903e-26	2.87804e-24	up
SHCBP1	140.496	3.75854	0.357439	10.5152	7.35227e-26	2.91662e-24	up
F2RL1	515.266	4.13654	0.393412	10.5145	7.40536e-26	2.93122e-24	up
IGSF9	260.435	5.96473	0.5681	10.4994	8.69045e-26	3.43235e-24	up
GULP1	635.037	-3.2791	0.312484	-10.4937	9.23733e-26	3.64036e-24	down
PKNOX2	350.342	-4.13013	0.393841	-10.4868	9.93322e-26	3.90605e-24	down
NIPAL1	454.693	6.60144	0.629551	10.486	1.00232e-25	3.93286e-24	up
KCNMA1	7185.17	-4.27507	0.40789	-10.4809	1.05691e-25	4.13803e-24	down
RAB11FIP4	337.084	3.88613	0.371698	10.4551	1.38875e-25	5.42548e-24	up
IL17RD	593.809	-2.70261	0.258666	-10.4483	1.49234e-25	5.81756e-24	down
ZWINT	171.524	3.33521	0.31922	10.448	1.49655e-25	5.82134e-24	up
JPH2	4546.84	-5.4006	0.517047	-10.4451	1.54325e-25	5.99006e-24	down
KIF20A	276.28	3.94126	0.377502	10.4404	1.62176e-25	6.28128e-24	up
IGKC	14529.3	7.29403	0.699993	10.4201	2.00662e-25	7.75521e-24	up
PGLYRP4	447.653	8.4864	0.814487	10.4193	2.02388e-25	7.80516e-24	up
SULT2B1	630.664	9.225	0.885749	10.4149	2.11986e-25	8.15785e-24	up
ARHGAP11A	407.459	3.94271	0.379079	10.4008	2.45954e-25	9.44485e-24	up
BST2	1183.88	3.28819	0.316228	10.3982	2.52784e-25	9.68648e-24	up
UBE2T	88.4439	3.68899	0.354828	10.3966	2.57067e-25	9.82969e-24	up
IGKV1-39	599.243	9.46221	0.911119	10.3853	2.89391e-25	1.10422e-23	up
HIST1H2BH	296.546	5.3468	0.514902	10.3841	2.9289e-25	1.11521e-23	up
KIF15	123.9	2.99077	0.288086	10.3815	3.00971e-25	1.14356e-23	up
SMAD9	1611.98	-4.55254	0.438658	-10.3783	3.11119e-25	1.17963e-23	down
MCAM	7038.38	-2.79954	0.269797	-10.3765	3.17268e-25	1.20042e-23	down
HMMR	183.925	4.76609	0.459374	10.3752	3.21591e-25	1.21423e-23	up
CLCA2	8857.14	9.12099	0.879871	10.3663	3.52976e-25	1.32994e-23	up
TMOD1	1662.2	-4.72139	0.455953	-10.355	3.97232e-25	1.49356e-23	down
PDZD4	470.893	-5.43238	0.524793	-10.3515	4.1212e-25	1.54631e-23	down
TOP2A	1290.34	5.30453	0.512495	10.3504	4.16704e-25	1.56026e-23	up
OAS2	4109.09	3.81403	0.368723	10.3439	4.46043e-25	1.66665e-23	up
NFIX	5591.65	-2.99142	0.289218	-10.3431	4.49689e-25	1.67679e-23	down
IGLC3	5673.93	8.76964	0.848184	10.3393	4.67839e-25	1.74087e-23	up
GNA15	600.788	4.73253	0.45795	10.3342	4.9365e-25	1.83312e-23	up
NHSL2	2608.33	-2.80092	0.271232	-10.3266	5.34031e-25	1.97899e-23	down
CSRP1	10946.3	-3.35755	0.325185	-10.3251	5.42889e-25	2.00769e-23	down
TMEM8B	614.658	-3.16597	0.306795	-10.3195	5.75196e-25	2.1228e-23	down
XRCC2	129.66	2.77291	0.268969	10.3094	6.38969e-25	2.35334e-23	up
FSCN1	4600.54	4.03728	0.392014	10.2988	7.13443e-25	2.62227e-23	up
CACNB2	1164.46	-3.28466	0.319083	-10.294	7.4962e-25	2.74962e-23	down
NUAK2	478.502	4.62562	0.449983	10.2795	8.71369e-25	3.18971e-23	up
TCEAL3	1419.59	-2.92648	0.284719	-10.2785	8.80914e-25	3.21811e-23	down
NECTIN4	987.317	11.1159	1.08176	10.2757	9.06499e-25	3.30487e-23	up
RPS6KA1	788.463	3.40103	0.330988	10.2754	9.09783e-25	3.31014e-23	up
FILIP1	1470.76	-4.3614	0.424656	-10.2704	9.57779e-25	3.47774e-23	down
PLK1	323.279	3.75545	0.365807	10.2662	1.00078e-24	3.62658e-23	up
LPP	42357.3	-3.39442	0.330697	-10.2644	1.01902e-24	3.68525e-23	down
CNKSR1	310.18	4.67828	0.455817	10.2635	1.02893e-24	3.71363e-23	up
FAM83C	672.018	10.2852	1.00221	10.2626	1.03855e-24	3.74085e-23	up
RHCG	4114.99	12.3432	1.20307	10.2598	1.06975e-24	3.84553e-23	up
NR3C2	1856	-3.1367	0.305943	-10.2526	1.15252e-24	4.13483e-23	down
TSPYL5	616.142	-3.07934	0.300841	-10.2358	1.37089e-24	4.90851e-23	down
PTCH1	720.408	-2.41421	0.236012	-10.2292	1.46751e-24	5.24401e-23	down
EPOP	68.7841	3.69166	0.36116	10.2217	1.58584e-24	5.65565e-23	up
FAM162B	283.798	-3.92992	0.384597	-10.2183	1.64242e-24	5.84584e-23	down
ADRA2C	144.354	-4.96669	0.486322	-10.2128	1.73854e-24	6.17576e-23	down
KIF4A	181.659	4.08533	0.401335	10.1794	2.45188e-24	8.6755e-23	up
ZFHX4	4872.75	-3.76369	0.370017	-10.1717	2.65303e-24	9.36882e-23	down
GADL1	945.538	-6.91466	0.679859	-10.1707	2.67942e-24	9.4435e-23	down
AC139491.7	520.234	-5.56053	0.547178	-10.1622	2.92413e-24	1.02859e-22	down
AQP3	2073.78	5.77497	0.568371	10.1606	2.97381e-24	1.04402e-22	up
S100P	185.552	7.94541	0.782504	10.1538	3.18621e-24	1.11641e-22	up
MYOCD	3111.84	-6.47302	0.63771	-10.1504	3.2998e-24	1.15397e-22	down
SGCA	430.813	-5.39132	0.531153	-10.1502	3.30642e-24	1.15404e-22	down
ARNTL2	2593.73	4.98944	0.492012	10.1409	3.63754e-24	1.26716e-22	up
CAP2	950.373	-3.39114	0.334787	-10.1292	4.09826e-24	1.42215e-22	down
AIM2	425.54	4.47975	0.4423	10.1283	4.13831e-24	1.43167e-22	up
INPP5A	1329.64	-2.84178	0.280581	-10.1282	4.14158e-24	1.43167e-22	down
IRF6	4994.85	5.65493	0.558499	10.1252	4.27e-24	1.47323e-22	up
C1QTNF1	3189.49	-3.58521	0.354105	-10.1247	4.29273e-24	1.47824e-22	down
DIAPH3	171.911	4.28194	0.422933	10.1244	4.30614e-24	1.48003e-22	up
ASF1B	120.488	4.42095	0.437122	10.1138	4.80105e-24	1.64699e-22	up
SCRG1	515.984	-3.53261	0.349304	-10.1133	4.82415e-24	1.65177e-22	down
C8orf88	218.105	-4.1324	0.408838	-10.1077	5.10752e-24	1.74547e-22	down
CRYBG1	4990.68	3.32889	0.329531	10.1019	5.41821e-24	1.84814e-22	up
PRR11	406.739	3.41224	0.337799	10.1014	5.44558e-24	1.85047e-22	up
CKAP2	1068.2	2.84834	0.281972	10.1015	5.43961e-24	1.85047e-22	up
AOC3	5912.48	-5.57148	0.552548	-10.0833	6.55221e-24	2.22232e-22	down
NCAPG	274.634	4.56998	0.453432	10.0786	6.86774e-24	2.32496e-22	up
GALNT6	973.687	4.95454	0.492428	10.0614	8.179e-24	2.76367e-22	up
HIST1H3G	555.536	6.41633	0.637843	10.0594	8.34894e-24	2.81581e-22	up
EPHX1	2641.28	-2.28563	0.227287	-10.0562	8.63069e-24	2.9054e-22	down
TMEM79	903.537	5.27233	0.5251	10.0406	1.01038e-23	3.39495e-22	up
DEFB4A	833.32	10.9313	1.08898	10.038	1.03716e-23	3.47845e-22	up
CTLA4	184.175	5.15687	0.514098	10.0309	1.11502e-23	3.73264e-22	up
RAI2	481.101	-3.71568	0.370448	-10.0302	1.1226e-23	3.75101e-22	down
PTCHD1	981.689	-6.72005	0.670669	-10.0199	1.24607e-23	4.14821e-22	down
ABRACL	165.915	3.11323	0.310779	10.0175	1.27693e-23	4.24308e-22	up
SGCE	768.168	-2.8494	0.284521	-10.0147	1.31311e-23	4.35526e-22	down
IGLV2-14	2306.15	8.84014	0.882738	10.0145	1.31686e-23	4.35968e-22	up
SOD3	2665.94	-4.15282	0.414728	-10.0134	1.33154e-23	4.40018e-22	down
TLN2	1437.81	-2.4509	0.24485	-10.0098	1.38043e-23	4.55339e-22	down
SPAG5	261.466	3.21891	0.321791	10.0031	1.4768e-23	4.86236e-22	up
TTLL7	3955.43	-4.03686	0.4037	-9.99966	1.52924e-23	5.02585e-22	down
PTGIS	3249.01	-5.55057	0.555569	-9.99079	1.67251e-23	5.48669e-22	down
LRRC8E	106.433	7.33781	0.735305	9.97927	1.87844e-23	6.15104e-22	up
ALDH6A1	761.858	-2.27513	0.228085	-9.97488	1.96332e-23	6.4173e-22	down
TACC1	9891.27	-2.34922	0.2358	-9.96279	2.2174e-23	7.22158e-22	down
NTRK3	1613.99	-6.48501	0.650939	-9.96255	2.22283e-23	7.22621e-22	down
SYNC	457.1	-4.18268	0.419926	-9.96051	2.26905e-23	7.36318e-22	down
TTK	204.813	4.92583	0.49455	9.96024	2.2752e-23	7.36986e-22	up
HIST1H1B	1015.1	4.97823	0.500056	9.95533	2.39033e-23	7.72888e-22	up
CLDN4	1467.38	7.83933	0.787515	9.95451	2.41004e-23	7.77864e-22	up
ENPP5	574.784	-4.8236	0.484673	-9.95227	2.46491e-23	7.9415e-22	down
DUOXA1	889.24	6.45126	0.648471	9.94842	2.56211e-23	8.23993e-22	up
FN3K	202.131	-2.77515	0.279005	-9.94657	2.61019e-23	8.37959e-22	down
KYNU	1445.26	3.75064	0.377643	9.93168	3.0309e-23	9.71291e-22	up
VDR	1089.98	4.84584	0.488779	9.91418	3.6121e-23	1.15549e-21	up
CPA4	1272.72	8.86561	0.894481	9.91145	3.71201e-23	1.18534e-21	up
HEY2	1092.52	-3.36867	0.339906	-9.91061	3.74363e-23	1.19332e-21	down
BBOX1	316.335	4.69158	0.473794	9.90216	4.07372e-23	1.29625e-21	up
EVPL	2617.16	8.46758	0.855297	9.90016	4.15595e-23	1.32008e-21	up
RGS11	136.487	-4.02751	0.407607	-9.88086	5.03965e-23	1.59796e-21	down
HFM1	63.3751	-4.30936	0.436146	-9.88054	5.05592e-23	1.6003e-21	down
RBPMS	4853.57	-3.49019	0.353257	-9.88002	5.08246e-23	1.60588e-21	down
CNRIP1	694.284	-2.6631	0.269675	-9.87524	5.33049e-23	1.6813e-21	down
TMEM102	113.741	3.20069	0.324141	9.87435	5.3779e-23	1.69329e-21	up
STRIP2	593.845	6.09204	0.617306	9.86875	5.68669e-23	1.78739e-21	up
PGR	357.234	-3.26211	0.33062	-9.86664	5.80785e-23	1.82229e-21	down
SNCG	499.638	-3.48755	0.35354	-9.86465	5.92385e-23	1.85545e-21	down
SERPINB7	696.647	11.0444	1.11979	9.86294	6.02594e-23	1.88415e-21	up
NAP1L3	184.421	-4.01564	0.407308	-9.85897	6.26868e-23	1.95629e-21	down
HCAR1	91.5615	-4.25125	0.431213	-9.85882	6.27838e-23	1.95629e-21	down
KLK8	557.262	11.322	1.1494	9.85035	6.8309e-23	2.12477e-21	up
DIXDC1	1819.63	-3.39981	0.345406	-9.84293	7.35391e-23	2.28352e-21	down
CDCA2	284.441	4.96587	0.505222	9.82909	8.43787e-23	2.61559e-21	up
SGPP2	784.006	5.60172	0.570026	9.82713	8.60338e-23	2.66232e-21	up
ZBED3	671.389	-3.18587	0.324304	-9.82372	8.89931e-23	2.74917e-21	down
ID4	3032.16	-4.40817	0.449098	-9.81561	9.64558e-23	2.9746e-21	down
IGKV4-1	1405.69	8.77756	0.895381	9.80316	1.09122e-22	3.35948e-21	up
MYRIP	395.71	-4.20243	0.428785	-9.80078	1.11724e-22	3.43369e-21	down
CENPE	473.305	2.97111	0.303171	9.80012	1.12449e-22	3.4501e-21	up
ESCO2	134.648	4.01416	0.409858	9.79402	1.19454e-22	3.65878e-21	up
IGKV3-15	1347.05	8.28686	0.846382	9.79092	1.23173e-22	3.76629e-21	up
C15orf48	309.446	8.06014	0.823539	9.7872	1.27789e-22	3.90081e-21	up
BCL11A	1121.92	5.60936	0.573824	9.77541	1.43571e-22	4.37514e-21	up
EYA4	1821.82	-5.42148	0.555303	-9.76312	1.62092e-22	4.93122e-21	down
ZNF677	318.385	-2.92277	0.299412	-9.76171	1.64358e-22	4.99173e-21	down
COX7A1	307.006	-3.30628	0.338737	-9.76061	1.66145e-22	5.0375e-21	down
DUOX1	2193.81	4.61262	0.473068	9.75044	1.83673e-22	5.55957e-21	up
PRSS22	638.684	9.98407	1.02485	9.74195	1.99694e-22	6.02426e-21	up
TPBG	1103.16	2.03067	0.208495	9.73965	2.04263e-22	6.15181e-21	up
PSMB9	524.787	2.40678	0.247174	9.73717	2.09311e-22	6.29332e-21	up
HIST1H3B	663.962	5.34784	0.549286	9.736	2.11724e-22	6.35524e-21	up
HJURP	188.013	4.54051	0.466439	9.73441	2.15059e-22	6.44462e-21	up
XKR4	350.479	-4.18056	0.429492	-9.73373	2.16498e-22	6.47695e-21	down
SOST	188.613	-6.42836	0.660938	-9.72612	2.33319e-22	6.95709e-21	down
IGLV3-1	435.323	12.1208	1.24634	9.72511	2.35658e-22	7.0152e-21	up
RTKN2	809.24	4.89845	0.503774	9.7235	2.39415e-22	7.1153e-21	up
NPTXR	432.487	-3.82328	0.393217	-9.72307	2.40418e-22	7.13332e-21	down
TBXA2R	358.75	-4.1523	0.42714	-9.72116	2.44968e-22	7.24942e-21	down
IGHG1	20530.9	7.29875	0.750816	9.72109	2.45136e-22	7.24942e-21	up
GPR26	56.8647	-4.16393	0.428411	-9.71948	2.49046e-22	7.35297e-21	down
GRB7	330.946	6.44668	0.663603	9.71466	2.61113e-22	7.69663e-21	up
SLC44A5	772.662	6.17384	0.635583	9.71365	2.63708e-22	7.76042e-21	up
ADGRF4	318.779	6.60127	0.679636	9.71295	2.65542e-22	7.80058e-21	up
PLAC9	108.999	-3.34749	0.344648	-9.7128	2.65939e-22	7.80058e-21	down
RUSC2	1354.4	-2.12317	0.218702	-9.70804	2.78631e-22	8.15959e-21	down
TCN1	280.073	7.52106	0.775405	9.69952	3.02916e-22	8.85636e-21	up
STAP2	379.28	4.05206	0.418052	9.69271	3.23826e-22	9.43707e-21	up
ANKS1B	322.783	-4.38964	0.45293	-9.69166	3.27173e-22	9.51921e-21	down
PMAIP1	279.536	5.58086	0.576481	9.6809	3.63507e-22	1.05593e-20	up
IGLV1-40	801.636	9.47368	0.979159	9.67532	3.83882e-22	1.11332e-20	up
BUB1B	216.626	4.50126	0.465253	9.67488	3.85543e-22	1.11634e-20	up
NEXMIF	184.031	-4.84882	0.501191	-9.67461	3.86557e-22	1.11748e-20	down
FRZB	3050.91	-5.99163	0.619532	-9.67122	3.99567e-22	1.15324e-20	down
PRKG1	4766.17	-3.75974	0.388762	-9.67106	4.00223e-22	1.15328e-20	down
KIF2C	232.402	3.72048	0.385013	9.66326	4.31899e-22	1.24257e-20	up
PRKAA2	549.537	-5.0133	0.51903	-9.65899	4.50301e-22	1.29345e-20	down
PRRG4	1542.54	4.59302	0.476047	9.64825	5.00022e-22	1.4317e-20	up
HOXA13	949.233	-4.31127	0.446844	-9.64827	4.99897e-22	1.4317e-20	down
DYNC1I1	224.672	-3.72437	0.386236	-9.64273	5.27646e-22	1.5084e-20	down
GZMB	319.479	5.10456	0.529419	9.64181	5.32401e-22	1.51958e-20	up
PSD4	1447.2	3.39771	0.35241	9.64135	5.34778e-22	1.52395e-20	up
ECT2	871.866	2.9745	0.309014	9.62579	6.22293e-22	1.77054e-20	up
FZD4	1862.48	-2.85486	0.296986	-9.6128	7.06026e-22	2.00245e-20	down
FUT2	476.588	5.6496	0.587752	9.61222	7.09995e-22	2.00423e-20	up
ACADL	332.743	-5.63071	0.585782	-9.61229	7.09527e-22	2.00423e-20	down
AKAP1	2080.21	-2.20037	0.228909	-9.61239	7.0884e-22	2.00423e-20	down
CYSRT1	332.2	6.80188	0.707735	9.61077	7.20056e-22	2.02945e-20	up
CDO1	214.08	-6.59563	0.686824	-9.60307	7.75951e-22	2.18357e-20	down
CDSN	2440.96	8.94683	0.931721	9.60248	7.80458e-22	2.19283e-20	up
CDKN2A	1223.43	5.88978	0.613374	9.60225	7.82152e-22	2.19417e-20	up
GPRASP1	683.545	-3.46827	0.361404	-9.59665	8.25821e-22	2.30948e-20	down
SPRR2D	4109.22	11.8597	1.2365	9.59136	8.6929e-22	2.42727e-20	up
FOSL1	589.086	5.73643	0.598261	9.5885	8.93741e-22	2.49168e-20	up
SPTBN2	966.677	5.02852	0.52447	9.58781	8.9978e-22	2.50464e-20	up
DSG2	1830.96	4.33263	0.452022	9.58501	9.24488e-22	2.56549e-20	up
OCIAD2	414.127	4.71099	0.491847	9.57817	9.87821e-22	2.73702e-20	up
LRCH2	596.252	-3.93953	0.411484	-9.57396	1.02887e-21	2.84638e-20	down
ESPL1	182.556	4.32555	0.451824	9.57353	1.03312e-21	2.85376e-20	up
IGLC2	12477.8	8.98818	0.939209	9.56995	1.0696e-21	2.95001e-20	up
PCNA	732.91	2.17549	0.227517	9.56188	1.15637e-21	3.18445e-20	up
RPS6KA6	166.552	-6.42781	0.672453	-9.55875	1.19187e-21	3.2772e-20	down
SPARCL1	13597.6	-4.29273	0.449209	-9.55621	1.22146e-21	3.35343e-20	down
MYOZ2	41.0773	-4.1719	0.436616	-9.55507	1.23502e-21	3.3855e-20	down
KCNQ4	254.165	-5.35044	0.560004	-9.55429	1.24434e-21	3.40585e-20	down
GXYLT2	1016.05	-2.88099	0.301599	-9.55238	1.26748e-21	3.46392e-20	down
CXCL17	128.006	5.89032	0.617106	9.54507	1.36013e-21	3.71149e-20	up
HABP4	428.291	-2.59802	0.272296	-9.54118	1.41213e-21	3.84756e-20	down
IFI27	3797.36	4.37288	0.458358	9.5403	1.42419e-21	3.87458e-20	up
STARD9	2425.32	-2.54728	0.267036	-9.53907	1.44126e-21	3.90919e-20	down
S1PR5	97.694	4.96912	0.520943	9.53871	1.44614e-21	3.91653e-20	up
ZNF660	210.577	-2.46876	0.258858	-9.5371	1.46878e-21	3.97189e-20	down
NABP1	3598.24	2.45908	0.257892	9.53533	1.49408e-21	4.03423e-20	up
PGLYRP3	331.361	10.0303	1.05207	9.53387	1.5152e-21	4.08515e-20	up
ADGRD1	494.685	-3.64778	0.382958	-9.52526	1.64626e-21	4.43185e-20	down
ANO9	356.704	4.73876	0.497516	9.52485	1.65277e-21	4.44274e-20	up
NLGN1	243.167	-5.38841	0.566143	-9.51776	1.76953e-21	4.74951e-20	down
ARHGEF25	728.72	-3.79658	0.399391	-9.5059	1.98319e-21	5.31507e-20	down
STAC2	176.249	-5.96315	0.62765	-9.50075	2.08383e-21	5.5765e-20	down
TUB	529.859	-2.7564	0.290233	-9.49719	2.1563e-21	5.76186e-20	down
ADARB1	2501.56	-2.52668	0.266166	-9.49286	2.24776e-21	5.98848e-20	down
PTK7	1753.1	3.69083	0.389132	9.48476	2.42943e-21	6.46292e-20	up
ST6GALNAC6	266.461	-2.30142	0.242741	-9.48098	2.51913e-21	6.69168e-20	down
PCDHB12	151.365	-2.55186	0.269461	-9.47025	2.79168e-21	7.40473e-20	down
FILIP1L	5939.46	-3.36676	0.355598	-9.46788	2.85587e-21	7.56385e-20	down
TSPYL2	884.513	-2.67719	0.282935	-9.4622	3.01517e-21	7.97404e-20	down
RBMS3	3042.52	-2.7989	0.295891	-9.45924	3.10202e-21	8.18208e-20	down
IGKJ2	260.988	7.58637	0.802009	9.45921	3.10292e-21	8.18208e-20	up
PPP1R13L	1323.86	3.2437	0.343021	9.45627	3.19118e-21	8.4025e-20	up
IGLJ2	606.383	8.4388	0.892826	9.45178	3.33106e-21	8.73252e-20	up
IGHA1	8696.36	7.23529	0.765488	9.45186	3.32853e-21	8.73252e-20	up
BLM	199.145	3.27088	0.34613	9.44984	3.39348e-21	8.87034e-20	up
FAM83G	1431.25	4.62165	0.489272	9.44597	3.52139e-21	9.19135e-20	up
NEK2	85.3091	4.57275	0.484146	9.44498	3.55476e-21	9.26061e-20	up
LY6K	204.767	5.37777	0.569384	9.44488	3.55821e-21	9.26061e-20	up
CXCL13	552.108	8.63887	0.915283	9.43847	3.78248e-21	9.83009e-20	up
PEG3	357.664	-4.13851	0.438586	-9.43602	3.872e-21	1.00338e-19	down
TIMELESS	418.132	2.62023	0.277794	9.43228	4.01259e-21	1.03832e-19	up
SP6	131.772	4.76437	0.50539	9.42711	4.21536e-21	1.08766e-19	up
PLEKHN1	329.796	4.83382	0.512751	9.42724	4.21019e-21	1.08766e-19	up
VIT	513.039	-5.529	0.586683	-9.42416	4.33571e-21	1.11711e-19	down
HCAR3	184.01	6.07889	0.645091	9.4233	4.37123e-21	1.12465e-19	up
RACGAP1	570.401	2.7928	0.296459	9.42053	4.48807e-21	1.15143e-19	up
ZNF853	160.731	-3.1933	0.338972	-9.42055	4.4875e-21	1.15143e-19	down
CYBRD1	6518.48	-2.99407	0.318153	-9.41078	4.92446e-21	1.26159e-19	down
HOXC13	119.294	8.14559	0.865588	9.41048	4.93887e-21	1.26348e-19	up
IL22RA1	204.274	5.30592	0.56404	9.40699	5.10548e-21	1.30425e-19	up
KLC3	161.471	7.75825	0.824903	9.40505	5.20068e-21	1.32669e-19	up
CLIC3	214.209	5.58971	0.594738	9.3986	5.52921e-21	1.40826e-19	up
ELAVL2	276.97	4.66603	0.496467	9.39847	5.53606e-21	1.40826e-19	up
TBC1D2	1144.58	3.22545	0.343381	9.3932	5.82064e-21	1.47856e-19	up
ACACB	2594.5	-3.65745	0.389449	-9.39136	5.92317e-21	1.50248e-19	down
CBLC	459.845	8.24106	0.877604	9.39041	5.97685e-21	1.51397e-19	up
PCDHGA3	192.01	-3.95261	0.421117	-9.38602	6.23105e-21	1.57614e-19	down
F11R	2806.35	3.54542	0.37787	9.38266	6.43314e-21	1.62498e-19	up
ADAM22	416.854	-3.33536	0.355547	-9.38093	6.53945e-21	1.64952e-19	down
FLNC	12814.1	-5.88442	0.627359	-9.37968	6.61762e-21	1.6669e-19	down
IGKJ4	326.74	8.14212	0.868432	9.37566	6.87457e-21	1.7292e-19	up
AURKB	130.89	5.07986	0.541837	9.37526	6.9005e-21	1.73331e-19	up
HIST1H2BI	192.545	3.43996	0.366956	9.37432	6.96237e-21	1.74641e-19	up
ECRG4	597.293	-7.04844	0.752091	-9.37179	7.13133e-21	1.7863e-19	down
SLC25A4	626.503	-2.99688	0.319811	-9.37079	7.19897e-21	1.80074e-19	down
CEACAM6	3347.22	11.2885	1.20482	9.36942	7.29349e-21	1.81933e-19	up
FAM110A	198.987	3.38371	0.361139	9.36955	7.28413e-21	1.81933e-19	up
RECK	773.303	-2.37717	0.253894	-9.36287	7.7603e-21	1.9331e-19	down
TPD52	1084.79	2.71719	0.2903	9.35992	7.97949e-21	1.98495e-19	up
PSAT1	533.588	4.92864	0.526774	9.35627	8.25978e-21	2.05184e-19	up
RERG	934.374	-3.01849	0.323254	-9.33783	9.83299e-21	2.43929e-19	down
LRRC4C	133.388	-4.41028	0.472346	-9.33696	9.9139e-21	2.45597e-19	down
JAG2	683.459	3.18606	0.341237	9.33679	9.92966e-21	2.4565e-19	up
HIST1H3I	231.039	4.75255	0.509347	9.33066	1.0521e-20	2.59921e-19	up
MAB21L4	326.84	8.94575	0.959045	9.32777	1.08123e-20	2.66754e-19	up
GDF7	310.702	-2.91025	0.312073	-9.32555	1.10408e-20	2.72017e-19	down
SALL2	311.766	-3.30688	0.354624	-9.32502	1.10959e-20	2.73002e-19	down
PCDH9	505.571	-3.79158	0.407032	-9.31519	1.21732e-20	2.99099e-19	down
NFASC	3407.5	-3.45949	0.371456	-9.31333	1.23891e-20	3.03988e-19	down
ZC3H12B	215.237	-2.84624	0.30574	-9.30935	1.28622e-20	3.15168e-19	down
STOX1	111.302	-3.60038	0.387068	-9.30166	1.38264e-20	3.38334e-19	down
TGM3	2156.27	28.2296	3.03764	9.29328	1.49611e-20	3.65603e-19	up
HSPB2	82.5532	-3.62605	0.390304	-9.29033	1.53812e-20	3.7536e-19	down
SPRY2	367.553	-2.0511	0.220831	-9.28807	1.57116e-20	3.82903e-19	down
KLK11	798.694	11.304	1.21836	9.27805	1.72603e-20	4.20079e-19	up
PCDHB6	46.9199	-3.64346	0.392755	-9.27666	1.74869e-20	4.25018e-19	down
CCDC158	146.352	-4.88699	0.527364	-9.26683	1.91753e-20	4.65427e-19	down
PLCH2	332.014	4.86447	0.52501	9.26548	1.9421e-20	4.70757e-19	up
CENPK	222.81	3.0146	0.325567	9.25952	2.05346e-20	4.97081e-19	up
TRPM3	116.218	-3.69213	0.39882	-9.25763	2.09013e-20	5.05278e-19	down
WARS	6251.96	2.87622	0.310758	9.2555	2.13229e-20	5.14778e-19	up
ZSCAN18	677.341	-3.54114	0.382654	-9.25414	2.15959e-20	5.20673e-19	down
POLQ	302.733	4.30345	0.465118	9.2524	2.19518e-20	5.28544e-19	up
TMPRSS4	1116.32	7.72699	0.835201	9.25165	2.21056e-20	5.31539e-19	up
GPER1	242.605	-3.22092	0.348174	-9.25089	2.22634e-20	5.34617e-19	down
ANO5	633.434	-5.97915	0.646388	-9.25009	2.24306e-20	5.37916e-19	down
EYA1	2813.41	-6.6753	0.721923	-9.24655	2.31849e-20	5.55267e-19	down
MST1R	326.359	4.78493	0.517785	9.24116	2.43838e-20	5.83202e-19	up
IGKV1D-39	762.555	8.06327	0.872585	9.24067	2.44952e-20	5.85091e-19	up
GALNT9	147.498	-5.8188	0.629897	-9.2377	2.51849e-20	6.00768e-19	down
PCLAF	120.991	5.25043	0.568497	9.23563	2.56763e-20	6.11681e-19	up
FOXN1	373.015	8.58719	0.929893	9.2346	2.59243e-20	6.16772e-19	up
MYEF2	609.265	-3.25031	0.352269	-9.22679	2.78852e-20	6.6255e-19	down
RAD51AP1	138.311	3.31795	0.359701	9.22419	2.85705e-20	6.77937e-19	up
AGAP1	1641.18	-2.07716	0.225202	-9.22353	2.87474e-20	6.81237e-19	down
DMKN	3047.98	5.64698	0.612486	9.21976	2.97763e-20	7.04693e-19	up
PRSS16	48.1225	3.98474	0.432645	9.21019	3.25538e-20	7.69415e-19	up
ASPM	948.314	5.14028	0.558326	9.20661	3.36599e-20	7.94514e-19	up
CFH	12436.4	-2.88146	0.313155	-9.20136	3.53432e-20	8.33156e-19	down
ZC3H12A	985.93	3.58614	0.389902	9.19754	3.66244e-20	8.62228e-19	up
FXYD1	380.347	-4.67037	0.507926	-9.19498	3.75065e-20	8.81843e-19	down
PARM1	3916.79	-3.57697	0.389257	-9.18923	3.95647e-20	9.29024e-19	down
FAM47E	81.7093	-3.96068	0.431145	-9.18642	4.06149e-20	9.52439e-19	down
DEPDC1B	90.4047	3.63924	0.396231	9.18465	4.12881e-20	9.66969e-19	up
SQLE	1640.83	3.67257	0.400027	9.18081	4.27863e-20	1.00076e-18	up
ZNF727	303.594	-4.23971	0.462032	-9.17622	4.4647e-20	1.04292e-18	down
CFL2	1791.95	-2.71921	0.296358	-9.17543	4.49763e-20	1.04925e-18	down
PCDHB4	252.784	-3.94012	0.42945	-9.17481	4.52364e-20	1.05396e-18	down
CCDC80	7719.79	-3.32752	0.36272	-9.17378	4.56698e-20	1.06268e-18	down
ICA1L	410.81	-2.88798	0.314933	-9.17013	4.72436e-20	1.09788e-18	down
MX1	5009.99	3.04341	0.332068	9.16499	4.95494e-20	1.14998e-18	up
ZNF185	2205.15	4.56038	0.497668	9.1635	5.02409e-20	1.16453e-18	up
RAET1L	286.964	11.5186	1.25764	9.15889	5.2433e-20	1.21378e-18	up
RGS5	17302.4	-4.79645	0.523759	-9.15774	5.29943e-20	1.2252e-18	down
RAD54L	114.96	2.95243	0.32255	9.15342	5.51584e-20	1.27359e-18	up
IKBKE	320.723	2.89061	0.31582	9.15269	5.55341e-20	1.28063e-18	up
DEF6	508.265	3.06331	0.334707	9.15221	5.57802e-20	1.28466e-18	up
HAAO	154.34	-3.00885	0.329244	-9.13865	6.32344e-20	1.45447e-18	down
ESAM	1023.89	-2.19647	0.240357	-9.13835	6.34114e-20	1.45668e-18	down
SMARCD3	617.36	-2.72772	0.298764	-9.13001	6.84903e-20	1.57135e-18	down
TMPRSS13	380.471	7.19755	0.788586	9.12716	7.03207e-20	1.60924e-18	up
DAPP1	999.247	4.98566	0.546425	9.12413	7.23123e-20	1.65272e-18	up
CRLF1	1021.97	-3.69829	0.405465	-9.12111	7.4362e-20	1.69741e-18	down
ATP2B2	111.139	-4.66151	0.511106	-9.12045	7.48149e-20	1.70559e-18	down
KIF5C	566.636	-3.87872	0.425404	-9.11774	7.67068e-20	1.74651e-18	down
ARAP2	3194.15	2.76706	0.303575	9.11492	7.87258e-20	1.79022e-18	up
CXCL11	552.568	6.4287	0.705327	9.11449	7.9042e-20	1.79514e-18	up
SSTR1	85.2747	-8.52456	0.935652	-9.11083	8.17549e-20	1.85442e-18	down
IL20RB	1172.85	5.90083	0.647902	9.10761	8.42185e-20	1.90789e-18	up
HMGA1	2477.78	4.25931	0.467708	9.10677	8.4871e-20	1.92026e-18	up
RAB5IF	812.85	2.20293	0.241966	9.10427	8.6851e-20	1.96013e-18	up
CGAS	480.533	2.18204	0.239849	9.09756	9.23801e-20	2.08231e-18	up
TMPRSS11D	1338.5	6.11545	0.672568	9.09268	9.66248e-20	2.17255e-18	up
KRT8	728.546	5.75737	0.633406	9.08954	9.94609e-20	2.23353e-18	up
NDFIP2	1329.26	2.73979	0.301517	9.08666	1.02132e-19	2.28781e-18	up
LSR	1080.92	4.5455	0.500236	9.08672	1.02073e-19	2.28781e-18	up
ABCA8	1122.82	-3.9176	0.431262	-9.08405	1.04608e-19	2.34036e-18	down
SLC4A11	159.217	4.2451	0.467586	9.07875	1.09831e-19	2.45417e-18	up
WDHD1	348.937	2.00939	0.221403	9.0757	1.12954e-19	2.52023e-18	up
KIF18A	159.214	3.57831	0.394278	9.07559	1.13068e-19	2.52023e-18	up
ANO2	227.625	-2.79125	0.307674	-9.0721	1.16745e-19	2.59898e-18	down
TLCD5	105.858	-2.33417	0.257304	-9.07162	1.17259e-19	2.6072e-18	down
CCDC107	131.947	-2.31186	0.254888	-9.0701	1.18907e-19	2.64058e-18	down
TNIP3	111.418	4.47782	0.493809	9.06792	1.21305e-19	2.69053e-18	up
PRELP	4790.08	-4.25429	0.46942	-9.06287	1.27059e-19	2.81406e-18	down
MAP1A	3808.79	-3.64252	0.402187	-9.05678	1.34359e-19	2.96909e-18	down
TSPAN7	731.719	-3.20629	0.354685	-9.03983	1.56918e-19	3.45488e-18	down
BARX2	142.634	6.52976	0.722362	9.03945	1.57461e-19	3.46261e-18	up
ADPRHL1	203.715	-3.29905	0.36542	-9.0281	1.74673e-19	3.83642e-18	down
IGKV3-20	1172.49	7.7678	0.860448	9.02763	1.75435e-19	3.84846e-18	up
PKDCC	793.465	-4.56451	0.505629	-9.02739	1.75818e-19	3.85217e-18	down
C16orf74	113.595	4.46744	0.495373	9.01833	1.90972e-19	4.1791e-18	up
TROAP	161.589	4.79974	0.53239	9.01545	1.96057e-19	4.28517e-18	up
PBK	126.602	5.35422	0.59393	9.01491	1.9703e-19	4.30122e-18	up
LARGE2	221.246	7.42118	0.823347	9.01344	1.99695e-19	4.35413e-18	up
TINCR	136.483	4.54748	0.505135	9.00251	2.20616e-19	4.79867e-18	up
PTK6	294.208	4.11957	0.457671	9.00118	2.23314e-19	4.8515e-18	up
KCNJ3	376.754	-8.34265	0.926968	-8.99994	2.25849e-19	4.90066e-18	down
PLAAT5	86.1454	-5.59099	0.621255	-8.9995	2.26756e-19	4.91441e-18	down
AKR1B10	1037.23	6.79523	0.755194	8.99799	2.29883e-19	4.9762e-18	up
SBSN	2320.68	11.9892	1.33293	8.99465	2.36996e-19	5.124e-18	up
ORC6	103.303	3.4422	0.383141	8.98416	2.60725e-19	5.61681e-18	up
TYMP	2618.57	3.96392	0.441396	8.98041	2.69751e-19	5.80432e-18	up
JPT1	1139.32	4.29403	0.478519	8.97357	2.87045e-19	6.16908e-18	up
ZNF385D	2721.47	-5.13816	0.57281	-8.97011	2.96227e-19	6.35883e-18	down
MITF	1334.5	-3.00492	0.335116	-8.9668	3.05259e-19	6.5449e-18	down
TGFB1I1	2562.53	-3.39772	0.379075	-8.96317	3.15486e-19	6.75613e-18	down
GPM6A	558.713	-5.72763	0.639075	-8.96238	3.17747e-19	6.79646e-18	down
BNC2	2284.66	-2.98507	0.333232	-8.95793	3.3082e-19	7.06769e-18	down
BLACAT1	122.564	4.63358	0.517305	8.95714	3.33195e-19	7.10999e-18	up
BEND7	252.544	-3.05988	0.341627	-8.95676	3.34354e-19	7.12629e-18	down
ITGA7	2560.27	-4.6096	0.515211	-8.94701	3.65227e-19	7.77511e-18	down
FAM167A	133.799	5.59815	0.625765	8.94609	3.68308e-19	7.83143e-18	up
ULBP2	203.068	7.26618	0.812287	8.94534	3.708e-19	7.87512e-18	up
SLC7A2	2120.76	-3.65266	0.409717	-8.91509	4.87409e-19	1.03395e-17	down
GPRASP2	91.9957	-4.56299	0.511864	-8.91447	4.90159e-19	1.03856e-17	down
RHBDL2	143.403	3.21535	0.360964	8.90768	5.211e-19	1.10282e-17	up
CCDC110	79.3669	-3.72512	0.418216	-8.90718	5.23475e-19	1.10655e-17	down
WDR17	122.275	-3.73589	0.419807	-8.89907	5.63165e-19	1.18905e-17	down
TFCP2L1	781.552	4.44602	0.500202	8.88845	6.1965e-19	1.30525e-17	up
MCF2L	817.116	-2.75003	0.309453	-8.88675	6.29244e-19	1.32391e-17	down
CLIP3	1147.59	-3.07476	0.346121	-8.88347	6.48049e-19	1.36189e-17	down
HIST1H2AH	131.646	3.57639	0.402661	8.88188	6.57401e-19	1.37993e-17	up
FEN1	283.063	2.20361	0.248146	8.88032	6.66706e-19	1.39783e-17	up
APBB1	572.448	-3.06105	0.344894	-8.87533	6.97274e-19	1.45852e-17	down
KIF18B	188.748	5.19102	0.585135	8.87149	7.21714e-19	1.5079e-17	up
SULT1C4	153.625	-2.81599	0.317678	-8.86426	7.70111e-19	1.60715e-17	down
SLC6A9	476.951	2.81639	0.317738	8.86389	7.72723e-19	1.61073e-17	up
TSPAN18	2465.51	-4.11543	0.464472	-8.86044	7.96986e-19	1.65939e-17	down
EFHC2	371.285	-5.17018	0.583565	-8.85964	8.02761e-19	1.66948e-17	down
TLN1	22338.4	-2.16147	0.244125	-8.85395	8.44777e-19	1.75484e-17	down
NOD2	507.605	3.85984	0.436191	8.84897	8.8331e-19	1.83277e-17	up
IGHV4-39	479.003	8.26524	0.93524	8.83756	9.78322e-19	2.02757e-17	up
CC2D2A	1434.06	-2.09112	0.236682	-8.83514	9.9972e-19	2.06954e-17	down
PODN	2353.32	-3.87854	0.439223	-8.83045	1.04253e-18	2.15567e-17	down
ZNF880	264.194	-2.39594	0.271482	-8.82542	1.09048e-18	2.25224e-17	down
WFDC5	445.892	8.41811	0.953948	8.8245	1.09946e-18	2.26818e-17	up
CARD11	174.873	3.09387	0.350783	8.81989	1.14573e-18	2.36095e-17	up
CRCT1	1572.14	11.5019	1.3042	8.81907	1.15416e-18	2.37559e-17	up
DGKA	2080.39	2.77763	0.315083	8.81557	1.19075e-18	2.4481e-17	up
CLEC3B	782.46	-5.24552	0.595151	-8.81376	1.21017e-18	2.4852e-17	down
THOC3	479.351	2.01629	0.228924	8.80768	1.27766e-18	2.6208e-17	up
MAPT	337.006	-3.42286	0.388727	-8.8053	1.30507e-18	2.67399e-17	down
NKD2	79.6931	3.58488	0.40723	8.80308	1.33109e-18	2.7242e-17	up
ZNF415	156.58	-3.06929	0.348984	-8.79493	1.43143e-18	2.9196e-17	down
C14orf39	59.9035	-6.64394	0.755684	-8.79196	1.46979e-18	2.99445e-17	down
NR2F2	4769.6	-2.79901	0.3186	-8.78536	1.55866e-18	3.16833e-17	down
LYPD5	1000.78	5.77068	0.657067	8.78248	1.59903e-18	3.24673e-17	up
E2F2	165.284	4.98378	0.567523	8.78162	1.61136e-18	3.26808e-17	up
HAND2	182.598	-4.48147	0.51042	-8.77998	1.63501e-18	3.31233e-17	down
TNS4	6929.61	7.41273	0.844428	8.7784	1.65811e-18	3.35535e-17	up
LY6D	907.56	13.1805	1.50154	8.77799	1.66427e-18	3.36403e-17	up
PHYH	340.58	-2.32636	0.265079	-8.77612	1.69209e-18	3.41643e-17	down
SLC39A2	162.03	8.56737	0.976277	8.77555	1.70066e-18	3.42988e-17	up
KRT18	384.691	4.27315	0.48707	8.77318	1.73686e-18	3.49898e-17	up
APOL1	3404.91	3.47376	0.396204	8.76761	1.82505e-18	3.67252e-17	up
WNT10A	177.249	6.67322	0.761718	8.76074	1.93972e-18	3.89891e-17	up
NBEA	1320.18	-3.54892	0.405178	-8.7589	1.9717e-18	3.95878e-17	down
HIST1H2AM	127.919	4.83721	0.552392	8.75683	2.00821e-18	4.02759e-17	up
SYDE2	414.626	-3.23724	0.369814	-8.75369	2.06494e-18	4.13678e-17	down
DEFB103B	190.846	10.3525	1.18271	8.75328	2.07248e-18	4.14727e-17	up
BMPR1A	2051.82	-2.1414	0.244871	-8.745	2.23022e-18	4.45795e-17	down
SGO1	110.331	2.81074	0.321592	8.7401	2.32912e-18	4.65049e-17	up
PRAG1	749.868	3.53404	0.404692	8.73265	2.48768e-18	4.96158e-17	up
KLK9	186.555	10.8984	1.24812	8.73188	2.50468e-18	4.98507e-17	up
ZBTB47	1347.89	-3.13283	0.358781	-8.73187	2.50499e-18	4.98507e-17	down
XCL1	44.0264	3.41031	0.390772	8.72711	2.61261e-18	5.18778e-17	up
IL17D	77.019	-4.09076	0.469058	-8.72121	2.75243e-18	5.45939e-17	down
TUBA1A	2626.46	-2.35733	0.270313	-8.72073	2.7642e-18	5.4767e-17	down
CDH23	514.244	-3.05938	0.35095	-8.71744	2.84566e-18	5.6319e-17	down
IL2RB	655.178	4.30261	0.493723	8.71462	2.91737e-18	5.76748e-17	up
TCF7L1	1107.1	-2.98415	0.342558	-8.71136	3.00248e-18	5.92925e-17	down
C3orf70	1340.37	-3.68931	0.423612	-8.70917	3.06113e-18	6.03843e-17	down
ZDHHC15	141.055	-3.49418	0.401472	-8.70342	3.22027e-18	6.34542e-17	down
ZNF667	89.2825	-2.74794	0.315957	-8.6972	3.40184e-18	6.69587e-17	down
DSC3	8967.03	12.052	1.38587	8.6963	3.42866e-18	6.74129e-17	up
CALML3	1600.13	12.8443	1.47766	8.69233	3.55067e-18	6.97355e-17	up
MPZL3	557.513	4.11807	0.473885	8.69002	3.62369e-18	7.10922e-17	up
LRRC17	253.957	-3.50823	0.403936	-8.6851	3.784e-18	7.41566e-17	down
JCHAIN	2664.81	6.52376	0.751162	8.68489	3.79109e-18	7.42148e-17	up
NDN	494.508	-3.2184	0.370688	-8.68221	3.88138e-18	7.58662e-17	down
NPAS4	41.6222	-5.63465	0.648993	-8.68214	3.88388e-18	7.58662e-17	down
ASB5	124.887	-10.5168	1.21143	-8.6813	3.9128e-18	7.63484e-17	down
PTPRM	2259.57	-2.30092	0.265055	-8.68089	3.92671e-18	7.65368e-17	down
WFS1	1579	-3.10125	0.357335	-8.67884	3.99811e-18	7.78442e-17	down
ANKRD22	657.799	6.69029	0.771948	8.66677	4.44553e-18	8.63689e-17	up
STK32A	87.052	-3.99022	0.460513	-8.66472	4.52643e-18	8.78458e-17	down
GRIK2	546.089	-4.51588	0.521308	-8.6626	4.6113e-18	8.93967e-17	down
DNA2	172.239	2.06051	0.237921	8.66051	4.69679e-18	9.09561e-17	up
PLK4	180.739	3.06815	0.354323	8.6592	4.75072e-18	9.19017e-17	up
EDIL3	2563.46	-3.30567	0.381968	-8.65431	4.95918e-18	9.58313e-17	down
KCNK2	203.568	-4.84512	0.559866	-8.65407	4.96929e-18	9.59238e-17	down
GIPR	61.8904	4.47535	0.51715	8.65388	4.97793e-18	9.59877e-17	up
TIMP4	195.303	-5.08089	0.587249	-8.65202	5.05952e-18	9.74567e-17	down
MISP	127.803	6.92331	0.800557	8.64811	5.23587e-18	1.00746e-16	up
FGF7	2006.83	-4.54665	0.525754	-8.64787	5.24713e-18	1.00855e-16	down
TPM1	12371.2	-3.11283	0.360064	-8.64523	5.36963e-18	1.03099e-16	down
ME3	363.098	-2.3482	0.271661	-8.64388	5.4334e-18	1.04213e-16	down
HS3ST2	123.957	-4.02237	0.465588	-8.63932	5.65497e-18	1.08347e-16	down
DEPDC1	179.211	4.87762	0.564672	8.63797	5.72207e-18	1.09516e-16	up
MAMDC2	880.535	-4.19329	0.485485	-8.63733	5.75414e-18	1.10013e-16	down
PRX	126.939	-2.48829	0.288195	-8.63408	5.92035e-18	1.13071e-16	down
SGCB	2105.96	-2.38828	0.276671	-8.6322	6.01845e-18	1.14822e-16	down
CHD5	298.035	-6.11831	0.708797	-8.63196	6.03087e-18	1.14938e-16	down
EFNB1	1190.57	2.80067	0.324479	8.63131	6.06558e-18	1.15477e-16	up
EPN3	512.622	5.95856	0.690424	8.6303	6.11936e-18	1.16378e-16	up
MAPK10	984.235	-3.05583	0.354125	-8.62925	6.1756e-18	1.17323e-16	down
CACNA1H	1148.4	-4.15626	0.481758	-8.62728	6.28297e-18	1.19237e-16	down
CCR4	176.477	4.51043	0.52298	8.62447	6.4391e-18	1.22072e-16	up
GJB6	3261.69	10.197	1.18236	8.62421	6.45388e-18	1.22223e-16	up
FAM107A	707.53	-4.49097	0.520935	-8.62099	6.63782e-18	1.25443e-16	down
WFDC1	626.819	-3.76019	0.436166	-8.62099	6.6376e-18	1.25443e-16	down
MAB21L1	292.116	-4.41085	0.511899	-8.61664	6.89446e-18	1.30136e-16	down
SELENBP1	284.835	-3.27101	0.37962	-8.61654	6.90059e-18	1.30136e-16	down
ZNF423	787.574	-2.82722	0.328174	-8.615	6.99439e-18	1.31767e-16	down
NKD1	3235.78	-3.79378	0.440428	-8.61385	7.06461e-18	1.3295e-16	down
TXN	2167.29	2.40456	0.279166	8.61338	7.09392e-18	1.33363e-16	up
SYT11	1131.86	-2.09561	0.243481	-8.60685	7.50964e-18	1.41031e-16	down
STON1-GTF2A1L	655.698	-2.66529	0.30973	-8.60521	7.61742e-18	1.42906e-16	down
ENO1	7497.99	2.07703	0.241533	8.59937	8.01552e-18	1.50218e-16	up
PRC1	194.89	2.89609	0.336812	8.59855	8.07277e-18	1.51134e-16	up
TNNT1	165.042	7.75007	0.901372	8.59808	8.10618e-18	1.51602e-16	up
FANCA	381.416	2.49583	0.290435	8.59342	8.44193e-18	1.57717e-16	up
HIST2H4B	1356.14	2.67817	0.311679	8.59271	8.49439e-18	1.58533e-16	up
NETO2	471.11	4.53765	0.528386	8.58775	8.86886e-18	1.6535e-16	up
ADM	1118.03	4.24244	0.494111	8.58599	9.00547e-18	1.67723e-16	up
DQX1	84.4436	5.33221	0.621172	8.58412	9.15342e-18	1.70303e-16	up
KRT13	4983.76	11.2771	1.3142	8.58099	9.40636e-18	1.74828e-16	up
MAP9	657.79	-3.36018	0.391669	-8.57914	9.55827e-18	1.77468e-16	down
LGALS7B	341.627	9.30634	1.08533	8.57462	9.94107e-18	1.84386e-16	up
ZFP28	274.601	-2.71622	0.316888	-8.57155	1.02103e-17	1.89185e-16	down
VEGFD	58.0045	-4.04219	0.471619	-8.57088	1.02697e-17	1.9009e-16	down
PDK4	3316.55	-5.32972	0.62187	-8.57048	1.03057e-17	1.9056e-16	down
SMOC2	1631.26	-4.13394	0.48268	-8.56455	1.08498e-17	2.00415e-16	down
CLVS2	59.6347	-5.68099	0.663604	-8.56081	1.1208e-17	2.0682e-16	down
MAP7	919.108	4.07865	0.476589	8.55801	1.14836e-17	2.11689e-16	up
CLEC7A	1048.04	3.04768	0.35623	8.55538	1.17478e-17	2.16336e-16	up
MFAP4	3999.16	-4.39423	0.513917	-8.55047	1.22585e-17	2.25511e-16	down
BNIPL	315.476	4.96845	0.581344	8.54649	1.26893e-17	2.32961e-16	up
C1QTNF2	249.765	-3.77351	0.441527	-8.54649	1.26886e-17	2.32961e-16	down
ZFHX3	7300.9	-2.2621	0.264788	-8.54306	1.30714e-17	2.39731e-16	down
TFPI	2509.74	-2.61485	0.306192	-8.53989	1.34349e-17	2.46147e-16	down
CHRDL1	1134.47	-5.68401	0.665711	-8.53826	1.3626e-17	2.49395e-16	down
CAPNS2	166.376	6.16582	0.722228	8.53723	1.37477e-17	2.51366e-16	up
CCNE1	114.562	3.78263	0.443275	8.53337	1.42149e-17	2.59646e-16	up
MYCL	97.9647	5.69683	0.667752	8.53137	1.44628e-17	2.63906e-16	up
HIST1H4L	80.1033	4.512	0.528976	8.52969	1.46739e-17	2.67487e-16	up
CLDN7	483.402	5.91157	0.693125	8.52887	1.47789e-17	2.69128e-16	up
FBXO40	81.9487	-4.28236	0.502225	-8.52678	1.50482e-17	2.73756e-16	down
SLC9A3R1	1049.58	3.76076	0.441319	8.52165	1.57299e-17	2.85869e-16	up
E2F8	127.355	5.28837	0.62063	8.52097	1.58227e-17	2.87265e-16	up
CORO2A	557.738	4.49034	0.527137	8.51836	1.61832e-17	2.93514e-16	up
ITGA10	277.188	-3.51563	0.413017	-8.51208	1.70837e-17	3.09535e-16	down
ITGA9	2549.73	-3.40675	0.400245	-8.51168	1.71435e-17	3.10307e-16	down
DPYSL3	7366.06	-3.94228	0.463202	-8.51094	1.72536e-17	3.11985e-16	down
TBX5	412.296	-3.00183	0.352882	-8.50659	1.79122e-17	3.23569e-16	down
CENPH	92.64	2.16558	0.254865	8.49696	1.94625e-17	3.51223e-16	up
GDF10	122.61	-4.99854	0.588496	-8.49376	2.00063e-17	3.60673e-16	down
FHL5	1864.35	-4.86281	0.572721	-8.49072	2.05357e-17	3.69478e-16	down
HOOK1	549.012	3.89864	0.459529	8.48399	2.17603e-17	3.91121e-16	up
SSC5D	1441.79	-3.57811	0.421815	-8.48265	2.20118e-17	3.95246e-16	down
HECTD2	747.051	-2.09307	0.246777	-8.48163	2.22068e-17	3.98351e-16	down
S100A16	2025.45	3.66966	0.432895	8.47702	2.31028e-17	4.14012e-16	up
CENPN	229.862	2.57265	0.303496	8.4767	2.31665e-17	4.1474e-16	up
HIST1H2BJ	232.862	2.65627	0.313409	8.4754	2.34266e-17	4.1898e-16	up
DEFB103A	806.416	12.4327	1.46738	8.47273	2.39703e-17	4.28278e-16	up
KCNK6	908.028	3.56076	0.420272	8.47253	2.40123e-17	4.28603e-16	up
DNAH6	56.6229	-2.26226	0.267105	-8.46955	2.46335e-17	4.39257e-16	down
EPDR1	524.963	-3.16568	0.373855	-8.46767	2.50341e-17	4.45958e-16	down
SERP2	40.6405	-2.46991	0.291728	-8.46647	2.52933e-17	4.50132e-16	down
IGHJ4	605.433	7.76945	0.917855	8.46478	2.56626e-17	4.56252e-16	up
INMT-MINDY4	645.506	-4.02595	0.475939	-8.45897	2.6975e-17	4.78641e-16	down
HMCN2	4792.95	-6.33239	0.74899	-8.45457	2.80127e-17	4.96076e-16	down
CXCL6	115.993	10.2108	1.20787	8.45356	2.82551e-17	4.99877e-16	up
CD6	242.703	3.14847	0.372776	8.44601	3.01423e-17	5.3274e-16	up
EDARADD	224.094	4.73794	0.561426	8.43912	3.19746e-17	5.64018e-16	up
AKT3	3926.11	-2.15614	0.255535	-8.43776	3.23472e-17	5.70032e-16	down
SPRR2E	2202.3	11.5332	1.36727	8.43523	3.30557e-17	5.81948e-16	up
BAIAP2L1	1263.81	4.1837	0.496113	8.43296	3.37035e-17	5.92773e-16	up
MZB1	406.245	7.12786	0.845322	8.43212	3.39466e-17	5.96467e-16	up
TRBC1	254.775	3.78479	0.448951	8.4303	3.44781e-17	6.05215e-16	up
ZNF568	248.872	-2.21697	0.263031	-8.42856	3.49951e-17	6.13691e-16	down
CENPM	39.8816	4.11837	0.488688	8.42741	3.53408e-17	6.19152e-16	up
HOPX	1280.57	5.66106	0.671932	8.42505	3.60589e-17	6.31118e-16	up
NRXN1	490.163	-4.14522	0.492548	-8.41588	3.89973e-17	6.81885e-16	down
LGALS7	398.275	10.8376	1.28803	8.41414	3.95775e-17	6.91359e-16	up
PLCL1	1258.93	-3.87322	0.460357	-8.41352	3.9789e-17	6.9438e-16	down
MYADM	4666.48	-2.85751	0.339733	-8.41104	4.06392e-17	7.0853e-16	down
IGKV1-12	1808.23	11.4268	1.35871	8.41004	4.09874e-17	7.1391e-16	up
IGLV1-47	354.169	8.12071	0.966083	8.40581	4.24906e-17	7.39378e-16	up
IGKJ1	282.594	7.32398	0.871402	8.40483	4.2848e-17	7.44877e-16	up
OSR1	815.607	-4.9381	0.587889	-8.39971	4.47571e-17	7.76565e-16	down
IFI35	517.324	2.04606	0.243713	8.39535	4.64508e-17	8.05177e-16	up
CYP27A1	383.773	-2.15042	0.256218	-8.39293	4.74192e-17	8.21173e-16	down
IGHJ6	278.11	7.28209	0.868131	8.38824	4.93464e-17	8.53726e-16	up
BTBD11	743.548	5.22861	0.623975	8.37952	5.31427e-17	9.17642e-16	up
HDX	299.229	-2.7557	0.328919	-8.37804	5.38156e-17	9.2837e-16	down
MRO	49.9627	-2.99232	0.357212	-8.37688	5.43488e-17	9.36672e-16	down
ITPR1	5174.02	-2.56271	0.306178	-8.37001	5.7612e-17	9.91961e-16	down
CACNA2D1	1444.69	-3.5026	0.418579	-8.36782	5.86945e-17	1.00963e-15	down
HYDIN	92.0602	-2.36471	0.282736	-8.36369	6.07846e-17	1.04459e-15	down
IL36RN	2035.69	11.028	1.31898	8.361	6.21898e-17	1.06772e-15	up
GGT6	198.716	6.92066	0.828982	8.34838	6.92042e-17	1.18611e-15	up
RNASEH2A	173.017	2.41716	0.289537	8.34836	6.92173e-17	1.18611e-15	up
CLCA4	317.675	8.06519	0.96651	8.34465	7.14236e-17	1.22159e-15	up
CCN5	255.711	-4.46308	0.534917	-8.3435	7.21235e-17	1.23239e-15	down
HOXD13	398.497	-3.93683	0.472104	-8.33889	7.49904e-17	1.28017e-15	down
EPS8L1	587.846	5.68435	0.682082	8.33383	7.82703e-17	1.33363e-15	up
ANK2	1800.43	-4.10746	0.492993	-8.33168	7.97003e-17	1.35671e-15	down
ATP10B	1240.07	5.86631	0.704248	8.32989	8.09148e-17	1.37609e-15	up
CD80	216.499	4.24238	0.509707	8.32317	8.56424e-17	1.45374e-15	up
CACNA2D2	90.6754	-2.14192	0.257396	-8.32151	8.68523e-17	1.4715e-15	down
TEK	1184.55	-2.85619	0.343228	-8.32157	8.68088e-17	1.4715e-15	down
CABCOCO1	83.934	-4.34364	0.522047	-8.32041	8.76592e-17	1.48378e-15	down
LLGL2	465.89	3.87896	0.466211	8.32018	8.78281e-17	1.48524e-15	up
CD7	237.998	4.19588	0.50432	8.31988	8.8056e-17	1.4877e-15	up
TENM1	667.352	-3.49454	0.420034	-8.31965	8.82218e-17	1.4891e-15	down
PKMYT1	107.274	4.47349	0.537896	8.31665	9.04867e-17	1.5259e-15	up
REM1	188.638	-3.56154	0.428459	-8.31245	9.37459e-17	1.57939e-15	down
MACC1	2020.14	6.44675	0.775794	8.30988	9.58023e-17	1.61252e-15	up
SPTBN4	56.3844	-3.71417	0.446967	-8.3097	9.59404e-17	1.61334e-15	down
OLFML1	652.948	-2.4752	0.297901	-8.30877	9.66973e-17	1.62455e-15	down
SDR9C7	264.349	6.68352	0.804425	8.30845	9.69624e-17	1.62749e-15	up
LTBP4	4626.42	-3.00149	0.361342	-8.30651	9.85596e-17	1.65275e-15	down
A2M	18728.2	-2.33733	0.281448	-8.30468	1.00088e-16	1.67682e-15	down
KLF15	356.799	-4.60061	0.554089	-8.30302	1.015e-16	1.69889e-15	down
PCOLCE2	454.233	-5.03492	0.606428	-8.30258	1.01876e-16	1.70361e-15	down
TUBA4A	1826.35	3.16379	0.381091	8.30192	1.02443e-16	1.7115e-15	up
ZBTB10	1678.94	-2.89416	0.348712	-8.29955	1.04506e-16	1.74434e-15	down
MYO1G	458.538	3.11518	0.375409	8.29809	1.05795e-16	1.76424e-15	up
PPDPFL	41.5435	-7.09521	0.855311	-8.29548	1.08148e-16	1.8018e-15	down
ARHGEF9	1144.21	-2.24328	0.270547	-8.29165	1.11685e-16	1.85901e-15	down
RNF39	280.826	5.43398	0.655398	8.29112	1.12188e-16	1.86566e-15	up
USP44	69.5276	-2.53068	0.305256	-8.29036	1.12909e-16	1.87592e-15	down
GSN	13884.3	-2.21426	0.267181	-8.28748	1.15674e-16	1.91831e-15	down
FABP3	577.853	-2.76331	0.33388	-8.27635	1.2701e-16	2.10243e-15	down
ISL1	507.703	-3.96985	0.479821	-8.27361	1.29959e-16	2.14927e-15	down
IGHV1-46	222.55	8.04207	0.97241	8.27025	1.33679e-16	2.20674e-15	up
LRIG1	1321.03	-2.39762	0.290215	-8.26153	1.43811e-16	2.37183e-15	down
ACP5	780.391	3.62513	0.439066	8.25646	1.50059e-16	2.47261e-15	up
LIFR	4320.02	-3.77197	0.456926	-8.25511	1.51765e-16	2.49844e-15	down
LRRC49	259.279	-2.17043	0.262926	-8.2549	1.52035e-16	2.50059e-15	down
NEGR1	1323.24	-4.3418	0.525991	-8.2545	1.52536e-16	2.50655e-15	down
TCF7L2	2405.43	-2.34153	0.283754	-8.25198	1.55788e-16	2.55766e-15	down
PKHD1L1	870.691	-4.42115	0.535788	-8.25168	1.5618e-16	2.56175e-15	down
SETBP1	3653.26	-2.29513	0.278158	-8.25118	1.56835e-16	2.57015e-15	down
ABCC8	53.0852	-4.5429	0.550675	-8.24969	1.58801e-16	2.6e-15	down
ARMCX4	1333.8	-2.20978	0.268044	-8.24408	1.66442e-16	2.72016e-15	down
ALDH1B1	1518.66	-3.33656	0.404777	-8.24297	1.6799e-16	2.7405e-15	down
CNFN	2210.88	9.72855	1.18021	8.24307	1.6784e-16	2.7405e-15	up
HK2	3157.22	4.66113	0.565726	8.23921	1.73352e-16	2.8254e-15	up
LGI2	302.909	-3.64389	0.442344	-8.23768	1.75576e-16	2.85907e-15	down
CA12	2108.08	5.08096	0.616881	8.23653	1.7728e-16	2.8842e-15	up
GUCY1A1	6512.97	-3.64092	0.442136	-8.23483	1.79819e-16	2.92287e-15	down
DUSP19	249.006	-2.93661	0.356619	-8.23459	1.80181e-16	2.92611e-15	down
UBXN10	191.872	-4.35829	0.529377	-8.23286	1.82789e-16	2.9658e-15	down
MAD2L1	154.111	2.87081	0.348846	8.22945	1.88074e-16	3.0488e-15	up
CMPK2	969.321	3.33817	0.405645	8.22928	1.88345e-16	3.05044e-15	up
PPIF	1894.82	3.83489	0.466156	8.22662	1.92563e-16	3.11595e-15	up
IGLV1-51	160.194	10.1009	1.22911	8.21808	2.06796e-16	3.34326e-15	up
PPFIA3	115.335	3.45545	0.420623	8.21506	2.12062e-16	3.42416e-15	up
DDR2	5144.58	-2.83458	0.345109	-8.21358	2.14686e-16	3.46151e-15	down
PRKN	107.187	-3.31769	0.404008	-8.21196	2.17607e-16	3.50545e-15	down
GPR157	1106.87	3.39297	0.413284	8.20977	2.21615e-16	3.56683e-15	up
GSTM3	702.504	-2.60071	0.317148	-8.20031	2.39768e-16	3.84868e-15	down
TRPV3	748.825	5.22047	0.63709	8.19424	2.52171e-16	4.03698e-15	up
CLSTN2	1561.64	-3.86316	0.471772	-8.18861	2.64263e-16	4.22681e-15	down
IGKV1-5	1732.71	7.74817	0.94648	8.1863	2.69384e-16	4.30489e-15	up
LRRC2	163.893	-4.63944	0.567154	-8.18021	2.83358e-16	4.52018e-15	down
TMPRSS11F	343.104	6.07972	0.743275	8.17965	2.8468e-16	4.53725e-15	up
CXCL1	1164	7.19091	0.879206	8.17887	2.86528e-16	4.56266e-15	up
MPP2	197.794	-3.66916	0.448691	-8.17748	2.8984e-16	4.61133e-15	down
TIMP3	13861.9	-2.94971	0.360725	-8.17718	2.90572e-16	4.61888e-15	down
PDLIM3	3366.36	-4.67078	0.571206	-8.17705	2.90867e-16	4.6195e-15	down
GNAL	1088.75	-2.64663	0.323743	-8.17509	2.95647e-16	4.69128e-15	down
RBBP8	1381.68	2.36903	0.28982	8.17414	2.97985e-16	4.72006e-15	up
GFRA1	980.092	-3.57421	0.437333	-8.17273	3.01491e-16	4.7714e-15	down
HPD	57.5399	-4.76723	0.583369	-8.1719	3.0358e-16	4.80024e-15	down
MYO1B	5682.33	2.45908	0.300932	8.17155	3.04441e-16	4.80963e-15	up
PYGO1	553.738	-2.99345	0.366504	-8.1676	3.14586e-16	4.96556e-15	down
TMEM184A	648.22	5.23411	0.640876	8.16712	3.1584e-16	4.98098e-15	up
HMGN5	86.896	-2.83714	0.347592	-8.16225	3.28851e-16	5.18163e-15	down
LURAP1	218.248	-3.51119	0.430641	-8.1534	3.53826e-16	5.56542e-15	down
CBX7	1331.83	-2.88368	0.353923	-8.14775	3.70744e-16	5.81629e-15	down
ETV7	130.162	3.26304	0.400496	8.14751	3.71502e-16	5.8231e-15	up
ZEB1	4604.8	-2.53577	0.311393	-8.14331	3.84618e-16	6.02345e-15	down
PRSS27	494.347	5.50035	0.675458	8.14315	3.85129e-16	6.02621e-15	up
CNTFR	175.78	-5.55906	0.683103	-8.13795	4.02019e-16	6.28503e-15	down
KIAA1522	1668.75	2.22646	0.273691	8.13494	4.12156e-16	6.43792e-15	up
HYKK	103.056	-2.07907	0.255744	-8.12952	4.31002e-16	6.72646e-15	down
CCL5	956.269	3.4008	0.418526	8.12567	4.44887e-16	6.93716e-15	up
SLC25A53	1235.75	-2.41235	0.29727	-8.11501	4.85736e-16	7.56756e-15	down
FAM110C	797.56	5.09819	0.62835	8.11361	4.91377e-16	7.64883e-15	up
CDK5R1	403.952	4.27839	0.527477	8.11105	5.01826e-16	7.80473e-15	up
HIST1H2BN	528.494	2.1533	0.265509	8.11008	5.05873e-16	7.86089e-15	up
ALDH1A2	541.724	-4.04773	0.499666	-8.10087	5.45688e-16	8.47227e-15	down
DENND2C	1659.51	3.26693	0.403341	8.09968	5.51041e-16	8.54801e-15	up
MAATS1	127.395	-3.64813	0.450524	-8.09752	5.60895e-16	8.69339e-15	down
COL7A1	2518.46	4.00388	0.494643	8.09448	5.75089e-16	8.89807e-15	up
UPP1	3514.37	5.44897	0.673276	8.09323	5.81052e-16	8.98261e-15	up
RASAL1	171.476	5.92861	0.732635	8.09217	5.86132e-16	9.05338e-15	up
MPV17L	226.414	-3.73656	0.462055	-8.08682	6.12416e-16	9.45126e-15	down
GALNT15	890.944	-3.81986	0.473106	-8.07401	6.80272e-16	1.04895e-14	down
ARMCX2	398.181	-2.62281	0.324889	-8.07293	6.86299e-16	1.05734e-14	down
SYPL2	143.797	-3.76481	0.466478	-8.07071	6.98887e-16	1.07581e-14	down
DDAH1	1326.78	-2.36849	0.293534	-8.06889	7.09421e-16	1.09109e-14	down
ALKAL2	80.5096	-3.83748	0.475635	-8.06811	7.13945e-16	1.09711e-14	down
AUNIP	63.4313	2.80803	0.348074	8.06731	7.18614e-16	1.10335e-14	up
CRYAB	2807.45	-2.84113	0.352356	-8.06326	7.42886e-16	1.13964e-14	down
CCDC136	820.03	-3.50949	0.435324	-8.06179	7.51842e-16	1.1524e-14	down
TRPC1	1456.95	-2.92635	0.363033	-8.06084	7.57734e-16	1.16044e-14	down
STAT1	9407.66	2.44475	0.3034	8.05783	7.76627e-16	1.18837e-14	up
LEPR	1772.28	-3.21592	0.399154	-8.05683	7.82954e-16	1.19703e-14	down
TRIM14	1361.15	2.926	0.36323	8.05549	7.91589e-16	1.2092e-14	up
CCNF	203.854	3.26365	0.405455	8.04934	8.32396e-16	1.26939e-14	up
C6orf132	2083.57	5.25073	0.652659	8.04514	8.61444e-16	1.31257e-14	up
GIPC3	425.617	-3.34337	0.415638	-8.04394	8.69971e-16	1.32444e-14	down
SUSD2	1552.67	-3.66321	0.455431	-8.0434	8.73804e-16	1.32916e-14	down
PABPC5	84.372	-3.65787	0.454818	-8.04249	8.80326e-16	1.33795e-14	down
DNAH7	171.988	-3.08046	0.383048	-8.04199	8.83933e-16	1.3423e-14	down
USP43	202.741	5.90122	0.73403	8.03948	9.02192e-16	1.36887e-14	up
SHISA4	141.029	-2.43194	0.302789	-8.03181	9.60468e-16	1.45606e-14	down
TPM2	6454.84	-3.94937	0.491916	-8.02855	9.86291e-16	1.49395e-14	down
AC142391.1	283.821	-4.26305	0.531261	-8.02439	1.0203e-15	1.54417e-14	down
TCEAL4	1204.15	-2.51719	0.313809	-8.02143	1.04522e-15	1.58055e-14	down
CD274	811.076	3.21322	0.400906	8.0149	1.1023e-15	1.66548e-14	up
PYCARD	554.156	2.83834	0.354139	8.01476	1.10349e-15	1.66587e-14	up
ADRA1D	189.432	-5.25806	0.656935	-8.00393	1.20509e-15	1.81166e-14	down
N4BP3	88.6639	2.90398	0.362815	8.00401	1.20432e-15	1.81166e-14	up
SSPN	1682.17	-3.38451	0.422991	-8.00139	1.2302e-15	1.84787e-14	down
TRHDE	108.188	-3.63028	0.453761	-8.00042	1.23996e-15	1.86097e-14	down
LCE3D	1198	12.4267	1.55373	7.99798	1.2648e-15	1.8951e-14	up
MCTP2	669.874	2.50392	0.313069	7.99799	1.26471e-15	1.8951e-14	up
SSBP2	1698.74	-2.45814	0.307359	-7.99764	1.26825e-15	1.89869e-14	down
AP1S3	211.458	3.83083	0.479157	7.99495	1.29629e-15	1.93905e-14	up
REEP4	561.189	2.91364	0.364534	7.99279	1.31919e-15	1.97167e-14	up
CA5B	795.723	-2.21413	0.277152	-7.98884	1.36211e-15	2.03413e-14	down
SH3BGRL	3192.95	-2.07018	0.259215	-7.98637	1.3897e-15	2.07361e-14	down
KLHL30	144.831	-4.02515	0.504022	-7.98606	1.39316e-15	2.07534e-14	down
RHOBTB1	491.73	-2.15242	0.269521	-7.9861	1.39273e-15	2.07534e-14	down
IGHJ5	232.686	7.33663	0.919206	7.98149	1.44579e-15	2.1484e-14	up
STARD5	270.363	2.48062	0.310885	7.97921	1.47278e-15	2.18491e-14	up
MMP12	2033.38	9.27415	1.1624	7.97846	1.48164e-15	2.19625e-14	up
SPEG	2449.7	-4.2881	0.537607	-7.97627	1.50827e-15	2.23388e-14	down
SOX15	356.044	3.59697	0.451634	7.96435	1.66095e-15	2.45395e-14	up
SCARA5	790.456	-4.415	0.554396	-7.96362	1.67078e-15	2.46645e-14	down
DEFB4B	143.866	10.5235	1.32174	7.96185	1.69492e-15	2.498e-14	up
GGH	306.801	4.62948	0.581453	7.9619	1.69411e-15	2.498e-14	up
BATF2	189.975	3.18846	0.400502	7.96118	1.70413e-15	2.50951e-14	up
TCEAL2	78.3255	-6.58734	0.827576	-7.9598	1.72316e-15	2.53547e-14	down
NCAM1	2356.5	-4.65389	0.584724	-7.95912	1.73271e-15	2.54744e-14	down
STAT4	218.775	2.49647	0.313811	7.95533	1.78658e-15	2.62235e-14	up
PLA2G4E	1665.1	10.1208	1.27308	7.94982	1.86788e-15	2.73881e-14	up
ZNF470	284.392	-2.78285	0.350055	-7.94974	1.86896e-15	2.73881e-14	down
IGKV1D-33	1252.62	9.95351	1.25221	7.94877	1.88374e-15	2.75823e-14	up
PRKCQ	128.723	2.79971	0.352243	7.94825	1.89171e-15	2.76765e-14	up
OSBPL3	1765.43	2.33744	0.29417	7.94588	1.92809e-15	2.81858e-14	up
NLRC5	2822.1	2.14923	0.270592	7.94271	1.97817e-15	2.8871e-14	up
CD302	1496.27	-3.05529	0.384664	-7.94273	1.97778e-15	2.8871e-14	down
AL031777.3	522.429	3.87336	0.48767	7.94258	1.98014e-15	2.88763e-14	up
CYP2U1	413.468	-2.43683	0.306951	-7.93885	2.04066e-15	2.97348e-14	down
TMC3	479.164	-4.47215	0.563535	-7.93589	2.08994e-15	3.04283e-14	down
ZNF578	84.154	-3.55255	0.447768	-7.93391	2.12357e-15	3.0893e-14	down
LAMP3	1244.76	5.25745	0.663185	7.92758	2.23466e-15	3.24828e-14	up
SESTD1	2305.49	-2.19811	0.277378	-7.92459	2.28893e-15	3.32181e-14	down
HIST1H2AB	97.731	3.63665	0.458913	7.92448	2.29105e-15	3.32221e-14	up
PARP12	2427.63	2.19114	0.276545	7.92326	2.31361e-15	3.35222e-14	up
FLNA	91666.1	-2.67314	0.33742	-7.92229	2.33179e-15	3.37584e-14	down
MGP	1702.49	-3.04955	0.384981	-7.92129	2.35064e-15	3.4004e-14	down
ADRA2B	51.0602	-4.8343	0.610346	-7.9206	2.36373e-15	3.4166e-14	down
EBF1	5083.98	-3.18809	0.40275	-7.91582	2.4563e-15	3.54755e-14	down
ZNF676	70.6255	-4.64059	0.586354	-7.91432	2.486e-15	3.58756e-14	down
FAM153B	90.1895	-5.32145	0.672634	-7.91135	2.54608e-15	3.66839e-14	down
KRT1	1885.09	9.53464	1.2056	7.90864	2.60216e-15	3.7462e-14	up
B3GNT3	268.354	6.97483	0.881982	7.90813	2.6128e-15	3.75851e-14	up
NTNG1	237.901	-3.64423	0.460898	-7.90681	2.64071e-15	3.7926e-14	down
ZNF354C	516.282	-2.48938	0.315031	-7.902	2.74468e-15	3.93878e-14	down
CENPU	227.221	3.56093	0.45073	7.90035	2.78131e-15	3.98816e-14	up
CTSC	4146.54	2.68136	0.339562	7.89654	2.86761e-15	4.10864e-14	up
EPGN	1551.4	6.22546	0.788505	7.89527	2.8969e-15	4.1473e-14	up
SH3BP1	650.23	3.69972	0.468627	7.89481	2.90748e-15	4.15915e-14	up
RNF222	216.673	5.24847	0.664898	7.89365	2.93485e-15	4.19497e-14	up
CDT1	118.349	3.31253	0.41997	7.88754	3.08203e-15	4.40186e-14	up
ARPC5L	511.975	2.6606	0.337343	7.88692	3.09741e-15	4.42031e-14	up
IGSF5	210.338	-7.34223	0.931113	-7.88543	3.13454e-15	4.46976e-14	down
OTOGL	68.974	-2.8395	0.360156	-7.88407	3.16877e-15	4.515e-14	down
GPR20	55.9669	-5.32358	0.675507	-7.88086	3.25136e-15	4.62901e-14	down
RUNX1T1	2892.91	-3.50547	0.444881	-7.87956	3.28524e-15	4.67355e-14	down
LRP3	413.668	-3.1626	0.401592	-7.87516	3.40294e-15	4.83717e-14	down
RAD51	69.3242	3.22793	0.410311	7.86702	3.63191e-15	5.15101e-14	up
SCNN1G	342.846	6.63525	0.843427	7.86701	3.63231e-15	5.15101e-14	up
AMPD3	1225.02	3.13381	0.39834	7.86718	3.62739e-15	5.15101e-14	up
MCM10	122.996	5.21137	0.662467	7.86661	3.64376e-15	5.16319e-14	up
HIST2H4A	619.003	2.16315	0.274996	7.86614	3.65757e-15	5.17868e-14	up
TUFT1	730.231	3.80775	0.484134	7.86508	3.68849e-15	5.21836e-14	up
S100A11	2068.67	2.52881	0.321552	7.8644	3.70871e-15	5.24285e-14	up
WSCD2	301.104	-4.9762	0.632804	-7.86373	3.72852e-15	5.26671e-14	down
ABCG2	492.208	-3.56381	0.453221	-7.86328	3.7421e-15	5.28175e-14	down
CDC6	275.566	4.2041	0.535074	7.85705	3.93291e-15	5.54673e-14	up
JPH1	91.3491	3.38825	0.431285	7.85618	3.96017e-15	5.58081e-14	up
TNFRSF4	50.2015	4.181	0.532636	7.84964	4.17249e-15	5.87542e-14	up
IRX4	107.552	5.87486	0.748548	7.84833	4.21598e-15	5.93201e-14	up
ADAM8	416.585	3.71039	0.472888	7.84624	4.28713e-15	6.02271e-14	up
UHRF1	429.6	3.46866	0.442136	7.84523	4.32166e-15	6.06649e-14	up
C3orf52	699.778	4.52655	0.57699	7.84511	4.32576e-15	6.06752e-14	up
AL451062.3	107.838	4.50143	0.57431	7.83798	4.57867e-15	6.41727e-14	up
NME5	32.6336	-3.48191	0.44436	-7.83579	4.65893e-15	6.52467e-14	down
SNTB1	1102.33	-2.52387	0.322492	-7.82615	5.03023e-15	7.03373e-14	down
TMEM154	2412.98	4.89125	0.625262	7.82273	5.16911e-15	7.22232e-14	up
RASSF7	97.1937	3.48168	0.445268	7.81929	5.31242e-15	7.4168e-14	up
ADGRG1	1629.26	2.61408	0.334341	7.81859	5.34191e-15	7.45219e-14	up
GASK1A	85.6181	-4.39991	0.563116	-7.81351	5.5618e-15	7.75294e-14	down
SPRR2B	1137.11	12.9286	1.65527	7.81057	5.69304e-15	7.92975e-14	up
VXN	33.2399	-4.59052	0.588096	-7.80573	5.91588e-15	8.23377e-14	down
METTL24	642.305	-3.41108	0.437474	-7.79721	6.32888e-15	8.80178e-14	down
PIM1	1228.52	3.68481	0.472691	7.79538	6.42137e-15	8.92353e-14	up
ERVMER34-1	99.0702	3.33626	0.428013	7.79475	6.45343e-15	8.96116e-14	up
BTC	1096.84	-5.02665	0.645061	-7.79252	6.56868e-15	9.11417e-14	down
CHEK1	206.532	2.71809	0.349018	7.78781	6.81807e-15	9.45293e-14	up
ANGPT4	109.748	-4.00135	0.51386	-7.78685	6.86986e-15	9.5174e-14	down
PCDHB16	312.19	-3.28741	0.422299	-7.78455	6.99609e-15	9.68482e-14	down
MMP10	2245.26	12.2583	1.57841	7.76624	8.08496e-15	1.11664e-13	up
ZNF69	466.346	-2.3785	0.306537	-7.75928	8.54159e-15	1.17881e-13	down
GUCY1B1	1626.64	-3.27957	0.422739	-7.75791	8.63407e-15	1.19066e-13	down
SAMD11	257.369	-4.73919	0.611261	-7.75313	8.96567e-15	1.23449e-13	down
TUBA1C	5044.25	2.55331	0.329342	7.75276	8.99179e-15	1.23714e-13	up
SYNE1	9683.81	-2.67596	0.34528	-7.75013	9.17979e-15	1.26205e-13	down
AFF3	861.051	-3.33217	0.42999	-7.74942	9.23146e-15	1.26818e-13	down
F7	29.421	-3.27367	0.422857	-7.74178	9.80377e-15	1.34578e-13	down
SIX2	124.698	-4.05804	0.524186	-7.74161	9.81682e-15	1.34654e-13	down
HSH2D	249.681	5.63559	0.728281	7.73821	1.00829e-14	1.38199e-13	up
TMEM171	53.9993	5.75609	0.744151	7.73511	1.03312e-14	1.41494e-13	up
WDR78	170.244	-2.39259	0.309412	-7.73271	1.05284e-14	1.44085e-13	down
KCNA5	165.38	-4.61307	0.596704	-7.73093	1.06763e-14	1.45998e-13	down
SLIT3	4739.9	-3.78342	0.489492	-7.72928	1.08153e-14	1.47787e-13	down
IGLJ3	265.039	7.75527	1.00357	7.7277	1.0951e-14	1.4943e-13	up
SLC6A11	240.41	5.7434	0.743224	7.72768	1.09521e-14	1.4943e-13	up
TNFRSF21	2677.15	3.09312	0.40049	7.72333	1.13331e-14	1.54511e-13	up
ILDR1	81.1639	6.21332	0.804628	7.72198	1.14538e-14	1.56038e-13	up
ZNF25	769.331	-2.21607	0.287047	-7.72022	1.16127e-14	1.58084e-13	down
TNRC6C	1388.54	-2.09524	0.271426	-7.71937	1.16902e-14	1.59019e-13	down
PPARG	365.046	-3.84568	0.498265	-7.71814	1.18041e-14	1.60447e-13	down
PPP1R9A	248.97	-4.54929	0.58946	-7.71772	1.18428e-14	1.60851e-13	down
SEMA7A	443.184	3.95691	0.512833	7.71578	1.20244e-14	1.63195e-13	up
CYP27B1	129.737	5.95681	0.772716	7.70893	1.26879e-14	1.7207e-13	up
PAG1	1588.71	2.37002	0.30757	7.70562	1.30205e-14	1.76448e-13	up
NOSTRIN	414.839	-2.32242	0.301469	-7.70367	1.32215e-14	1.79037e-13	down
CFD	678.867	-4.46857	0.580244	-7.70119	1.34804e-14	1.82406e-13	down
SLURP1	223.032	8.70343	1.13048	7.69889	1.37256e-14	1.85584e-13	up
CST6	191.728	6.51067	0.845778	7.69785	1.38375e-14	1.86957e-13	up
SLC17A7	68.346	-2.94929	0.383152	-7.69745	1.38807e-14	1.87259e-13	down
CES1	713.715	-4.3359	0.563661	-7.69239	1.44415e-14	1.9468e-13	down
GBP1	2999.33	2.66837	0.346922	7.69156	1.45349e-14	1.95791e-13	up
LGALS9B	624.302	7.02296	0.913473	7.68819	1.49226e-14	2.00864e-13	up
CCNA2	277.785	2.91167	0.378792	7.68673	1.50939e-14	2.03018e-13	up
ELMO3	212.972	3.1832	0.414125	7.68656	1.51145e-14	2.03143e-13	up
DNAJB5	1020.21	-2.13162	0.277353	-7.68558	1.52303e-14	2.04547e-13	down
EPM2A	585.201	-3.09675	0.403115	-7.68204	1.56576e-14	2.09817e-13	down
SLC51B	26.3662	-4.9579	0.645594	-7.67959	1.596e-14	2.1371e-13	down
DOK5	94.1355	-4.46486	0.581465	-7.67863	1.60801e-14	2.15158e-13	down
PDZRN3	6118.44	-3.36601	0.438673	-7.67317	1.67792e-14	2.24346e-13	down
EEF1AKMT4	80.5543	3.47453	0.453099	7.66836	1.74207e-14	2.3275e-13	up
SDCBP2	596.336	4.4567	0.58127	7.66717	1.75829e-14	2.34742e-13	up
IGHG3	49542.1	8.96698	1.16956	7.667	1.7607e-14	2.3489e-13	up
SLC1A7	259.633	-4.71476	0.615699	-7.65757	1.89486e-14	2.52228e-13	down
SLC7A1	3700.4	2.5078	0.327593	7.65521	1.92997e-14	2.56712e-13	up
CALD1	16809.1	-2.41797	0.315972	-7.65249	1.97132e-14	2.62018e-13	down
RAB23	1194.97	-2.38231	0.31155	-7.64664	2.06305e-14	2.73806e-13	down
DENND1C	255.467	2.87572	0.376074	7.64669	2.06222e-14	2.73806e-13	up
PNCK	267.966	-5.74474	0.751423	-7.64515	2.08698e-14	2.76778e-13	down
LYPLA1	1486.38	2.02508	0.2649	7.64472	2.09407e-14	2.77514e-13	up
COL14A1	7451.07	-3.15377	0.412574	-7.64413	2.10368e-14	2.78583e-13	down
C2CD6	122.77	-3.01383	0.394298	-7.64355	2.11321e-14	2.79639e-13	down
STON2	5037.33	3.33895	0.43694	7.64166	2.14433e-14	2.83549e-13	up
TMEM132A	849.402	4.62683	0.605686	7.639	2.18916e-14	2.89264e-13	up
KLK6	1330.94	11.5078	1.50745	7.63395	2.2767e-14	3.00171e-13	up
IGHV3-11	203.865	7.79594	1.02131	7.63331	2.28805e-14	3.01447e-13	up
NACC2	2117.9	-2.94887	0.386407	-7.63151	2.32027e-14	3.05468e-13	down
IGHV4-28	57.8588	23.1795	3.03819	7.62937	2.35907e-14	3.10349e-13	up
CD2	661.87	3.49635	0.458401	7.62728	2.3976e-14	3.15189e-13	up
ITPK1	2120.8	-2.07633	0.272291	-7.62543	2.43227e-14	3.19512e-13	down
TLCD3A	463.192	2.02358	0.2655	7.62176	2.50245e-14	3.28493e-13	up
OLFML3	969.373	-2.09667	0.275178	-7.61933	2.54993e-14	3.34481e-13	down
WNK2	1474.33	-5.19501	0.681891	-7.61853	2.56588e-14	3.36328e-13	down
NKG7	134.389	3.50822	0.460559	7.61731	2.59017e-14	3.39265e-13	up
CRIP2	1692.55	-2.68345	0.352368	-7.61546	2.62744e-14	3.43648e-13	down
GREB1L	530.827	-2.56016	0.336245	-7.61396	2.65831e-14	3.47432e-13	down
FOXQ1	506.87	3.34863	0.439852	7.61308	2.67637e-14	3.49538e-13	up
MAPK4	96.7532	-4.74988	0.62409	-7.61089	2.72222e-14	3.55217e-13	down
TSPAN2	642.272	-3.79448	0.498564	-7.61081	2.72379e-14	3.55217e-13	down
KLHL23	358.416	-3.19946	0.420477	-7.60912	2.75973e-14	3.59644e-13	down
F8	421.868	-2.54023	0.333911	-7.60751	2.79426e-14	3.63881e-13	down
PPP1R14B	1045.35	2.05288	0.269906	7.60591	2.82914e-14	3.68157e-13	up
TRAF4	567.141	3.37694	0.444026	7.60527	2.84319e-14	3.69718e-13	up
BVES	622.623	-2.86388	0.377027	-7.59595	3.05547e-14	3.96462e-13	down
IGHV3-23	1131.8	9.17995	1.20901	7.59294	3.12716e-14	4.05473e-13	up
PCYT1B	127.549	-4.36665	0.575173	-7.5919	3.15248e-14	4.08461e-13	down
ABCC9	1616.56	-2.68096	0.353208	-7.59033	3.19085e-14	4.13135e-13	down
PPARGC1A	553.212	-3.71383	0.489433	-7.58802	3.24827e-14	4.20268e-13	down
CDKN3	214.17	3.78085	0.498452	7.5852	3.31982e-14	4.29217e-13	up
BOLA2-SMG1P6	289.84	2.23436	0.294618	7.58391	3.35293e-14	4.33186e-13	up
RELL2	52.8335	2.80083	0.369498	7.5801	3.45276e-14	4.45766e-13	up
IGHV1-3	240.094	8.29952	1.09596	7.57282	3.65194e-14	4.70805e-13	up
SATB2	1173.98	-2.92955	0.386899	-7.57188	3.67875e-14	4.73922e-13	down
ZDHHC12	240.531	2.37741	0.314101	7.56893	3.763e-14	4.84429e-13	up
BOC	3102.92	-3.83155	0.506368	-7.56672	3.82772e-14	4.92408e-13	down
DEPDC7	122.309	2.63587	0.348357	7.5666	3.83133e-14	4.92521e-13	up
GRIK3	130.537	-3.68481	0.487321	-7.56135	3.98894e-14	5.12052e-13	down
LARGE1	1016.66	-2.35779	0.31212	-7.5541	4.21768e-14	5.40643e-13	down
PLA2G2F	293.901	6.50665	0.861567	7.55212	4.28235e-14	5.48543e-13	up
PFKFB4	274.666	2.57052	0.340379	7.55193	4.28863e-14	5.48957e-13	up
UBE2S	494.473	2.2817	0.30233	7.54706	4.45186e-14	5.69041e-13	up
PI3	4544.44	10.0065	1.32619	7.54527	4.51366e-14	5.76532e-13	up
ZNF728	29.0607	-6.00922	0.796715	-7.54249	4.61078e-14	5.87687e-13	down
SH2D5	115.829	5.73481	0.760501	7.54083	4.66998e-14	5.94812e-13	up
IGHG4	2592.09	9.2571	1.22763	7.5406	4.67811e-14	5.95425e-13	up
ZNF221	404.287	-2.02102	0.26837	-7.53071	5.04647e-14	6.41403e-13	down
COMP	890.094	-3.56136	0.472973	-7.52973	5.08437e-14	6.45766e-13	down
EPHA1	674.49	3.46494	0.46047	7.52479	5.28033e-14	6.69709e-13	up
OLR1	252.459	6.9276	0.921263	7.51968	5.49117e-14	6.9547e-13	up
PALLD	11223.1	-2.08009	0.276652	-7.51878	5.52907e-14	6.99779e-13	down
TTC9	517.449	4.0844	0.543242	7.51856	5.5384e-14	7.00468e-13	up
PAK3	110.669	-3.1193	0.414949	-7.5173	5.59204e-14	7.06259e-13	down
CSTB	7192.87	3.66241	0.487285	7.51596	5.64958e-14	7.13026e-13	up
HIST1H2BB	39.8245	4.08956	0.544647	7.50865	5.97422e-14	7.53471e-13	up
FBXL7	11850	-2.75741	0.367335	-7.50652	6.072e-14	7.64732e-13	down
MMP9	1140.86	5.37602	0.71632	7.50505	6.14062e-14	7.72295e-13	up
TSPAN13	417.364	4.02362	0.536166	7.50443	6.16976e-14	7.75418e-13	up
RUNX3	694.337	3.13967	0.418594	7.50051	6.35694e-14	7.98385e-13	up
ZNF229	113.633	-3.44444	0.459249	-7.50016	6.37398e-14	7.99968e-13	down
P2RY10	171.287	3.99489	0.532666	7.49979	6.39204e-14	8.01676e-13	up
AADAT	165.119	-2.6608	0.355065	-7.49383	6.68933e-14	8.38377e-13	down
FXYD6	469.222	-3.50007	0.467366	-7.48892	6.94407e-14	8.69095e-13	down
RHOH	251.831	3.49533	0.46695	7.48546	7.12992e-14	8.91735e-13	up
CRB3	88.9615	6.2305	0.832529	7.48382	7.21905e-14	9.02256e-13	up
SLC6A16	84.3364	-2.04926	0.273848	-7.48318	7.25438e-14	9.06043e-13	down
DUOXA2	125.279	6.34626	0.848687	7.47774	7.5612e-14	9.43709e-13	up
ASXL3	112.272	-3.43891	0.459904	-7.47745	7.57783e-14	9.4513e-13	down
LAMP5	63.3784	5.48744	0.734253	7.47351	7.80864e-14	9.73244e-13	up
ADGRB3	147.809	-4.22836	0.565803	-7.47319	7.82708e-14	9.74867e-13	down
MCF2L2	124.427	2.34271	0.31352	7.47228	7.88166e-14	9.80987e-13	up
ZNF717	353.24	-2.31024	0.309282	-7.46968	8.03912e-14	9.99893e-13	down
RYR2	1656.62	-4.82345	0.6459	-7.46779	8.15506e-14	1.01292e-12	down
USP18	351.781	3.02541	0.4053	7.46461	8.35483e-14	1.03701e-12	up
OR2I1P	272.353	5.43682	0.728709	7.4609	8.59324e-14	1.06514e-12	up
MTFR2	45.7452	4.07342	0.546028	7.46009	8.64617e-14	1.07096e-12	up
LIPK	119.5	8.0962	1.08537	7.45939	8.69251e-14	1.07596e-12	up
SLITRK3	192.012	-7.2797	0.976211	-7.4571	8.84489e-14	1.09407e-12	down
NEFL	859.598	7.03052	0.942905	7.45623	8.90343e-14	1.10055e-12	up
EMCN	1853.28	-3.31833	0.44509	-7.45541	8.95899e-14	1.10666e-12	down
CSAG3	36.1419	8.52719	1.14382	7.45498	8.98824e-14	1.10952e-12	up
SPRR2G	1555.24	11.2021	1.5027	7.45465	9.01037e-14	1.11148e-12	up
TNFRSF10A	448.924	2.27435	0.305155	7.45308	9.11847e-14	1.12405e-12	up
PBX1	2954.32	-2.2254	0.298615	-7.45243	9.16377e-14	1.12886e-12	down
IGKV1-33	854.143	10.4297	1.40017	7.44891	9.41152e-14	1.1578e-12	up
RGN	114.79	-4.08645	0.548777	-7.44646	9.58793e-14	1.17869e-12	down
SPINK7	426.552	6.03588	0.810666	7.44559	9.65138e-14	1.18568e-12	up
SMYD2	650.631	2.00733	0.26965	7.44422	9.75188e-14	1.19721e-12	up
TLE2	420.917	-3.09471	0.415756	-7.44357	9.7998e-14	1.20228e-12	down
SLC6A14	1194.49	10.5267	1.41428	7.44318	9.82934e-14	1.20508e-12	up
PDE1C	324.846	-2.74189	0.368463	-7.44143	9.96008e-14	1.21945e-12	down
ISG20	1158.11	2.64706	0.355807	7.43961	1.00985e-13	1.23556e-12	up
VSTM4	1012.4	-2.69587	0.362596	-7.43492	1.04633e-13	1.27932e-12	down
FAXC	238.539	-3.71406	0.499695	-7.43266	1.06436e-13	1.30048e-12	down
PROM1	291.306	-4.20652	0.566104	-7.43064	1.08074e-13	1.3187e-12	down
PLPP3	3481.9	-2.59914	0.349846	-7.42937	1.09113e-13	1.33048e-12	down
STRA6	177.51	3.96552	0.533769	7.42927	1.09196e-13	1.3306e-12	up
CARD14	199.547	3.78641	0.509686	7.4289	1.09502e-13	1.33342e-12	up
LRRC4B	339.493	-4.2058	0.56637	-7.42589	1.12027e-13	1.36325e-12	down
FGFRL1	436.255	-2.05386	0.27659	-7.42565	1.12232e-13	1.36481e-12	down
NDP	95.0105	-5.50111	0.740919	-7.42471	1.13024e-13	1.3726e-12	down
CYP27C1	143.847	3.13206	0.421838	7.42479	1.12956e-13	1.3726e-12	up
IGFL1	401.572	10.8494	1.46144	7.42377	1.13829e-13	1.38144e-12	up
IGLV3-9	95.6181	9.93438	1.33842	7.42246	1.14966e-13	1.3943e-12	up
IGKV1D-13	108.37	9.53692	1.28494	7.42206	1.15309e-13	1.39753e-12	up
FAM86B1	115.495	-2.41947	0.326004	-7.4216	1.15711e-13	1.40145e-12	down
DIP2C	1554.13	-2.06263	0.277953	-7.42079	1.16421e-13	1.4091e-12	down
PLK2	1965.61	2.7632	0.372425	7.41949	1.17575e-13	1.42211e-12	up
FOXF1	821.384	-3.95867	0.533885	-7.41484	1.21775e-13	1.47094e-12	down
S100A7A	1888.27	10.167	1.37167	7.41211	1.24304e-13	1.50048e-12	up
SH3BGR	166.687	-6.58204	0.888127	-7.41115	1.25207e-13	1.51037e-12	down
SMOC1	598.903	-4.83012	0.651937	-7.40888	1.27373e-13	1.53444e-12	down
KBTBD13	44.3599	-5.31346	0.717313	-7.40745	1.28751e-13	1.54897e-12	down
RTL5	370.666	-2.70402	0.365261	-7.40297	1.33171e-13	1.60001e-12	down
LDB2	6117.56	-2.80469	0.37902	-7.39985	1.36336e-13	1.63694e-12	down
DISP1	261.167	-2.27909	0.308041	-7.39868	1.37545e-13	1.65036e-12	down
IQGAP3	320.231	3.5675	0.482352	7.39605	1.40298e-13	1.68227e-12	up
CAMSAP3	146.894	5.7697	0.780128	7.39584	1.40516e-13	1.68377e-12	up
HEPH	899.53	-2.40355	0.324996	-7.39562	1.40749e-13	1.68543e-12	down
ATG9B	888.015	6.83244	0.924485	7.39053	1.46241e-13	1.75004e-12	up
CABP1	105.465	-3.54778	0.480082	-7.38994	1.4689e-13	1.75663e-12	down
ELN	1243.35	-3.5089	0.474965	-7.38771	1.49379e-13	1.78521e-12	down
CDC7	192.632	2.4472	0.331392	7.38461	1.529e-13	1.82608e-12	up
IL21R	271.384	4.56704	0.61857	7.38322	1.54504e-13	1.84401e-12	up
IGHJ3	156.321	7.51958	1.01872	7.38141	1.56622e-13	1.86806e-12	up
GPR15	351.735	6.51712	0.883575	7.37586	1.63287e-13	1.94497e-12	up
CASQ1	57.6809	-3.78881	0.513781	-7.37438	1.65112e-13	1.96541e-12	down
CLU	8902.1	-3.88547	0.527006	-7.37272	1.67182e-13	1.98873e-12	down
MX2	2385.39	3.12678	0.424392	7.36767	1.73632e-13	2.06138e-12	up
SYT7	273.76	3.39797	0.461241	7.36701	1.74494e-13	2.07025e-12	up
DUSP14	889.272	3.35631	0.455675	7.36559	1.76366e-13	2.09108e-12	up
BEND5	42.6056	-2.79618	0.379734	-7.3635	1.79145e-13	2.12263e-12	down
LAMB2	5529.72	-2.32441	0.315809	-7.3602	1.83641e-13	2.17448e-12	down
FAM180B	28.5148	-5.37516	0.730421	-7.35899	1.85307e-13	2.19276e-12	down
GEN1	566	2.37242	0.322459	7.35728	1.87693e-13	2.21954e-12	up
IGHV1-18	427.924	10.9412	1.48738	7.35603	1.89464e-13	2.23901e-12	up
LYPD2	55.4157	8.56751	1.16509	7.35354	1.9303e-13	2.27816e-12	up
NFIA	10451.8	-2.05284	0.279192	-7.3528	1.94099e-13	2.28927e-12	down
IL1RAP	1612.9	3.01818	0.410529	7.35195	1.95338e-13	2.30238e-12	up
FAM83F	782.67	5.10986	0.695181	7.35041	1.97602e-13	2.32754e-12	up
IGHG2	15320	8.1324	1.10682	7.34754	2.0189e-13	2.3765e-12	up
HAPLN1	54.6297	3.48972	0.474977	7.34713	2.02503e-13	2.38216e-12	up
GPR63	82.2978	-3.2179	0.438122	-7.34477	2.0612e-13	2.42154e-12	down
IVNS1ABP	3616.11	2.1356	0.290832	7.34306	2.08758e-13	2.45094e-12	up
ADAM33	969.748	-3.05561	0.416253	-7.34076	2.12383e-13	2.49186e-12	down
RDH5	224.495	-2.40436	0.327634	-7.33856	2.15899e-13	2.53147e-12	down
BSPRY	153.224	4.63207	0.631333	7.33697	2.1848e-13	2.56006e-12	up
PNMA1	1380.26	-2.47296	0.3371	-7.33598	2.20097e-13	2.57734e-12	down
CDCA3	148.62	2.41917	0.329906	7.33291	2.25214e-13	2.63555e-12	up
IPPK	791.847	2.96359	0.404598	7.32479	2.3928e-13	2.79651e-12	up
PIWIL2	70.4501	-2.79987	0.382347	-7.32286	2.4275e-13	2.83523e-12	down
SH2D2A	138.617	3.44439	0.470635	7.3186	2.5057e-13	2.92467e-12	up
MIPOL1	529.656	-2.1025	0.287296	-7.31824	2.51245e-13	2.92967e-12	down
DUSP27	54.1058	-5.44395	0.743892	-7.3182	2.51324e-13	2.92967e-12	down
TNFSF12	476.716	-2.38314	0.325807	-7.31459	2.58167e-13	3.00555e-12	down
EFNA3	300.479	3.71564	0.507993	7.31435	2.58625e-13	3.00775e-12	up
CNDP2	2060.56	2.11054	0.288549	7.31432	2.58689e-13	3.00775e-12	up
TMEM156	41.6694	3.87234	0.529431	7.31417	2.58986e-13	3.00925e-12	up
SELENOM	988.772	-2.88051	0.394012	-7.31071	2.65725e-13	3.08556e-12	down
CEACAM1	537.436	3.67983	0.50352	7.30821	2.70717e-13	3.13948e-12	up
CPE	1595.42	-2.24604	0.307559	-7.30279	2.81858e-13	3.26658e-12	down
MYLPF	103.825	-5.50329	0.753816	-7.30058	2.86531e-13	3.3186e-12	down
SCEL	2001.17	10.6054	1.45358	7.29601	2.96432e-13	3.43107e-12	up
NMU	40.7572	8.12443	1.1136	7.29567	2.97182e-13	3.43754e-12	up
IGHV3-48	93.9519	8.75235	1.19969	7.29554	2.97473e-13	3.43869e-12	up
TSPAN8	38.0021	-4.5917	0.629968	-7.28877	3.12793e-13	3.61347e-12	down
PCDH11Y	29.9238	-4.04347	0.555105	-7.28415	3.23707e-13	3.73715e-12	down
IFI6	2197.67	3.28076	0.450409	7.28395	3.24194e-13	3.74038e-12	up
HIST1H4J	789.135	2.74449	0.37684	7.28291	3.26702e-13	3.7645e-12	up
SLC45A1	75.6461	-3.41905	0.469584	-7.28101	3.31321e-13	3.81527e-12	down
HTR2A	113.826	-3.41003	0.468485	-7.27885	3.36687e-13	3.87212e-12	down
IGLV2-18	83.9516	9.74695	1.33934	7.27742	3.40273e-13	3.91086e-12	up
WDR62	126.546	3.33449	0.45821	7.27721	3.40793e-13	3.91184e-12	up
LONRF1	1806.61	-2.23355	0.306921	-7.27727	3.40637e-13	3.91184e-12	down
MARVELD2	341.678	3.39393	0.46663	7.27327	3.50888e-13	4.02259e-12	up
SH3RF2	1464.55	4.20656	0.578411	7.27261	3.52614e-13	4.03981e-12	up
ADGRG2	151.163	-2.52017	0.346543	-7.27231	3.53401e-13	4.04625e-12	down
HIST1H2BD	555.444	2.62285	0.360682	7.2719	3.54454e-13	4.05573e-12	up
SRPK3	58.3614	-3.3586	0.461893	-7.27138	3.55837e-13	4.06896e-12	down
ZNF296	67.4741	2.9301	0.403291	7.26547	3.71755e-13	4.2483e-12	up
OVOL2	53.1842	5.89712	0.811844	7.26386	3.76207e-13	4.29644e-12	up
APBA2	110.166	2.72483	0.375151	7.26329	3.77778e-13	4.30891e-12	up
AC025165.6	100.322	-4.42427	0.609458	-7.25936	3.88936e-13	4.43058e-12	down
PIM2	1311	3.87558	0.5342	7.25492	4.019e-13	4.57247e-12	up
MAPK13	904.701	3.14069	0.432912	7.2548	4.02261e-13	4.57369e-12	up
DCLK2	260.812	-2.43146	0.335388	-7.24969	4.17725e-13	4.74353e-12	down
GPC4	1087.25	-3.64949	0.503415	-7.24946	4.18432e-13	4.74856e-12	down
ST6GAL2	713.613	-4.82835	0.666188	-7.24774	4.23788e-13	4.80631e-12	down
TET1	1110.27	-2.23643	0.30859	-7.24728	4.25232e-13	4.81965e-12	down
TET3	1923.55	2.32892	0.321371	7.2468	4.26727e-13	4.83355e-12	up
HERC6	1771.15	2.9124	0.402012	7.24456	4.33856e-13	4.90814e-12	up
IGLV2-23	597.547	8.72455	1.2044	7.24389	4.35982e-13	4.92908e-12	up
PLA2G7	294.355	3.9308	0.543118	7.23746	4.57151e-13	5.16194e-12	up
RAB27B	787.217	4.26165	0.588995	7.23547	4.63909e-13	5.23497e-12	up
IRF4	933	4.58801	0.634115	7.2353	4.6449e-13	5.23824e-12	up
PTHLH	3157.64	4.17331	0.577081	7.23176	4.7677e-13	5.37336e-12	up
MCM2	372.976	2.06453	0.285528	7.23059	4.80884e-13	5.41295e-12	up
HIST1H1D	734.365	2.43311	0.336668	7.22704	4.93625e-13	5.54943e-12	up
LTBP3	2328.92	-2.86231	0.396126	-7.22574	4.98369e-13	5.59927e-12	down
AC008763.3	24.0485	21.9563	3.03898	7.22489	5.01491e-13	5.62925e-12	up
LPAR5	300.471	2.68068	0.371037	7.22485	5.01662e-13	5.62925e-12	up
CCR8	57.8437	4.26363	0.590657	7.21845	5.25836e-13	5.89683e-12	up
MAN1C1	849.32	-2.58544	0.358257	-7.21671	5.32622e-13	5.9655e-12	down
IGLV1-44	488.351	9.01948	1.24999	7.21566	5.36714e-13	6.00759e-12	up
ULBP3	131.004	2.59856	0.360136	7.21548	5.3745e-13	6.0121e-12	up
NTF4	25.4902	4.88149	0.676688	7.21379	5.44146e-13	6.08322e-12	up
YIF1B	379.519	2.30728	0.31986	7.21343	5.456e-13	6.09569e-12	up
ZNF521	1033.3	-2.44676	0.339425	-7.20853	5.65573e-13	6.3071e-12	down
AC068580.4	687.402	3.04125	0.422033	7.20619	5.75412e-13	6.40809e-12	up
NPTX1	91.3797	-4.51683	0.626804	-7.20612	5.75696e-13	6.40809e-12	down
MXD1	4598.43	3.1736	0.440569	7.20342	5.87218e-13	6.5323e-12	up
SPINK6	94.7146	7.74618	1.07545	7.20271	5.90293e-13	6.56245e-12	up
RALGPS2	908.904	2.3463	0.325848	7.20058	5.99577e-13	6.66155e-12	up
CAPG	737.228	2.62835	0.365147	7.19808	6.10682e-13	6.77658e-12	up
EPS8	2029.45	-2.2925	0.318727	-7.19269	6.35278e-13	7.04083e-12	down
PLAAT3	268.718	-2.58524	0.359681	-7.18759	6.59467e-13	7.30443e-12	down
SNED1	2192.45	-2.55138	0.3552	-7.18293	6.82323e-13	7.55294e-12	down
SPRR2F	744.14	11.207	1.56079	7.18033	6.95416e-13	7.69314e-12	up
ACAA2	494.602	-2.09496	0.291802	-7.17936	7.0038e-13	7.7433e-12	down
CGN	201.227	5.28847	0.736948	7.17617	7.1689e-13	7.91612e-12	up
DRP2	160.854	-3.81256	0.531327	-7.17554	7.20218e-13	7.948e-12	down
TERF1	3304.08	-2.22746	0.310432	-7.17536	7.21159e-13	7.95152e-12	down
TACC3	430.853	2.32852	0.324541	7.1748	7.24112e-13	7.9763e-12	up
NMUR1	67.3578	-4.75263	0.662792	-7.17062	7.46593e-13	8.21891e-12	down
PRKCZ	214.119	2.59018	0.361501	7.16508	7.77395e-13	8.55276e-12	up
WIPF3	296.489	-2.80081	0.390929	-7.1645	7.80707e-13	8.58396e-12	down
BICDL1	142.803	3.49785	0.488266	7.16383	7.84533e-13	8.62077e-12	up
MAP3K21	133.363	3.05266	0.426201	7.16249	7.92228e-13	8.70001e-12	up
C3orf18	184.602	-2.63998	0.368677	-7.16069	8.02719e-13	8.80985e-12	down
SDC2	1206.99	-2.23854	0.312634	-7.16024	8.05337e-13	8.8332e-12	down
SLC5A7	20.524	-6.06487	0.847203	-7.1587	8.14446e-13	8.91683e-12	down
CKS2	166.414	4.33836	0.60602	7.15878	8.13996e-13	8.91683e-12	up
ZNF835	53.7491	-2.86768	0.400603	-7.15841	8.16167e-13	8.93023e-12	down
IGLV2-11	741.158	9.75627	1.36319	7.15696	8.24847e-13	9.01973e-12	up
HIST2H2AA4	896.268	2.13982	0.298992	7.15677	8.25991e-13	9.02676e-12	up
MMRN1	2460.35	-4.11474	0.575016	-7.15586	8.31496e-13	9.08141e-12	down
HIST1H2BE	282.826	2.43069	0.339967	7.14979	8.69111e-13	9.46353e-12	up
FRMD6	4632.18	2.15234	0.301093	7.14843	8.77745e-13	9.55178e-12	up
TMEM25	263.191	-2.26931	0.317643	-7.1442	9.0523e-13	9.83898e-12	down
CDKN2B	1733.61	3.74207	0.523869	7.14315	9.12157e-13	9.90829e-12	up
ANKRD18B	56.2581	5.38528	0.754351	7.13896	9.40426e-13	1.01947e-11	up
IGF2BP3	369.961	3.62359	0.508139	7.1311	9.95677e-13	1.07765e-11	up
HMGCLL1	30.9736	-5.67592	0.796171	-7.12903	1.01081e-12	1.09337e-11	down
RAET1G	57.4441	3.31279	0.464733	7.12836	1.01571e-12	1.09736e-11	up
WDR66	538.64	2.95814	0.415052	7.12715	1.02467e-12	1.10638e-11	up
IL7R	2135.05	3.86955	0.543692	7.11717	1.10165e-12	1.18735e-11	up
CFAP300	55.6422	-2.32719	0.327138	-7.1138	1.12892e-12	1.21529e-11	down
PI16	285.584	-4.90146	0.689204	-7.11178	1.14558e-12	1.23249e-11	down
RGS20	152.674	3.58422	0.504356	7.10653	1.19e-12	1.27875e-11	up
GM2A	4621.09	2.29702	0.323334	7.10416	1.21059e-12	1.29933e-11	up
ZDHHC13	1086.01	2.46231	0.346619	7.10381	1.21362e-12	1.3018e-11	up
TENM2	3817.46	3.37021	0.474528	7.10225	1.22741e-12	1.31581e-11	up
HLF	1178.92	-3.93453	0.553996	-7.10208	1.22896e-12	1.31669e-11	down
STMN1	809.664	2.38796	0.336309	7.10048	1.24324e-12	1.33119e-11	up
EVX2	38.5101	-5.14527	0.724932	-7.09759	1.26952e-12	1.35853e-11	down
MRGPRF	1193.02	-4.11415	0.579846	-7.09525	1.29117e-12	1.38088e-11	down
SV2A	307.553	-2.02991	0.286179	-7.09314	1.31099e-12	1.40125e-11	down
C16orf89	42.1045	-5.80392	0.81838	-7.09196	1.32225e-12	1.41243e-11	down
RNF223	73.6011	8.39424	1.18375	7.09122	1.32933e-12	1.41916e-11	up
LMO3	417.042	-3.92169	0.553585	-7.08416	1.39885e-12	1.49161e-11	down
GABRB1	24.8529	-5.54977	0.783838	-7.08026	1.43886e-12	1.53246e-11	down
C1orf115	278.729	-2.21903	0.313586	-7.0763	1.48058e-12	1.57596e-11	down
CYP24A1	147.694	6.34666	0.897051	7.07502	1.49428e-12	1.5896e-11	up
TMEM220	306.011	-2.27326	0.321566	-7.06933	1.5568e-12	1.65513e-11	down
RFTN2	463.983	-2.10846	0.298326	-7.06764	1.57586e-12	1.67441e-11	down
EPB41L1	2098.18	-2.11779	0.299675	-7.06696	1.58369e-12	1.68173e-11	down
TJP3	83.3604	5.33578	0.755093	7.06638	1.59023e-12	1.68769e-11	up
IGKV1-27	797.014	10.5992	1.50041	7.0642	1.61539e-12	1.71338e-11	up
ARHGAP8	198.158	3.30704	0.468187	7.0635	1.62355e-12	1.72e-11	up
IL12RB1	124.691	2.93429	0.415708	7.05854	1.68256e-12	1.78148e-11	up
IL1RL2	63.5689	3.11967	0.442204	7.05483	1.72815e-12	1.82653e-11	up
PCDH11X	40.1719	-3.67872	0.521792	-7.05017	1.787e-12	1.88762e-11	down
DTX3	483.632	-2.01905	0.286407	-7.04959	1.79445e-12	1.89438e-11	down
ADGRG5	89.3285	3.92085	0.5564	7.04682	1.83056e-12	1.93137e-11	up
CENPA	48.2523	4.83773	0.686785	7.04403	1.86762e-12	1.96931e-11	up
C1QTNF7	320.752	-3.00157	0.426239	-7.04198	1.89521e-12	1.99723e-11	down
NT5C3A	975.105	2.1577	0.306517	7.03942	1.93039e-12	2.03312e-11	up
POC1A	49.2971	2.65059	0.376616	7.03791	1.95138e-12	2.05322e-11	up
FAM49B	1564.34	2.06135	0.292895	7.03787	1.95202e-12	2.05322e-11	up
CACHD1	959.478	-2.00397	0.284744	-7.03781	1.9529e-12	2.05322e-11	down
ZAP70	182.522	3.08422	0.438372	7.03564	1.98352e-12	2.0842e-11	up
GALE	248.98	2.39692	0.340789	7.03345	2.01485e-12	2.11466e-11	up
RSPO2	45.8393	-5.44379	0.774153	-7.03193	2.037e-12	2.13542e-11	down
IGKV2-24	47.7697	8.9343	1.27062	7.03145	2.04404e-12	2.14155e-11	up
ELF4	1023.56	2.01788	0.287072	7.02918	2.07755e-12	2.17539e-11	up
DENND2D	658.197	2.4941	0.355271	7.02029	2.21404e-12	2.31561e-11	up
ARMC2	313.569	-2.25419	0.321376	-7.01417	2.31316e-12	2.41648e-11	down
PRTG	203.196	-2.71568	0.387238	-7.01295	2.33339e-12	2.4362e-11	down
FHDC1	458.959	3.60335	0.513852	7.01243	2.34214e-12	2.44391e-11	up
IGHV4-59	462.581	8.43158	1.20277	7.01016	2.38049e-12	2.48249e-11	up
FGF11	317.743	6.0228	0.859956	7.00361	2.49451e-12	2.59839e-11	up
AGR2	81.6073	5.94944	0.849636	7.00234	2.51725e-12	2.62056e-11	up
PEBP4	25.0428	-4.99275	0.713156	-7.00093	2.54268e-12	2.64398e-11	down
MAP3K20	7650.9	-2.45415	0.35057	-7.00046	2.55128e-12	2.65105e-11	down
HSD17B2	49.3437	4.8275	0.689605	7.00039	2.55243e-12	2.65105e-11	up
FPGT-TNNI3K	203.012	-3.11649	0.445296	-6.99868	2.58387e-12	2.68216e-11	down
FOXD2	199.448	-3.39794	0.485519	-6.99856	2.58604e-12	2.68287e-11	down
CILP	1323.79	-5.73655	0.819817	-6.99736	2.6084e-12	2.7045e-11	down
CD3D	83.264	3.88437	0.555239	6.99585	2.63665e-12	2.73065e-11	up
ORMDL2	626.223	2.18922	0.312951	6.99541	2.64483e-12	2.73755e-11	up
TIMP2	13288.6	-2.14049	0.306188	-6.99077	2.73376e-12	2.82797e-11	down
IGFL2	123.147	3.53082	0.505187	6.98915	2.76566e-12	2.85933e-11	up
ITGB1BP2	88.4876	-2.56662	0.367257	-6.98862	2.776e-12	2.86837e-11	down
MTFP1	82.923	3.48053	0.498182	6.98647	2.81893e-12	2.91106e-11	up
RNF19B	1475.15	2.12359	0.304114	6.98286	2.89236e-12	2.98518e-11	up
IGHA2	4535.19	8.42686	1.20708	6.98121	2.92647e-12	3.01865e-11	up
RCAN3	937.704	2.08539	0.298861	6.9778	2.99833e-12	3.09101e-11	up
GSTM2	587.253	-2.85728	0.409696	-6.97414	3.07744e-12	3.17075e-11	down
MPZL2	2888.03	2.82759	0.405593	6.9715	3.13584e-12	3.22907e-11	up
IL2RG	403.618	3.7966	0.544616	6.97116	3.14348e-12	3.23509e-11	up
IGLV2-8	595.406	9.03036	1.29577	6.96911	3.18957e-12	3.28064e-11	up
FAM71C	15.7914	-3.558	0.510684	-6.96712	3.23483e-12	3.32531e-11	down
IRF1	1575.51	2.40597	0.345411	6.96554	3.27152e-12	3.35918e-11	up
NLGN3	100.729	-2.27029	0.325961	-6.96493	3.28564e-12	3.37176e-11	down
SPAG8	26.5205	-2.64783	0.380295	-6.96256	3.34144e-12	3.42707e-11	down
GFI1	130.566	2.57667	0.370119	6.96175	3.36069e-12	3.44485e-11	up
CSTA	3358.29	6.36061	0.913871	6.96008	3.40073e-12	3.48391e-11	up
RGS22	600.553	-5.09179	0.731848	-6.95744	3.46504e-12	3.54777e-11	down
EFCAB2	188.361	-2.09898	0.301739	-6.95628	3.49386e-12	3.57525e-11	down
SLC37A2	570.78	2.66107	0.382616	6.95494	3.52719e-12	3.6073e-11	up
GALNT17	198.656	-3.74348	0.538482	-6.9519	3.60393e-12	3.6837e-11	down
TNFSF9	101.414	4.44237	0.63905	6.95153	3.61358e-12	3.69147e-11	up
SUSD3	50.2347	3.40691	0.490241	6.94946	3.66675e-12	3.74366e-11	up
IL36G	1065.02	10.0399	1.44548	6.94571	3.76571e-12	3.84034e-11	up
FYCO1	3618.66	-2.06578	0.29747	-6.9445	3.79805e-12	3.87113e-11	down
ISG15	725.303	3.86215	0.556171	6.94417	3.80703e-12	3.87809e-11	up
ARHGEF10	1149.7	-2.4936	0.359132	-6.9434	3.82765e-12	3.89689e-11	down
IL1RN	4872.11	8.42585	1.21362	6.94273	3.84583e-12	3.91318e-11	up
DNMT3B	283.938	2.69093	0.387643	6.94177	3.87206e-12	3.93765e-11	up
SCARA3	932.59	-2.7553	0.396955	-6.94107	3.89143e-12	3.95289e-11	down
CCL18	412.074	4.70534	0.678211	6.93787	3.98064e-12	4.03667e-11	up
UBD	150.902	4.502	0.648965	6.9372	3.9994e-12	4.05342e-11	up
FAM184A	179.098	-2.99984	0.43254	-6.9354	4.05068e-12	4.10077e-11	down
FRRS1	388.532	2.14967	0.310268	6.92843	4.25544e-12	4.30081e-11	up
SYTL1	466.989	3.70285	0.5345	6.92769	4.27776e-12	4.32095e-11	up
MFSD2A	315.339	4.40311	0.635854	6.92472	4.36827e-12	4.40743e-11	up
TGM5	136.219	4.82761	0.697599	6.92032	4.5061e-12	4.54395e-11	up
IFNE	66.7855	7.22922	1.04488	6.91874	4.55689e-12	4.59259e-11	up
CLEC2B	511.503	2.57144	0.371747	6.91718	4.60729e-12	4.64079e-11	up
HRCT1	40.5926	-3.57465	0.516918	-6.91532	4.66797e-12	4.69404e-11	down
AL669918.1	1996.73	2.03847	0.294862	6.91328	4.73582e-12	4.7596e-11	up
LYPD6B	96.0832	6.71365	0.97179	6.90853	4.89688e-12	4.91325e-11	up
LMOD3	72.3556	-2.93787	0.425277	-6.90813	4.9108e-12	4.92447e-11	down
FAM25A	287.362	11.5214	1.66813	6.90677	4.95823e-12	4.96927e-11	up
TMEM40	930.057	8.76785	1.26947	6.90669	4.96101e-12	4.96929e-11	up
CADM2	103.506	-5.0881	0.736999	-6.9038	5.06283e-12	5.06846e-11	down
PPM1L	1202.42	-2.49935	0.362073	-6.9029	5.09513e-12	5.09796e-11	down
NAALAD2	214.478	-2.00548	0.290603	-6.90111	5.15985e-12	5.15698e-11	down
FJX1	195.931	3.19662	0.463379	6.89851	5.2551e-12	5.24927e-11	up
IFIT1	1603.22	2.37739	0.34463	6.89838	5.25975e-12	5.251e-11	up
KLK13	887.319	9.80531	1.4216	6.89738	5.29714e-12	5.2854e-11	up
CASP14	2862.25	11.6146	1.68431	6.89574	5.35862e-12	5.34378e-11	up
ICOS	578.595	3.3287	0.483187	6.88905	5.6168e-12	5.59506e-11	up
ARSI	141.724	3.97829	0.577537	6.88836	5.64383e-12	5.61888e-11	up
ARHGEF16	103.938	3.17611	0.461154	6.88731	5.68562e-12	5.65735e-11	up
TAGAP	544.052	2.33108	0.338533	6.88583	5.74497e-12	5.71009e-11	up
LCK	235.956	3.27941	0.476545	6.88164	5.91669e-12	5.87753e-11	up
CNTNAP4	74.6207	-5.00051	0.726883	-6.87938	6.01122e-12	5.96814e-11	down
ARHGEF17	3371.08	-2.5643	0.372774	-6.87897	6.02884e-12	5.98234e-11	down
AGAP2	188.046	2.23171	0.324629	6.87465	6.21409e-12	6.15943e-11	up
IRF7	650.637	2.90822	0.423036	6.87465	6.21415e-12	6.15943e-11	up
IGKV6-21	43.8101	8.80273	1.28051	6.8744	6.22511e-12	6.1669e-11	up
CCR5	325.588	3.17029	0.461315	6.87228	6.31845e-12	6.25249e-11	up
AOX1	1180.92	-3.48263	0.506829	-6.87142	6.35678e-12	6.28696e-11	down
ZNF367	127.578	2.30172	0.335188	6.86695	6.55874e-12	6.48314e-11	up
ALPK3	771.823	-2.34802	0.341972	-6.86612	6.59728e-12	6.51766e-11	down
SPRR4	66.2748	8.8263	1.28678	6.85922	6.92358e-12	6.82505e-11	up
SECTM1	479.194	2.64967	0.386363	6.85797	6.98482e-12	6.88165e-11	up
LRRTM1	19.4584	-4.49966	0.656474	-6.85429	7.16671e-12	7.05699e-11	down
MRGPRE	38.5348	-4.39642	0.641426	-6.85413	7.17474e-12	7.06104e-11	down
MAGEE1	151.369	-2.26717	0.330838	-6.85279	7.24249e-12	7.12383e-11	down
IGHM	1218.09	6.04433	0.882116	6.85208	7.27816e-12	7.155e-11	up
FZD3	1477.51	-2.80078	0.408885	-6.84978	7.39627e-12	7.26715e-11	down
SDK2	839.565	4.46519	0.652049	6.84793	7.49238e-12	7.35756e-11	up
LRRC8D	661.391	2.38482	0.348299	6.84705	7.53903e-12	7.39934e-11	up
ZNF540	105.021	-2.7241	0.398079	-6.84311	7.74924e-12	7.59738e-11	down
ITGAL	635.761	2.79364	0.408608	6.83696	8.08892e-12	7.91747e-11	up
LY6E	2800.23	2.59275	0.379303	6.83555	8.16884e-12	7.98702e-11	up
NOG	21.7294	-4.16216	0.608895	-6.83559	8.16697e-12	7.98702e-11	down
SOX5	1532.96	-2.79282	0.408586	-6.83533	8.18168e-12	7.99311e-11	down
GMNC	38.9863	-6.10195	0.893667	-6.82799	8.61115e-12	8.40124e-11	down
POU2AF1	685.242	6.27178	0.918637	6.82726	8.65521e-12	8.43965e-11	up
NPR1	296.465	-3.13354	0.459216	-6.82368	8.87372e-12	8.64803e-11	down
PABPC4L	153.733	-3.11554	0.456634	-6.82285	8.92521e-12	8.68882e-11	down
FCMR	235.668	3.57885	0.52493	6.81776	9.24726e-12	8.99261e-11	up
PID1	358.36	-2.38635	0.350136	-6.81549	9.39408e-12	9.12554e-11	down
PARP9	3402.22	2.00856	0.294714	6.81526	9.40926e-12	9.13043e-11	up
FCHO1	124.346	2.55832	0.37538	6.81527	9.40875e-12	9.13043e-11	up
SOWAHB	108.253	4.94405	0.725477	6.81489	9.4333e-12	9.14883e-11	up
STON1	1248.44	-2.21715	0.325476	-6.81203	9.62285e-12	9.32764e-11	down
APOD	6028.77	-3.90288	0.573115	-6.80994	9.76413e-12	9.4595e-11	down
ZNF528	543.486	-2.52788	0.37124	-6.80927	9.80925e-12	9.4981e-11	down
GADD45G	267.619	-3.81293	0.560072	-6.80793	9.90136e-12	9.58214e-11	down
PRF1	389.82	3.07849	0.45238	6.8051	1.0098e-11	9.75666e-11	up
BSN	90.4567	-2.29448	0.337262	-6.80325	1.02285e-11	9.87216e-11	down
CYP2S1	471.761	3.35679	0.493823	6.79755	1.06411e-11	1.02594e-10	up
CCL16	25.5977	-3.45414	0.508299	-6.7955	1.07941e-11	1.04014e-10	down
SNRPG	383.066	2.05478	0.302387	6.79519	1.08173e-11	1.04181e-10	up
SDR42E1	553.993	2.85591	0.420297	6.795	1.08316e-11	1.04263e-10	up
ITGB7	735.273	3.03307	0.446761	6.78901	1.12904e-11	1.08448e-10	up
GTF2H5	348.456	-2.33754	0.344352	-6.78822	1.13527e-11	1.08989e-10	down
IGHV3-30	356.994	9.706	1.43008	6.78702	1.14475e-11	1.09801e-10	up
ZNF781	107.568	-3.16629	0.466576	-6.78623	1.15101e-11	1.10206e-10	down
PLCE1	773.374	-2.46844	0.363743	-6.78624	1.15097e-11	1.10206e-10	down
RELT	295.195	2.83375	0.417717	6.78388	1.16987e-11	1.11952e-10	up
IGKV1-9	355.3	9.75687	1.43828	6.78371	1.1713e-11	1.12029e-10	up
NRXN3	272.63	-3.1419	0.46326	-6.78215	1.18403e-11	1.13187e-10	down
ZNF790	403.178	-2.20623	0.32543	-6.77943	1.20649e-11	1.15273e-10	down
CD5	202.631	2.80201	0.413552	6.77548	1.23996e-11	1.18345e-10	up
IQANK1	680.242	7.82328	1.15487	6.77417	1.25126e-11	1.19297e-10	up
HELZ2	2113.53	2.71909	0.401533	6.77175	1.2723e-11	1.21111e-10	up
COL19A1	545.927	-5.01657	0.740916	-6.77077	1.28095e-11	1.2187e-10	down
SLAMF1	132.637	3.66209	0.540942	6.76984	1.28926e-11	1.22595e-10	up
GRN	4079.39	2.03128	0.300095	6.76877	1.2988e-11	1.23372e-10	up
LCA5	275.662	-2.30535	0.340624	-6.76803	1.30552e-11	1.23945e-10	down
SIRPG	87.4572	4.14718	0.612835	6.7672	1.31301e-11	1.24591e-10	up
ATP8B2	2674.57	-2.13159	0.315032	-6.76627	1.32141e-11	1.25256e-10	down
SMTN	5825.37	-3.05526	0.451596	-6.76547	1.32875e-11	1.25885e-10	down
POPDC2	407.974	-2.96877	0.438829	-6.76521	1.33114e-11	1.26046e-10	down
KLF5	3454.71	3.14957	0.465696	6.76316	1.35018e-11	1.27781e-10	up
PTPRH	123.047	6.04162	0.893361	6.7628	1.35351e-11	1.28029e-10	up
PLA2G4F	540.223	8.25145	1.22079	6.7591	1.38852e-11	1.31272e-10	up
C10orf99	1610.88	9.10635	1.34776	6.75664	1.41232e-11	1.33451e-10	up
KCNA4	42.7891	-5.71059	0.845344	-6.75534	1.425e-11	1.3458e-10	down
SCNN1A	1415.73	5.37048	0.79523	6.75336	1.44456e-11	1.36355e-10	up
IGHV7-4-1	142.679	8.356	1.23741	6.75284	1.44976e-11	1.36774e-10	up
IGHV5-51	518.414	10.7423	1.59081	6.75272	1.45099e-11	1.36818e-10	up
SEMA3F	1129.89	2.32037	0.343736	6.75045	1.47385e-11	1.38829e-10	up
SIX1	381.343	-2.64467	0.391797	-6.75009	1.47751e-11	1.39101e-10	down
VAMP8	748.72	3.44711	0.511023	6.74551	1.5249e-11	1.43337e-10	up
RHOJ	1127.98	-2.13136	0.316101	-6.74265	1.55524e-11	1.45894e-10	down
TNFSF10	3512.14	3.03525	0.450158	6.74264	1.55534e-11	1.45894e-10	up
MCOLN2	114.893	3.45727	0.512834	6.74149	1.56766e-11	1.46973e-10	up
SMAGP	472.394	2.98725	0.443184	6.74044	1.57906e-11	1.47965e-10	up
CD247	203.428	3.36501	0.499338	6.73893	1.5956e-11	1.49437e-10	up
DDIAS	132.601	2.8137	0.417674	6.7366	1.62138e-11	1.51772e-10	up
S100A3	199.411	3.4082	0.506115	6.73403	1.65028e-11	1.54397e-10	up
ITK	398.905	2.84906	0.423195	6.73227	1.67041e-11	1.56119e-10	up
PCDHB11	264.922	-3.25643	0.48375	-6.73164	1.67766e-11	1.56715e-10	down
C9	279.2	5.90322	0.877233	6.72936	1.7041e-11	1.59102e-10	up
KHDRBS3	291.58	-2.17963	0.323922	-6.72885	1.71011e-11	1.59581e-10	down
RMI2	71.0019	2.77863	0.412958	6.72858	1.71322e-11	1.59789e-10	up
CARD16	197.623	2.04253	0.303669	6.72619	1.74165e-11	1.62356e-10	up
RANBP17	136.116	-2.50058	0.371931	-6.72323	1.77745e-11	1.65607e-10	down
TFAP2A	1610.74	2.96229	0.440646	6.7226	1.78514e-11	1.66151e-10	up
DCHS1	2279.26	-2.80531	0.41733	-6.72203	1.79208e-11	1.66711e-10	down
TUBB3	397.928	5.34478	0.795176	6.7215	1.79858e-11	1.6723e-10	up
ADAMTS8	33.3914	-3.27639	0.487563	-6.71993	1.81806e-11	1.6878e-10	down
UNC13D	540.235	2.54696	0.379059	6.71917	1.82759e-11	1.69577e-10	up
TBX15	295.392	-2.63883	0.392769	-6.71852	1.83574e-11	1.70246e-10	down
C1QTNF6	408.444	2.40703	0.358344	6.71711	1.85365e-11	1.71818e-10	up
IL18	970.616	2.90334	0.432256	6.71672	1.85861e-11	1.72189e-10	up
AL049629.2	119.44	3.82121	0.5692	6.71331	1.90264e-11	1.76178e-10	up
MAOB	1251.24	-4.75982	0.709117	-6.71231	1.91567e-11	1.77293e-10	down
MBOAT2	2733.56	3.11207	0.463773	6.71033	1.94185e-11	1.79623e-10	up
INSYN1	119.076	-3.12371	0.465518	-6.71017	1.944e-11	1.7973e-10	down
HES2	924.275	8.11318	1.20956	6.70754	1.97936e-11	1.82811e-10	up
ANXA3	671.798	3.66632	0.546676	6.70657	1.99247e-11	1.83929e-10	up
TMEM229B	232.222	2.24555	0.33501	6.70294	2.04267e-11	1.88369e-10	up
STK33	91.6894	-3.93113	0.586571	-6.70189	2.05742e-11	1.89612e-10	down
VAV3	866.887	2.3368	0.348685	6.70176	2.0592e-11	1.89612e-10	up
DES	21263	-7.67367	1.14532	-6.70001	2.08398e-11	1.91786e-10	down
KLHL38	18.4255	-3.20001	0.477617	-6.69994	2.08507e-11	1.91788e-10	down
CELSR1	2273.29	2.63004	0.392561	6.69971	2.08835e-11	1.91992e-10	up
AGTR1	92.21	-4.56586	0.681698	-6.69778	2.11617e-11	1.9445e-10	down
NLRP2	185.506	6.37575	0.953263	6.68834	2.25719e-11	2.07091e-10	up
ACAN	2298.21	-4.05212	0.605959	-6.68712	2.27606e-11	2.08717e-10	down
AMPH	219.555	-2.61463	0.391022	-6.68666	2.28326e-11	2.09269e-10	down
DHRS9	646.69	6.04178	0.903649	6.68598	2.29379e-11	2.10128e-10	up
MAB21L3	131.649	4.833	0.72306	6.6841	2.32352e-11	2.12744e-10	up
MRAP2	69.2423	-4.00293	0.598884	-6.68398	2.3254e-11	2.12808e-10	down
NIPSNAP3B	193.296	-2.3519	0.351898	-6.68346	2.3336e-11	2.13449e-10	down
NRG2	45.7573	-4.45928	0.66781	-6.67747	2.43106e-11	2.22138e-10	down
GNG7	726.42	-3.9493	0.592052	-6.67052	2.54898e-11	2.32559e-10	down
WNT4	202.11	3.05434	0.45806	6.668	2.59317e-11	2.3647e-10	up
SLFN13	441.114	2.2097	0.331479	6.6662	2.62513e-11	2.39264e-10	up
THSD4	5258.3	-3.51025	0.526694	-6.6647	2.65214e-11	2.41482e-10	down
BAK1	591.039	2.51162	0.377038	6.66143	2.71168e-11	2.46529e-10	up
FAIM2	53.8431	-2.92435	0.439146	-6.65918	2.75353e-11	2.50153e-10	down
IGHV3-21	442.619	8.46872	1.27259	6.65473	2.8383e-11	2.5765e-10	up
MALL	2199.87	3.52967	0.530757	6.65027	2.92554e-11	2.65302e-10	up
SMARCA1	1121.44	-2.19927	0.331055	-6.64321	3.06922e-11	2.77912e-10	down
GHR	579.597	-3.15409	0.474793	-6.6431	3.07158e-11	2.77986e-10	down
SPOCK2	548.444	2.98971	0.450228	6.64043	3.12774e-11	2.82926e-10	up
ESPN	122.555	4.29144	0.64637	6.63929	3.15196e-11	2.84974e-10	up
GSDMC	3436.12	8.7777	1.3229	6.63521	3.24046e-11	2.92681e-10	up
IRS2	1720.2	-2.60744	0.393003	-6.63464	3.25299e-11	2.93666e-10	down
IGKV3-11	1060.12	8.00626	1.20685	6.63401	3.26689e-11	2.94773e-10	up
SLC12A2	3259.48	-2.93961	0.443124	-6.63382	3.27098e-11	2.94995e-10	down
AMOT	417.565	-3.02258	0.455949	-6.6292	3.37509e-11	3.04079e-10	down
EBF3	366.283	-2.65005	0.399795	-6.62851	3.39086e-11	3.05347e-10	down
ALPK2	177.541	4.7491	0.716484	6.62833	3.39501e-11	3.05553e-10	up
PDE1A	365.16	-3.28897	0.496203	-6.62827	3.39654e-11	3.05553e-10	down
DPF1	29.8905	3.49415	0.527219	6.62751	3.41391e-11	3.06732e-10	up
RAPGEFL1	947.567	3.43043	0.517607	6.62748	3.41476e-11	3.06732e-10	up
SHE	524.187	-2.18727	0.330026	-6.62755	3.41311e-11	3.06732e-10	down
CERS3	1539.81	2.96766	0.447834	6.62669	3.43295e-11	3.08059e-10	up
TXNDC17	354.162	2.21092	0.333639	6.6267	3.43285e-11	3.08059e-10	up
CLDN10	31.5805	-3.30929	0.49959	-6.62401	3.49574e-11	3.13538e-10	down
RAB7B	412.008	2.32324	0.350928	6.62028	3.58513e-11	3.21234e-10	up
MMP7	134.998	7.06563	1.06738	6.61959	3.60197e-11	3.22583e-10	up
CSRNP3	454.838	-2.7231	0.411415	-6.61885	3.62e-11	3.24037e-10	down
TNFRSF12A	363.871	2.713	0.409969	6.61758	3.65125e-11	3.26672e-10	up
C3orf67	267.053	4.55465	0.688464	6.61567	3.69875e-11	3.30757e-10	up
ALDH1A1	467.421	-2.47059	0.373553	-6.61376	3.74676e-11	3.34884e-10	down
ALOX12B	984.834	8.24903	1.24744	6.61277	3.77193e-11	3.36799e-10	up
B4GALNT3	457.874	4.39515	0.664915	6.61009	3.84095e-11	3.42792e-10	up
SAA2	32.9287	8.38858	1.27053	6.60244	4.04433e-11	3.60408e-10	up
GPR88	32.673	-4.0107	0.607517	-6.6018	4.06197e-11	3.618e-10	down
STXBP2	520.095	3.55692	0.538966	6.59953	4.12465e-11	3.6702e-10	up
ENPP4	744.681	-3.08033	0.46691	-6.59726	4.18838e-11	3.7248e-10	down
POU3F1	172.207	4.85723	0.736257	6.59719	4.19014e-11	3.7248e-10	up
IGLV1-36	54.4569	9.12287	1.38306	6.59613	4.22031e-11	3.74976e-10	up
CYS1	141.307	-3.43516	0.521021	-6.59313	4.30646e-11	3.82254e-10	down
GINS4	106.287	2.43072	0.368772	6.59138	4.35744e-11	3.86589e-10	up
SLFN12L	156.953	2.89509	0.439358	6.58937	4.4169e-11	3.91093e-10	up
MXRA7	2900.09	-2.25991	0.343031	-6.58806	4.45623e-11	3.94382e-10	down
SVIL	11683.1	-2.10334	0.31936	-6.58611	4.51504e-11	3.99194e-10	down
RXRG	47.7625	-3.4263	0.520411	-6.58383	4.58473e-11	4.05157e-10	down
SP140	373.822	3.33527	0.506609	6.58353	4.5942e-11	4.05794e-10	up
AQP7	88.3207	-6.12108	0.929791	-6.58328	4.60167e-11	4.06255e-10	down
MTURN	2500.4	-2.24703	0.341385	-6.58211	4.63833e-11	4.09291e-10	down
ALDH3A1	205.62	5.53137	0.840658	6.57981	4.71053e-11	4.15052e-10	up
AREG	1097.52	5.55956	0.84494	6.57983	4.70989e-11	4.15052e-10	up
NACAD	219.108	-2.77461	0.421959	-6.57555	4.84747e-11	4.26909e-10	down
SLC52A3	98.0229	3.79368	0.576961	6.57528	4.85624e-11	4.27472e-10	up
SAA4	15.8988	7.33375	1.11585	6.57233	4.95349e-11	4.3582e-10	up
ARL14	34.0864	6.30536	0.95954	6.57123	4.99016e-11	4.38832e-10	up
KLRC1	134.185	4.37811	0.666388	6.56991	5.03462e-11	4.42526e-10	up
IL23A	63.4587	4.09403	0.62367	6.56442	5.22342e-11	4.58673e-10	up
IGKV3D-15	92.5573	7.77849	1.18514	6.56334	5.26164e-11	4.61579e-10	up
NXPH4	121.013	5.76046	0.878218	6.55926	5.40739e-11	4.7349e-10	up
CLIC6	150.666	-2.69195	0.410488	-6.55792	5.45638e-11	4.77268e-10	down
CD96	391.881	3.18381	0.485508	6.55768	5.46511e-11	4.77799e-10	up
SHISA3	23.4844	-5.33562	0.814041	-6.55449	5.58317e-11	4.87648e-10	down
USP51	134.944	-2.43095	0.371084	-6.55093	5.71788e-11	4.98929e-10	down
FAT4	5269.45	-3.06306	0.46766	-6.54977	5.76271e-11	5.02597e-10	down
CCDC8	95.0418	-2.94222	0.449285	-6.54867	5.80533e-11	5.06069e-10	down
ABHD17C	514.594	2.54693	0.389084	6.54597	5.91122e-11	5.14802e-10	up
MATN2	1480.73	-2.32973	0.355977	-6.54461	5.96526e-11	5.19006e-10	down
ACADSB	611.913	-2.17943	0.333112	-6.54263	6.04456e-11	5.25398e-10	down
DCAF12L2	91.8227	-4.67837	0.715198	-6.54136	6.09608e-11	5.29621e-10	down
RAMP1	261.38	-3.93012	0.600862	-6.5408	6.11888e-11	5.31345e-10	down
DTX2	830.395	2.30233	0.352121	6.53846	6.21559e-11	5.39224e-10	up
BATF	50.9879	2.97454	0.454975	6.53781	6.24248e-11	5.41296e-10	up
GCH1	331.587	2.27717	0.348373	6.5366	6.29322e-11	5.4517e-10	up
H2AFX	551.457	2.2627	0.346277	6.53434	6.389e-11	5.52936e-10	up
TBL1X	1846.99	-2.09734	0.321011	-6.53352	6.42398e-11	5.55696e-10	down
RAVER2	1320.62	-2.46606	0.377505	-6.53251	6.4677e-11	5.59209e-10	down
ATP2C2	636.71	3.34545	0.512138	6.53233	6.47546e-11	5.59611e-10	up
ZNF501	143.288	-2.21441	0.339146	-6.52937	6.60479e-11	5.70514e-10	down
SEMA4B	2909.16	2.43131	0.372382	6.52907	6.61813e-11	5.71393e-10	up
KBTBD12	33.2404	-3.74706	0.574049	-6.52742	6.69107e-11	5.77413e-10	down
DUSP2	48.8922	2.79152	0.427669	6.52729	6.69704e-11	5.77652e-10	up
PCDHB15	242.963	-2.40558	0.36862	-6.52589	6.75972e-11	5.8278e-10	down
HCN4	99.0702	-5.07439	0.777628	-6.52547	6.77907e-11	5.84167e-10	down
ASPA	135.563	-2.94987	0.452123	-6.5245	6.82291e-11	5.8717e-10	down
STYK1	147.45	4.02995	0.617763	6.52346	6.87038e-11	5.90905e-10	up
HSD17B6	269.782	-3.03696	0.465625	-6.52234	6.9219e-11	5.94768e-10	down
SLCO1B3	808.848	5.88029	0.902352	6.51663	7.19053e-11	6.17224e-10	up
MS4A1	261.347	5.52165	0.847325	6.51657	7.19352e-11	6.17224e-10	up
UBASH3B	342.992	2.24638	0.344756	6.51584	7.22819e-11	6.19904e-10	up
ZNF829	162.5	-2.16063	0.331705	-6.5137	7.3321e-11	6.27918e-10	down
CD1A	126.984	6.09374	0.936243	6.50872	7.57959e-11	6.48804e-10	up
MYOT	57.8683	-2.68993	0.413481	-6.50557	7.74017e-11	6.62235e-10	down
C17orf53	71.1354	2.42437	0.372801	6.50311	7.86758e-11	6.72816e-10	up
RIN1	305.545	2.92631	0.450081	6.50173	7.93992e-11	6.78358e-10	up
TMEM132C	96.644	-5.09045	0.78295	-6.50163	7.94567e-11	6.78528e-10	down
NPY2R	101.587	-6.35353	0.977389	-6.50051	8.00477e-11	6.83251e-10	down
ENPP1	1202.2	-3.03101	0.466496	-6.49739	8.17244e-11	6.96902e-10	down
PLAUR	854.477	3.51683	0.541608	6.49331	8.39709e-11	7.15381e-10	up
KLHDC1	215.958	-2.50652	0.38625	-6.48937	8.6194e-11	7.33667e-10	down
IGLV7-43	84.283	8.5951	1.32449	6.48937	8.61987e-11	7.33667e-10	up
AP1S1	469.379	2.10396	0.324286	6.48798	8.69923e-11	7.40072e-10	up
DBI	859.182	2.20099	0.339283	6.48717	8.74659e-11	7.43749e-10	up
MAL2	3029.03	7.57281	1.16746	6.48656	8.78195e-11	7.46404e-10	up
JAKMIP3	64.4674	-2.54289	0.392074	-6.48576	8.82867e-11	7.50021e-10	down
PLPP7	70.8845	-2.44621	0.377183	-6.48548	8.84475e-11	7.51032e-10	down
SLC25A22	289.252	2.08957	0.322624	6.4768	9.36899e-11	7.94797e-10	up
BMP7	231.62	4.02243	0.621256	6.47466	9.50233e-11	8.05729e-10	up
44986	253.885	-2.92021	0.451036	-6.47446	9.51534e-11	8.06074e-10	down
CPA6	164.05	5.43428	0.839406	6.47396	9.54672e-11	8.08352e-10	up
C14orf28	203.576	-2.13515	0.329932	-6.47148	9.70481e-11	8.21352e-10	down
TRIM59	317.628	3.7129	0.57378	6.47095	9.73854e-11	8.2382e-10	up
TMPRSS11E	1103.06	8.53961	1.32035	6.46769	9.95097e-11	8.4102e-10	up
ABRA	78.4945	-3.60654	0.557709	-6.46671	1.00159e-10	8.46087e-10	down
IGKV1-16	479.304	8.61128	1.33206	6.46466	1.01528e-10	8.56855e-10	up
CNGA1	41.6346	4.00398	0.619508	6.46316	1.02536e-10	8.64547e-10	up
KCP	98.8871	3.2278	0.499482	6.4623	1.03122e-10	8.69081e-10	up
SGCZ	34.204	-4.90959	0.760151	-6.45871	1.05602e-10	8.89565e-10	down
COL25A1	32.0208	-3.68941	0.571242	-6.45857	1.05698e-10	8.89961e-10	down
SLA2	188.423	3.13269	0.485061	6.45835	1.05848e-10	8.90808e-10	up
PDGFRL	229.144	-2.89259	0.448579	-6.44835	1.13074e-10	9.50285e-10	down
IL33	1102.16	-2.10856	0.327025	-6.44771	1.13554e-10	9.53875e-10	down
ITGAE	295.724	2.77875	0.431008	6.4471	1.14011e-10	9.57271e-10	up
AKAP12	5055.15	-3.04296	0.472198	-6.44423	1.16186e-10	9.75074e-10	down
MUC15	146.957	6.74229	1.04646	6.44297	1.17156e-10	9.8276e-10	up
IKZF3	1146.74	3.34324	0.518945	6.44239	1.17605e-10	9.86064e-10	up
RASL11A	170.701	-2.86665	0.445273	-6.43796	1.21087e-10	1.01432e-09	down
IL11RA	361.745	-2.52341	0.392309	-6.43219	1.25778e-10	1.05214e-09	down
KIF21B	376.709	2.56265	0.398532	6.43021	1.27426e-10	1.06543e-09	up
CHRNA4	69.9779	-5.2172	0.811496	-6.42911	1.28353e-10	1.07269e-09	down
SHMT2	1015.19	2.4301	0.378027	6.42837	1.28976e-10	1.07739e-09	up
WFDC12	336.381	11.7486	1.82848	6.42536	1.31561e-10	1.09796e-09	up
COLGALT2	169.263	-2.86415	0.445827	-6.42436	1.32422e-10	1.10464e-09	down
GLRB	66.1529	-3.34544	0.520805	-6.42359	1.33101e-10	1.10979e-09	down
ISLR	1496.41	-2.22007	0.345695	-6.42205	1.34455e-10	1.12057e-09	down
XAF1	4945.87	2.06846	0.322225	6.41931	1.36897e-10	1.13986e-09	up
GABRA3	34.7474	5.33758	0.831569	6.41869	1.37456e-10	1.14346e-09	up
ARHGEF4	1339.83	2.9451	0.458896	6.41779	1.38263e-10	1.14964e-09	up
CD3E	540.886	3.15494	0.491759	6.41563	1.40238e-10	1.16552e-09	up
MICB	180.062	2.62285	0.408848	6.41522	1.40618e-10	1.16814e-09	up
PRRG2	83.8943	3.97985	0.62046	6.41436	1.41419e-10	1.17371e-09	up
IGKJ5	145.707	7.08885	1.10558	6.41191	1.43706e-10	1.19214e-09	up
SPOCK3	46.8042	-4.45856	0.695437	-6.41116	1.4442e-10	1.19751e-09	down
SH2D1A	100.304	3.01289	0.46996	6.41095	1.44616e-10	1.19859e-09	up
CMBL	349.115	-2.30975	0.360545	-6.40627	1.4912e-10	1.23479e-09	down
EVA1A	52.9467	4.51365	0.704973	6.4026	1.52757e-10	1.26432e-09	up
TACR2	166.479	-3.72933	0.582537	-6.40188	1.53472e-10	1.26907e-09	down
ARHGEF5	2279.95	3.78694	0.59204	6.39642	1.59058e-10	1.31465e-09	up
NCKAP5	562.968	2.30086	0.359741	6.39588	1.59622e-10	1.31871e-09	up
RECQL4	159.066	2.4393	0.381434	6.39506	1.60485e-10	1.32523e-09	up
ABI3BP	9175.02	-4.36491	0.682684	-6.39375	1.61868e-10	1.33604e-09	down
TRBC2	415.828	3.31177	0.518016	6.39317	1.62478e-10	1.34046e-09	up
SLC5A1	552.711	7.7031	1.20498	6.39274	1.62943e-10	1.34368e-09	up
IGHV4-34	236.832	6.35551	0.994582	6.39014	1.65736e-10	1.36484e-09	up
BAG2	655.479	-2.72962	0.427194	-6.38966	1.66253e-10	1.36847e-09	down
ADRA1B	42.0657	-2.75595	0.431594	-6.38552	1.70811e-10	1.40278e-09	down
SQOR	1237.94	2.32293	0.363794	6.38531	1.71055e-10	1.40415e-09	up
PELI2	635.83	-2.28233	0.357551	-6.38323	1.73391e-10	1.42202e-09	down
HCAR2	792.717	5.84203	0.915831	6.37894	1.7832e-10	1.46046e-09	up
KLHDC7B	555.17	7.85081	1.231	6.37759	1.79891e-10	1.47266e-09	up
ZNF404	52.3308	-2.29395	0.359745	-6.37661	1.81053e-10	1.48082e-09	down
HMGA2	606.179	4.76301	0.74706	6.37567	1.82164e-10	1.48923e-09	up
ARHGAP27	888.986	2.14338	0.336226	6.37483	1.83165e-10	1.49657e-09	up
CUBN	347.058	-2.6786	0.4202	-6.37458	1.8347e-10	1.49786e-09	down
ACTA1	54.8214	-6.30454	0.989242	-6.3731	1.85249e-10	1.5117e-09	down
GYPC	665.758	-2.18866	0.343569	-6.37038	1.88566e-10	1.53807e-09	down
CHST2	513.33	3.05259	0.479471	6.36658	1.93295e-10	1.5738e-09	up
ZNF418	60.7932	-2.07884	0.326657	-6.36398	1.96591e-10	1.59919e-09	down
KCNH2	334.666	-4.27674	0.672062	-6.36362	1.97055e-10	1.60224e-09	down
KRT34	47.3837	6.84144	1.07575	6.35968	2.02177e-10	1.64166e-09	up
ZBTB20	19903.8	-2.22696	0.350173	-6.3596	2.02277e-10	1.64173e-09	down
PIANP	69.0934	-3.43559	0.540246	-6.3593	2.02671e-10	1.64419e-09	down
TRBV20-1	18.3622	3.23955	0.509551	6.35766	2.04846e-10	1.66109e-09	up
EXPH5	987.003	3.41126	0.53676	6.35529	2.08039e-10	1.68622e-09	up
SPC25	52.7636	2.87706	0.453336	6.34641	2.20402e-10	1.78402e-09	up
SMIM17	15.208	-2.97485	0.469176	-6.34058	2.28895e-10	1.85193e-09	down
FUT3	439.631	8.36989	1.32037	6.33906	2.31164e-10	1.86945e-09	up
KCNK1	403.306	3.0233	0.477401	6.33284	2.40685e-10	1.94383e-09	up
SGK1	2895.21	3.14012	0.496291	6.32717	2.49694e-10	2.01388e-09	up
RHOD	523.99	2.39379	0.378385	6.32634	2.51046e-10	2.02388e-09	up
DCAF12L1	20.1107	-5.44916	0.861426	-6.32574	2.52023e-10	2.02994e-09	down
CD3G	228.515	3.34376	0.528969	6.32128	2.59405e-10	2.08567e-09	up
CD79A	283.916	8.36616	1.32375	6.32005	2.61485e-10	2.10145e-09	up
LRP1B	148.433	-2.47756	0.392092	-6.31884	2.63542e-10	2.11703e-09	down
GPR174	249.026	3.51272	0.556267	6.31482	2.70483e-10	2.16819e-09	up
IGKV2D-28	1003.65	9.36814	1.48352	6.3148	2.70512e-10	2.16819e-09	up
FAM72C	27.7004	3.32008	0.525783	6.31454	2.7096e-10	2.17081e-09	up
ALOXE3	325.938	7.68938	1.21803	6.31297	2.73732e-10	2.19205e-09	up
LRFN5	86.2314	-3.11934	0.494128	-6.31283	2.73975e-10	2.19211e-09	down
PRDM6	440.017	-4.1945	0.664784	-6.30956	2.79824e-10	2.23586e-09	down
SOX8	33.0851	-2.79579	0.443108	-6.30949	2.79956e-10	2.23592e-09	down
REEP2	70.2565	-3.24472	0.514425	-6.30748	2.83617e-10	2.26416e-09	down
TNFRSF6B	63.3703	6.17597	0.980169	6.30092	2.95883e-10	2.35685e-09	up
DERPC	35.0375	4.14594	0.658119	6.29967	2.98271e-10	2.37378e-09	up
IGHV3-7	76.1407	6.51027	1.0342	6.29497	3.07459e-10	2.44582e-09	up
DPY19L2	603.024	-2.7776	0.441323	-6.2938	3.09777e-10	2.46317e-09	down
SLC52A1	263.15	4.55794	0.724224	6.29355	3.10289e-10	2.46615e-09	up
CCDC190	31.6988	-3.79172	0.602654	-6.2917	3.14008e-10	2.49461e-09	down
PRR9	332.974	8.74368	1.3899	6.29088	3.15679e-10	2.50678e-09	up
NOCT	406.005	2.80991	0.446786	6.28917	3.19174e-10	2.53342e-09	up
CCR7	305.224	3.02001	0.480361	6.28696	3.2374e-10	2.56853e-09	up
APOBR	97.3012	2.90919	0.463645	6.27461	3.50508e-10	2.77601e-09	up
EPHA7	81.9127	-3.40284	0.543038	-6.2663	3.69731e-10	2.92183e-09	down
AMIGO1	216.971	-2.97092	0.474596	-6.2599	3.85223e-10	3.04159e-09	down
CRHBP	36.5211	-2.96145	0.473223	-6.25805	3.89816e-10	3.0765e-09	down
SLC5A9	39.3461	-2.29518	0.367217	-6.25019	4.09943e-10	3.23393e-09	down
EPHA2	2013.86	3.25542	0.520916	6.24941	4.12007e-10	3.2488e-09	up
ADGRF1	542.66	7.52534	1.20453	6.24755	4.16928e-10	3.28616e-09	up
MAP6	333.664	-4.31469	0.690715	-6.2467	4.19203e-10	3.30264e-09	down
SKIDA1	69.4913	-2.04149	0.326825	-6.24643	4.19946e-10	3.30705e-09	down
PCSK1	460.857	-2.16603	0.347007	-6.24205	4.31871e-10	3.39799e-09	down
SLC28A3	779.176	7.86484	1.26015	6.2412	4.34236e-10	3.41511e-09	up
TNFRSF18	30.37	5.0872	0.815182	6.24057	4.35978e-10	3.42731e-09	up
GSTM4	481.216	-2.47922	0.39733	-6.2397	4.38408e-10	3.4449e-09	down
IGHJ1	63.721	8.19134	1.31286	6.23931	4.39501e-10	3.45197e-09	up
CSMD1	44.3129	-3.33887	0.535184	-6.23872	4.41159e-10	3.46199e-09	down
AC091057.6	285.659	2.01077	0.322505	6.23485	4.52222e-10	3.54572e-09	up
DLX1	40.7299	3.3054	0.53044	6.23144	4.62167e-10	3.62054e-09	up
SPAAR	48.3	-2.54616	0.408608	-6.23131	4.62562e-10	3.62206e-09	down
CD8A	305.472	3.21488	0.516509	6.22423	4.83912e-10	3.78595e-09	up
CSF2	29.9318	8.25211	1.32583	6.22413	4.84241e-10	3.78688e-09	up
GABRA4	256.823	-5.76134	0.925867	-6.22264	4.88847e-10	3.81958e-09	down
IGHV4-61	77.2717	7.15254	1.14987	6.22033	4.96122e-10	3.87475e-09	up
EDA	195.722	-2.63114	0.423042	-6.21958	4.98485e-10	3.89151e-09	down
IGLV3-10	199.379	8.50538	1.36772	6.21866	5.0142e-10	3.91273e-09	up
NSG1	490.577	4.13799	0.665654	6.21642	5.08622e-10	3.96549e-09	up
GZMA	104.863	3.89039	0.625841	6.21626	5.09154e-10	3.96792e-09	up
COL4A6	2898.14	-3.45418	0.555697	-6.21595	5.10158e-10	3.97403e-09	down
IFIH1	2236.86	2.06724	0.332663	6.21421	5.15847e-10	4.0166e-09	up
TRGV3	94.7775	2.7818	0.44766	6.21409	5.16226e-10	4.01782e-09	up
OVOL1	580.943	8.69302	1.39965	6.21085	5.26977e-10	4.09867e-09	up
GGCT	492.447	2.53005	0.407361	6.21083	5.27069e-10	4.09867e-09	up
ZNF626	395.894	-2.31436	0.372644	-6.21066	5.27639e-10	4.10133e-09	down
MALRD1	31.4476	-3.07778	0.495586	-6.21039	5.28529e-10	4.10647e-09	down
PCP4L1	1283.08	-3.9015	0.62841	-6.20852	5.34847e-10	4.15198e-09	down
IL4I1	109.045	3.88343	0.625739	6.20616	5.42948e-10	4.21305e-09	up
RTP4	215.002	2.39339	0.385887	6.20232	5.56375e-10	4.31242e-09	up
DIO3	48.1853	-3.24684	0.523536	-6.20175	5.58382e-10	4.3235e-09	down
PRSS3	106.32	7.11947	1.14818	6.20067	5.62225e-10	4.35139e-09	up
CRABP2	1385.2	3.45554	0.557323	6.20025	5.63732e-10	4.36118e-09	up
AMELX	70.8324	-3.161	0.509827	-6.20014	5.64141e-10	4.36246e-09	down
S100A9	12159.7	6.92995	1.118	6.19855	5.69868e-10	4.40108e-09	up
EVPLL	23.0805	7.88386	1.27265	6.19486	5.83368e-10	4.50148e-09	up
PTPN6	572.5	2.39128	0.38606	6.19407	5.86286e-10	4.52013e-09	up
KMO	66.1229	2.84326	0.459026	6.19412	5.86117e-10	4.52013e-09	up
PTAFR	977.019	3.11223	0.502477	6.19377	5.87433e-10	4.52703e-09	up
RDH12	117.435	5.13364	0.829145	6.19149	5.95991e-10	4.58906e-09	up
LRP8	370.771	2.24138	0.362029	6.19117	5.97204e-10	4.59643e-09	up
NPR2	422.704	-2.36224	0.381659	-6.18942	6.0387e-10	4.64575e-09	down
ANGPT1	1249.59	-3.44983	0.557475	-6.18832	6.08086e-10	4.67618e-09	down
EPSTI1	1810.53	3.05666	0.493999	6.18759	6.10901e-10	4.69583e-09	up
KBTBD8	130.391	2.11923	0.342952	6.17937	6.4356e-10	4.94476e-09	up
[truncated: 1,400 more rows]
