# Supplementary material for: CircRNA Sequencing Analysis Reveals the Regulatory Role of circ_CDR1as in Penile Squamous Cell Carcinoma via the ceRNA Network
Source: Int J Med Sci. 2025 Jun 12;22(12):2919–31. doi: 10.7150/ijms.112109 (PMC12243860; doi:10.7150/ijms.112109)
Supplement: Supplementary file 1 — Supplementary tables. [file ijmsv22p2919s1.zip › Supplementary materials/Table S4.xlsx]

## Sheet: 11 circRNAs-14 miRNAs-33 mRNAs
The predicted target relationships of circRNAs, miRNAs, and mRNAs in the ceRNA network.
circRNA	miRNA	mRNA
circ_CDR1as	hsa-miR-1270	FAM189A1
circ_CDR1as	hsa-miR-1270	OAS2
circ_CDR1as	hsa-miR-1270	PAX5
circ_CDR1as	hsa-miR-1270	SHISA6
circ_CDR1as	hsa-miR-620	FAM189A1
circ_CDR1as	hsa-miR-620	OAS2
circ_CDR1as	hsa-miR-620	PAX5
circ_CDR1as	hsa-miR-620	SHISA6
circ_CDR1as	hsa-miR-671-5p	HMGA1
circ_CDR1as	hsa-miR-671-5p	ZNF853
circ_CDR1as	hsa-miR-944	GATA6
circ_CDR1as	hsa-miR-944	TSPAN13
circ_CDR1as	hsa-miR-944	STRIP2
circ_CDR1as	hsa-miR-944	BCL11B
hsa_circ_0000348	hsa-miR-508-3p	HMGA2
hsa_circ_0000348	hsa-miR-665	PKNOX2
hsa_circ_0001610	hsa-miR-139-5p	ZEB1
hsa_circ_0001610	hsa-miR-139-5p	TPD52
hsa_circ_0001610	hsa-miR-139-5p	ZNF367
hsa_circ_0001944	hsa-miR-665	PKNOX2
hsa_circ_0005925	hsa-miR-654-3p	PLK4
hsa_circ_0005925	hsa-miR-654-3p	ZNF578
hsa_circ_0008234	hsa-miR-574-5p	SLITRK3
hsa_circ_0008234	hsa-miR-574-5p	SLC5A7
hsa_circ_0008234	hsa-miR-574-5p	HHIP
hsa_circ_0008234	hsa-miR-574-5p	ESCO2
hsa_circ_0025570	hsa-miR-665	PKNOX2
hsa_circ_0026782	hsa-miR-330-3p	COL19A1
hsa_circ_0026782	hsa-miR-330-3p	E2F1
hsa_circ_0026782	hsa-miR-330-3p	PRRX1
hsa_circ_0026782	hsa-miR-330-3p	TGFBR3
hsa_circ_0026782	hsa-miR-330-3p	BCL11B
hsa_circ_0075796	hsa-miR-515-5p	TGFBI
hsa_circ_0075796	hsa-miR-515-5p	ZNF99
hsa_circ_0075796	hsa-miR-515-5p	FRMPD4
hsa_circ_0075796	hsa-miR-515-5p	TNRC6C
hsa_circ_0075796	hsa-miR-515-5p	STON2
hsa_circ_0078299	hsa-miR-346	NFIB
hsa_circ_0078299	hsa-miR-582-3p	DIXDC1
hsa_circ_0086376	hsa-miR-769-5p	PLEKHG4B
