# Supplementary material for: CircRNA Sequencing Analysis Reveals the Regulatory Role of circ_CDR1as in Penile Squamous Cell Carcinoma via the ceRNA Network
Source: Int J Med Sci. 2025 Jun 12;22(12):2919–31. doi: 10.7150/ijms.112109 (PMC12243860; doi:10.7150/ijms.112109)
Supplement: Supplementary file 1 — Supplementary tables. [file ijmsv22p2919s1.zip › Supplementary materials/Table S5.xlsx]

## Sheet: 11 circRNAs and 33 mRNAs
The correlation analysis of 11 circRNAs and 33 mRNAs from the ceRNA network.
circRNA	mRNA	r	p value	Regulation
circ_CDR1as	FAM189A1	0.593572	0.0542084	non-sig
circ_CDR1as	OAS2	-0.362827	0.272786	non-sig
circ_CDR1as	PAX5	-0.248593	0.461061	non-sig
circ_CDR1as	SHISA6	0.975275	3.32e-07	positive
circ_CDR1as	HMGA1	-0.40338	0.218617	non-sig
circ_CDR1as	ZNF853	0.238822	0.479421	non-sig
circ_CDR1as	GATA6	0.981325	9.47e-08	positive
circ_CDR1as	TSPAN13	-0.370012	0.262687	non-sig
circ_CDR1as	STRIP2	-0.361483	0.274699	non-sig
circ_CDR1as	BCL11B	-0.440633	0.174958	non-sig
circ_CDR1as	PKNOX2	0.250889	0.456793	non-sig
circ_CDR1as	HMGA2	-0.368572	0.264694	non-sig
circ_CDR1as	PLK4	-0.283309	0.398552	non-sig
circ_CDR1as	ZNF578	0.321738	0.334625	non-sig
circ_CDR1as	SLITRK3	-0.0498876	0.884188	non-sig
circ_CDR1as	SLC5A7	0.511055	0.108144	non-sig
circ_CDR1as	HHIP	0.752533	0.00753075	positive
circ_CDR1as	ESCO2	-0.332188	0.318246	non-sig
circ_CDR1as	ZEB1	0.745771	0.00841174	positive
circ_CDR1as	TPD52	-0.384967	0.242357	non-sig
circ_CDR1as	ZNF367	-0.302687	0.365599	non-sig
circ_CDR1as	COL19A1	-0.0600109	0.860868	non-sig
circ_CDR1as	E2F1	-0.366524	0.267562	non-sig
circ_CDR1as	PRRX1	0.517192	0.103265	non-sig
circ_CDR1as	TGFBR3	0.863677	0.000610909	positive
circ_CDR1as	TGFBI	-0.158235	0.642157	non-sig
circ_CDR1as	ZNF99	0.871253	0.000477739	positive
circ_CDR1as	FRMPD4	0.277829	0.408126	non-sig
circ_CDR1as	TNRC6C	0.56586	0.0696022	non-sig
circ_CDR1as	STON2	-0.295819	0.377114	non-sig
circ_CDR1as	DIXDC1	0.347469	0.295091	non-sig
circ_CDR1as	NFIB	0.661092	0.0267689	positive
circ_CDR1as	PLEKHG4B	-0.227377	0.501334	non-sig
hsa_circ_0000348	FAM189A1	0.651286	0.0299501	positive
hsa_circ_0000348	OAS2	-0.701067	0.0162368	negative
hsa_circ_0000348	PAX5	-0.486774	0.128907	non-sig
hsa_circ_0000348	SHISA6	0.00281809	0.993439	non-sig
hsa_circ_0000348	HMGA1	-0.6448	0.0321945	negative
hsa_circ_0000348	ZNF853	0.892689	0.000217379	positive
hsa_circ_0000348	GATA6	0.0194486	0.95474	non-sig
hsa_circ_0000348	TSPAN13	-0.718967	0.0126558	negative
hsa_circ_0000348	STRIP2	-0.561071	0.0725307	non-sig
hsa_circ_0000348	BCL11B	-0.760257	0.00660907	negative
hsa_circ_0000348	PKNOX2	0.8537	0.00082694	positive
hsa_circ_0000348	HMGA2	-0.661747	0.0265653	negative
hsa_circ_0000348	PLK4	-0.588491	0.0568372	non-sig
hsa_circ_0000348	ZNF578	0.880156	0.00035071	positive
hsa_circ_0000348	SLITRK3	0.808036	0.00261856	positive
hsa_circ_0000348	SLC5A7	0.696369	0.0172859	positive
hsa_circ_0000348	HHIP	0.524287	0.0978053	non-sig
hsa_circ_0000348	ESCO2	-0.646471	0.0316054	negative
hsa_circ_0000348	ZEB1	0.601809	0.0501254	non-sig
hsa_circ_0000348	TPD52	-0.681922	0.0208158	negative
hsa_circ_0000348	ZNF367	-0.680612	0.0211593	negative
hsa_circ_0000348	COL19A1	0.664704	0.0256596	positive
hsa_circ_0000348	E2F1	-0.690071	0.0187672	negative
hsa_circ_0000348	PRRX1	0.784403	0.00425668	positive
hsa_circ_0000348	TGFBR3	0.450043	0.16485	non-sig
hsa_circ_0000348	TGFBI	-0.5394	0.0868141	non-sig
hsa_circ_0000348	ZNF99	0.346839	0.296026	non-sig
hsa_circ_0000348	FRMPD4	0.642572	0.0329921	positive
hsa_circ_0000348	TNRC6C	0.707132	0.0149511	positive
hsa_circ_0000348	STON2	-0.761544	0.00646398	negative
hsa_circ_0000348	DIXDC1	0.917169	7.03e-05	positive
hsa_circ_0000348	NFIB	0.715335	0.013331	positive
hsa_circ_0000348	PLEKHG4B	-0.412388	0.207524	non-sig
hsa_circ_0001610	FAM189A1	-0.553538	0.0773026	non-sig
hsa_circ_0001610	OAS2	0.97348	4.54e-07	positive
hsa_circ_0001610	PAX5	0.720135	0.0124439	positive
hsa_circ_0001610	SHISA6	-0.449119	0.165827	non-sig
hsa_circ_0001610	HMGA1	0.360995	0.275396	non-sig
hsa_circ_0001610	ZNF853	-0.756391	0.00705935	negative
hsa_circ_0001610	GATA6	-0.405942	0.215427	non-sig
hsa_circ_0001610	TSPAN13	0.568251	0.0681702	non-sig
hsa_circ_0001610	STRIP2	0.389295	0.236649	non-sig
hsa_circ_0001610	BCL11B	0.870163	0.000495403	positive
hsa_circ_0001610	PKNOX2	-0.753576	0.00740101	negative
hsa_circ_0001610	HMGA2	0.41345	0.206239	non-sig
hsa_circ_0001610	PLK4	0.829541	0.0015856	positive
hsa_circ_0001610	ZNF578	-0.678382	0.0217535	negative
hsa_circ_0001610	SLITRK3	-0.447921	0.167097	non-sig
hsa_circ_0001610	SLC5A7	-0.782756	0.00439373	negative
hsa_circ_0001610	HHIP	-0.513069	0.106527	non-sig
hsa_circ_0001610	ESCO2	0.789381	0.0038617	positive
hsa_circ_0001610	ZEB1	-0.657431	0.0279272	negative
hsa_circ_0001610	TPD52	0.806651	0.00269888	positive
hsa_circ_0001610	ZNF367	0.8628	0.000627969	positive
hsa_circ_0001610	COL19A1	-0.540065	0.0863505	non-sig
hsa_circ_0001610	E2F1	0.877635	0.000383696	positive
hsa_circ_0001610	PRRX1	-0.58984	0.0561312	non-sig
hsa_circ_0001610	TGFBR3	-0.680138	0.0212847	negative
hsa_circ_0001610	TGFBI	0.822706	0.00187277	positive
hsa_circ_0001610	ZNF99	-0.683448	0.0204205	negative
hsa_circ_0001610	FRMPD4	-0.612766	0.0450277	negative
hsa_circ_0001610	TNRC6C	-0.684273	0.0202091	negative
hsa_circ_0001610	STON2	0.82879	0.00161543	positive
hsa_circ_0001610	DIXDC1	-0.724195	0.0117276	negative
hsa_circ_0001610	NFIB	-0.747419	0.00819048	negative
hsa_circ_0001610	PLEKHG4B	0.674839	0.0227216	positive
hsa_circ_0001944	FAM189A1	-0.44054	0.175059	non-sig
hsa_circ_0001944	OAS2	0.573152	0.0652976	non-sig
hsa_circ_0001944	PAX5	0.61515	0.0439682	positive
hsa_circ_0001944	SHISA6	-0.315122	0.345219	non-sig
hsa_circ_0001944	HMGA1	0.372511	0.259224	non-sig
hsa_circ_0001944	ZNF853	-0.554097	0.0769415	non-sig
hsa_circ_0001944	GATA6	-0.267387	0.42668	non-sig
hsa_circ_0001944	TSPAN13	0.623503	0.0403914	positive
hsa_circ_0001944	STRIP2	0.466757	0.147807	non-sig
hsa_circ_0001944	BCL11B	0.691973	0.0183106	positive
hsa_circ_0001944	PKNOX2	-0.508008	0.110622	non-sig
hsa_circ_0001944	HMGA2	0.592476	0.0547682	non-sig
hsa_circ_0001944	PLK4	0.188492	0.578863	non-sig
hsa_circ_0001944	ZNF578	-0.52	0.101081	non-sig
hsa_circ_0001944	SLITRK3	-0.319174	0.338709	non-sig
hsa_circ_0001944	SLC5A7	-0.551878	0.0783812	non-sig
hsa_circ_0001944	HHIP	-0.31212	0.350084	non-sig
hsa_circ_0001944	ESCO2	0.191176	0.573367	non-sig
hsa_circ_0001944	ZEB1	-0.421765	0.19634	non-sig
hsa_circ_0001944	TPD52	0.302445	0.366003	non-sig
hsa_circ_0001944	ZNF367	0.284955	0.395697	non-sig
hsa_circ_0001944	COL19A1	-0.362294	0.273544	non-sig
hsa_circ_0001944	E2F1	0.434251	0.182023	non-sig
hsa_circ_0001944	PRRX1	-0.405486	0.215994	non-sig
hsa_circ_0001944	TGFBR3	-0.479049	0.136007	non-sig
hsa_circ_0001944	TGFBI	0.920651	5.82e-05	positive
hsa_circ_0001944	ZNF99	-0.443306	0.172049	non-sig
hsa_circ_0001944	FRMPD4	-0.34646	0.296591	non-sig
hsa_circ_0001944	TNRC6C	-0.475974	0.138901	non-sig
hsa_circ_0001944	STON2	0.359123	0.278076	non-sig
hsa_circ_0001944	DIXDC1	-0.497782	0.119203	non-sig
hsa_circ_0001944	NFIB	-0.532447	0.091764	non-sig
hsa_circ_0001944	PLEKHG4B	0.934274	2.55e-05	positive
hsa_circ_0005925	FAM189A1	-0.644367	0.0323483	negative
hsa_circ_0005925	OAS2	0.56805	0.0682895	non-sig
hsa_circ_0005925	PAX5	0.406599	0.214614	non-sig
hsa_circ_0005925	SHISA6	-0.46346	0.151077	non-sig
hsa_circ_0005925	HMGA1	0.810338	0.00248899	positive
hsa_circ_0005925	ZNF853	-0.769383	0.00563005	negative
hsa_circ_0005925	GATA6	-0.41356	0.206106	non-sig
hsa_circ_0005925	TSPAN13	0.90295	0.000140422	positive
hsa_circ_0005925	STRIP2	0.919982	6.04e-05	positive
hsa_circ_0005925	BCL11B	0.670655	0.0239039	positive
hsa_circ_0005925	PKNOX2	-0.714016	0.0135826	negative
hsa_circ_0005925	HMGA2	0.856827	0.000753879	positive
hsa_circ_0005925	PLK4	0.37884	0.250573	non-sig
hsa_circ_0005925	ZNF578	-0.744832	0.00853978	negative
hsa_circ_0005925	SLITRK3	-0.458176	0.156413	non-sig
hsa_circ_0005925	SLC5A7	-0.769497	0.00561849	negative
hsa_circ_0005925	HHIP	-0.613732	0.0445965	negative
hsa_circ_0005925	ESCO2	0.378493	0.251043	non-sig
hsa_circ_0005925	ZEB1	-0.7218	0.0121466	negative
hsa_circ_0005925	TPD52	0.488819	0.127067	non-sig
hsa_circ_0005925	ZNF367	0.445757	0.169408	non-sig
hsa_circ_0005925	COL19A1	-0.519444	0.101511	non-sig
hsa_circ_0005925	E2F1	0.484818	0.130681	non-sig
hsa_circ_0005925	PRRX1	-0.733168	0.0102512	negative
hsa_circ_0005925	TGFBR3	-0.704421	0.0155163	negative
hsa_circ_0005925	TGFBI	0.699562	0.0165678	positive
hsa_circ_0005925	ZNF99	-0.640103	0.0338917	negative
hsa_circ_0005925	FRMPD4	-0.597038	0.0524635	non-sig
hsa_circ_0005925	TNRC6C	-0.794578	0.00347897	negative
hsa_circ_0005925	STON2	0.673204	0.0231787	positive
hsa_circ_0005925	DIXDC1	-0.752848	0.00749138	negative
hsa_circ_0005925	NFIB	-0.787371	0.00401772	negative
hsa_circ_0005925	PLEKHG4B	0.553802	0.0771316	non-sig
hsa_circ_0008234	FAM189A1	0.816312	0.00217503	positive
hsa_circ_0008234	OAS2	-0.823142	0.00185339	negative
hsa_circ_0008234	PAX5	-0.50738	0.111137	non-sig
hsa_circ_0008234	SHISA6	0.471102	0.143565	non-sig
hsa_circ_0008234	HMGA1	-0.747175	0.00822287	negative
hsa_circ_0008234	ZNF853	0.90806	0.000110919	positive
hsa_circ_0008234	GATA6	0.428975	0.187993	non-sig
hsa_circ_0008234	TSPAN13	-0.775563	0.00503065	negative
hsa_circ_0008234	STRIP2	-0.656666	0.0281735	negative
hsa_circ_0008234	BCL11B	-0.892745	0.000216882	negative
hsa_circ_0008234	PKNOX2	0.896756	0.000183794	positive
hsa_circ_0008234	HMGA2	-0.732495	0.010357	negative
hsa_circ_0008234	PLK4	-0.696544	0.0172459	negative
hsa_circ_0008234	ZNF578	0.950375	7.36e-06	positive
hsa_circ_0008234	SLITRK3	0.518154	0.102514	non-sig
hsa_circ_0008234	SLC5A7	0.883117	0.000314765	positive
hsa_circ_0008234	HHIP	0.759066	0.00674544	positive
hsa_circ_0008234	ESCO2	-0.76645	0.00593216	negative
hsa_circ_0008234	ZEB1	0.875951	0.000407013	positive
hsa_circ_0008234	TPD52	-0.815394	0.00222123	negative
hsa_circ_0008234	ZNF367	-0.774033	0.00517442	negative
hsa_circ_0008234	COL19A1	0.68935	0.0189423	positive
hsa_circ_0008234	E2F1	-0.783459	0.00433479	negative
hsa_circ_0008234	PRRX1	0.918355	6.6e-05	positive
hsa_circ_0008234	TGFBR3	0.773266	0.00524762	positive
hsa_circ_0008234	TGFBI	-0.5531	0.0775858	non-sig
hsa_circ_0008234	ZNF99	0.757931	0.00687737	positive
hsa_circ_0008234	FRMPD4	0.803636	0.00288006	positive
hsa_circ_0008234	TNRC6C	0.914778	7.96e-05	positive
hsa_circ_0008234	STON2	-0.858615	0.000714357	negative
hsa_circ_0008234	DIXDC1	0.948713	8.52e-06	positive
hsa_circ_0008234	NFIB	0.927201	3.99e-05	positive
hsa_circ_0008234	PLEKHG4B	-0.468951	0.145655	non-sig
hsa_circ_0025570	FAM189A1	0.547003	0.0816079	non-sig
hsa_circ_0025570	OAS2	-0.711812	0.0140104	negative
hsa_circ_0025570	PAX5	-0.506239	0.112077	non-sig
hsa_circ_0025570	SHISA6	0.0888254	0.795088	non-sig
hsa_circ_0025570	HMGA1	-0.660384	0.02699	negative
hsa_circ_0025570	ZNF853	0.924502	4.68e-05	positive
hsa_circ_0025570	GATA6	0.12981	0.703643	non-sig
hsa_circ_0025570	TSPAN13	-0.732748	0.0103171	negative
hsa_circ_0025570	STRIP2	-0.574411	0.0645727	non-sig
hsa_circ_0025570	BCL11B	-0.769258	0.00564266	negative
hsa_circ_0025570	PKNOX2	0.867044	0.000548662	positive
hsa_circ_0025570	HMGA2	-0.674105	0.0229259	negative
hsa_circ_0025570	PLK4	-0.603287	0.0494157	negative
hsa_circ_0025570	ZNF578	0.730452	0.010683	positive
hsa_circ_0025570	SLITRK3	0.82036	0.00197978	positive
hsa_circ_0025570	SLC5A7	0.765695	0.00601181	positive
hsa_circ_0025570	HHIP	0.500204	0.117134	non-sig
hsa_circ_0025570	ESCO2	-0.665587	0.0253937	negative
hsa_circ_0025570	ZEB1	0.577317	0.0629211	non-sig
hsa_circ_0025570	TPD52	-0.71195	0.0139833	negative
hsa_circ_0025570	ZNF367	-0.684472	0.0201585	negative
hsa_circ_0025570	COL19A1	0.638532	0.034473	positive
hsa_circ_0025570	E2F1	-0.689225	0.0189729	negative
hsa_circ_0025570	PRRX1	0.760871	0.00653955	positive
hsa_circ_0025570	TGFBR3	0.517132	0.103312	non-sig
hsa_circ_0025570	TGFBI	-0.537002	0.0885009	non-sig
hsa_circ_0025570	ZNF99	0.359958	0.276879	non-sig
hsa_circ_0025570	FRMPD4	0.604177	0.0489914	positive
hsa_circ_0025570	TNRC6C	0.748132	0.00809605	positive
hsa_circ_0025570	STON2	-0.7552	0.00720244	negative
hsa_circ_0025570	DIXDC1	0.864628	0.00059282	positive
hsa_circ_0025570	NFIB	0.71698	0.013022	positive
hsa_circ_0025570	PLEKHG4B	-0.428676	0.188335	non-sig
hsa_circ_0026782	FAM189A1	0.374807	0.256067	non-sig
hsa_circ_0026782	OAS2	-0.57541	0.0640017	non-sig
hsa_circ_0026782	PAX5	-0.411251	0.208906	non-sig
hsa_circ_0026782	SHISA6	0.0847463	0.804337	non-sig
hsa_circ_0026782	HMGA1	-0.539106	0.0870199	non-sig
hsa_circ_0026782	ZNF853	0.838907	0.00124728	positive
hsa_circ_0026782	GATA6	0.00701943	0.983658	non-sig
hsa_circ_0026782	TSPAN13	-0.607554	0.0474056	negative
hsa_circ_0026782	STRIP2	-0.473404	0.14135	non-sig
hsa_circ_0026782	BCL11B	-0.641738	0.0332942	negative
hsa_circ_0026782	PKNOX2	0.877783	0.0003817	positive
hsa_circ_0026782	HMGA2	-0.558849	0.0739168	non-sig
hsa_circ_0026782	PLK4	-0.493761	0.122692	non-sig
hsa_circ_0026782	ZNF578	0.474452	0.140348	non-sig
hsa_circ_0026782	SLITRK3	0.479993	0.135127	non-sig
hsa_circ_0026782	SLC5A7	0.544902	0.0830253	non-sig
hsa_circ_0026782	HHIP	0.142672	0.675598	non-sig
hsa_circ_0026782	ESCO2	-0.540356	0.0861481	non-sig
hsa_circ_0026782	ZEB1	0.312166	0.35001	non-sig
hsa_circ_0026782	TPD52	-0.595773	0.0530958	non-sig
hsa_circ_0026782	ZNF367	-0.533323	0.0911302	non-sig
hsa_circ_0026782	COL19A1	0.487541	0.128215	non-sig
hsa_circ_0026782	E2F1	-0.4955	0.121175	non-sig
hsa_circ_0026782	PRRX1	0.53252	0.0917111	non-sig
hsa_circ_0026782	TGFBR3	0.336343	0.311856	non-sig
hsa_circ_0026782	TGFBI	-0.438884	0.176877	non-sig
hsa_circ_0026782	ZNF99	0.207389	0.540615	non-sig
hsa_circ_0026782	FRMPD4	0.326063	0.327792	non-sig
hsa_circ_0026782	TNRC6C	0.6524	0.0295758	positive
hsa_circ_0026782	STON2	-0.631367	0.0372131	negative
hsa_circ_0026782	DIXDC1	0.584054	0.0592031	non-sig
hsa_circ_0026782	NFIB	0.522427	0.0992177	non-sig
hsa_circ_0026782	PLEKHG4B	-0.356193	0.282301	non-sig
hsa_circ_0075796	FAM189A1	0.840218	0.00120464	positive
hsa_circ_0075796	OAS2	-0.775308	0.00505433	negative
hsa_circ_0075796	PAX5	-0.525053	0.0972271	non-sig
hsa_circ_0075796	SHISA6	0.316455	0.343071	non-sig
hsa_circ_0075796	HMGA1	-0.689816	0.018829	negative
hsa_circ_0075796	ZNF853	0.857838	0.000731334	positive
hsa_circ_0075796	GATA6	0.305414	0.361079	non-sig
hsa_circ_0075796	TSPAN13	-0.772176	0.00535299	negative
hsa_circ_0075796	STRIP2	-0.646148	0.0317187	negative
hsa_circ_0075796	BCL11B	-0.849456	0.000934468	negative
hsa_circ_0075796	PKNOX2	0.834455	0.00140051	positive
hsa_circ_0075796	HMGA2	-0.714048	0.0135763	negative
hsa_circ_0075796	PLK4	-0.608545	0.0469471	negative
hsa_circ_0075796	ZNF578	0.989247	7.99e-09	positive
hsa_circ_0075796	SLITRK3	0.665957	0.0252829	positive
hsa_circ_0075796	SLC5A7	0.773672	0.00520872	positive
hsa_circ_0075796	HHIP	0.73151	0.0105133	positive
hsa_circ_0075796	ESCO2	-0.657697	0.0278418	negative
hsa_circ_0075796	ZEB1	0.815728	0.00220434	positive
hsa_circ_0075796	TPD52	-0.703507	0.0157105	negative
hsa_circ_0075796	ZNF367	-0.70729	0.0149187	negative
hsa_circ_0075796	COL19A1	0.6015	0.0502746	non-sig
hsa_circ_0075796	E2F1	-0.742839	0.00881622	negative
hsa_circ_0075796	PRRX1	0.874092	0.000433982	positive
hsa_circ_0075796	TGFBR3	0.676025	0.0223943	positive
hsa_circ_0075796	TGFBI	-0.628483	0.0383577	negative
hsa_circ_0075796	ZNF99	0.63171	0.0370787	positive
hsa_circ_0075796	FRMPD4	0.703953	0.0156156	positive
hsa_circ_0075796	TNRC6C	0.80616	0.00272783	positive
hsa_circ_0075796	STON2	-0.801463	0.00301616	negative
hsa_circ_0075796	DIXDC1	0.961137	2.49e-06	positive
hsa_circ_0075796	NFIB	0.871155	0.000479301	positive
hsa_circ_0075796	PLEKHG4B	-0.520501	0.100694	non-sig
hsa_circ_0078299	FAM189A1	0.26896	0.423859	non-sig
hsa_circ_0078299	OAS2	-0.610203	0.0461865	negative
hsa_circ_0078299	PAX5	-0.422134	0.195908	non-sig
hsa_circ_0078299	SHISA6	0.116351	0.733346	non-sig
hsa_circ_0078299	HMGA1	-0.59794	0.0520159	non-sig
hsa_circ_0078299	ZNF853	0.85872	0.00071209	positive
hsa_circ_0078299	GATA6	0.125124	0.713943	non-sig
hsa_circ_0078299	TSPAN13	-0.641452	0.033398	negative
hsa_circ_0078299	STRIP2	-0.511993	0.107389	non-sig
hsa_circ_0078299	BCL11B	-0.679901	0.0213474	negative
hsa_circ_0078299	PKNOX2	0.781192	0.00452684	positive
hsa_circ_0078299	HMGA2	-0.590835	0.0556138	non-sig
hsa_circ_0078299	PLK4	-0.539079	0.0870388	non-sig
hsa_circ_0078299	ZNF578	0.48421	0.131236	non-sig
hsa_circ_0078299	SLITRK3	0.544724	0.083146	non-sig
hsa_circ_0078299	SLC5A7	0.792793	0.00360708	positive
hsa_circ_0078299	HHIP	0.336667	0.311361	non-sig
hsa_circ_0078299	ESCO2	-0.597717	0.0521265	non-sig
hsa_circ_0078299	ZEB1	0.441865	0.173613	non-sig
hsa_circ_0078299	TPD52	-0.656274	0.0283003	negative
hsa_circ_0078299	ZNF367	-0.613844	0.0445464	negative
hsa_circ_0078299	COL19A1	0.741146	0.00905617	positive
hsa_circ_0078299	E2F1	-0.588518	0.0568231	non-sig
hsa_circ_0078299	PRRX1	0.635712	0.0355341	positive
hsa_circ_0078299	TGFBR3	0.451215	0.163617	non-sig
hsa_circ_0078299	TGFBI	-0.403231	0.218804	non-sig
hsa_circ_0078299	ZNF99	0.312047	0.350202	non-sig
hsa_circ_0078299	FRMPD4	0.656246	0.0283096	positive
hsa_circ_0078299	TNRC6C	0.71363	0.0136568	positive
hsa_circ_0078299	STON2	-0.677211	0.0220702	negative
hsa_circ_0078299	DIXDC1	0.67058	0.0239255	positive
hsa_circ_0078299	NFIB	0.584265	0.0590891	non-sig
hsa_circ_0078299	PLEKHG4B	-0.317575	0.341271	non-sig
hsa_circ_0086376	FAM189A1	0.446988	0.168091	non-sig
hsa_circ_0086376	OAS2	-0.730918	0.010608	negative
hsa_circ_0086376	PAX5	-0.500519	0.116866	non-sig
hsa_circ_0086376	SHISA6	0.36177	0.27429	non-sig
hsa_circ_0086376	HMGA1	-0.683841	0.0203197	negative
hsa_circ_0086376	ZNF853	0.85353	0.00083106	positive
hsa_circ_0086376	GATA6	0.324998	0.329468	non-sig
hsa_circ_0086376	TSPAN13	-0.731114	0.0105766	negative
hsa_circ_0086376	STRIP2	-0.608598	0.0469225	negative
hsa_circ_0086376	BCL11B	-0.79272	0.0036124	negative
hsa_circ_0086376	PKNOX2	0.76484	0.00610298	positive
hsa_circ_0086376	HMGA2	-0.681656	0.0208852	negative
hsa_circ_0086376	PLK4	-0.625575	0.0395365	negative
hsa_circ_0086376	ZNF578	0.708628	0.0146456	positive
hsa_circ_0086376	SLITRK3	0.354357	0.284967	non-sig
hsa_circ_0086376	SLC5A7	0.964164	1.74e-06	positive
hsa_circ_0086376	HHIP	0.577607	0.0627581	non-sig
hsa_circ_0086376	ESCO2	-0.676738	0.0221989	negative
hsa_circ_0086376	ZEB1	0.696442	0.0172692	positive
hsa_circ_0086376	TPD52	-0.751391	0.00767453	negative
hsa_circ_0086376	ZNF367	-0.703061	0.0158057	negative
hsa_circ_0086376	COL19A1	0.906441	0.000119698	positive
hsa_circ_0086376	E2F1	-0.712878	0.0138022	negative
hsa_circ_0086376	PRRX1	0.765152	0.00606957	positive
hsa_circ_0086376	TGFBR3	0.650901	0.03008	positive
hsa_circ_0086376	TGFBI	-0.522657	0.0990424	non-sig
hsa_circ_0086376	ZNF99	0.641745	0.0332916	positive
hsa_circ_0086376	FRMPD4	0.94421	1.24e-05	positive
hsa_circ_0086376	TNRC6C	0.825016	0.00177172	positive
hsa_circ_0086376	STON2	-0.762822	0.00632224	negative
hsa_circ_0086376	DIXDC1	0.781586	0.00449303	positive
hsa_circ_0086376	NFIB	0.755947	0.00711252	positive
hsa_circ_0086376	PLEKHG4B	-0.429426	0.187478	non-sig
