# Supplementary material for: CircRNA Sequencing Analysis Reveals the Regulatory Role of circ_CDR1as in Penile Squamous Cell Carcinoma via the ceRNA Network
Source: Int J Med Sci. 2025 Jun 12;22(12):2919–31. doi: 10.7150/ijms.112109 (PMC12243860; doi:10.7150/ijms.112109)
Supplement: Supplementary file 1 — Supplementary tables. [file ijmsv22p2919s1.zip › Supplementary materials/Table S6.xlsx]

## Sheet: Sheet1
The 11 circRNAs and their highly related top mRNAs in the ceRNA network.
circRNA	mRNA	r (|r| > 0.8)	p value	Regulation
circ_CDR1as	SHISA6	0.975275	3.32e-07	positive
circ_CDR1as	GATA6	0.981325	9.47e-08	positive
circ_CDR1as	TGFBR3	0.863677	0.000610909	positive
circ_CDR1as	ZNF99	0.871253	0.000477739	positive
hsa_circ_0000348	ZNF853	0.892689	0.000217379	positive
hsa_circ_0000348	PKNOX2	0.8537	0.00082694	positive
hsa_circ_0000348	ZNF578	0.880156	0.00035071	positive
hsa_circ_0000348	SLITRK3	0.808036	0.00261856	positive
hsa_circ_0000348	DIXDC1	0.917169	7.03e-05	positive
hsa_circ_0001610	OAS2	0.97348	4.54e-07	positive
hsa_circ_0001610	BCL11B	0.870163	0.000495403	positive
hsa_circ_0001610	PLK4	0.829541	0.0015856	positive
hsa_circ_0001610	TPD52	0.806651	0.00269888	positive
hsa_circ_0001610	ZNF367	0.8628	0.000627969	positive
hsa_circ_0001610	E2F1	0.877635	0.000383696	positive
hsa_circ_0001610	TGFBI	0.822706	0.00187277	positive
hsa_circ_0001610	STON2	0.82879	0.00161543	positive
hsa_circ_0001944	TGFBI	0.920651	5.82e-05	positive
hsa_circ_0001944	PLEKHG4B	0.934274	2.55e-05	positive
hsa_circ_0005925	HMGA1	0.810338	0.00248899	positive
hsa_circ_0005925	TSPAN13	0.90295	0.000140422	positive
hsa_circ_0005925	STRIP2	0.919982	6.04e-05	positive
hsa_circ_0005925	HMGA2	0.856827	0.000753879	positive
hsa_circ_0008234	OAS2	-0.823142	0.00185339	negative
hsa_circ_0008234	BCL11B	-0.892745	0.000216882	negative
hsa_circ_0008234	TPD52	-0.815394	0.00222123	negative
hsa_circ_0008234	STON2	-0.858615	0.000714357	negative
hsa_circ_0008234	FAM189A1	0.816312	0.00217503	positive
hsa_circ_0008234	ZNF853	0.90806	0.000110919	positive
hsa_circ_0008234	PKNOX2	0.896756	0.000183794	positive
hsa_circ_0008234	ZNF578	0.950375	7.36e-06	positive
hsa_circ_0008234	SLC5A7	0.883117	0.000314765	positive
hsa_circ_0008234	ZEB1	0.875951	0.000407013	positive
hsa_circ_0008234	PRRX1	0.918355	6.6e-05	positive
hsa_circ_0008234	FRMPD4	0.803636	0.00288006	positive
hsa_circ_0008234	TNRC6C	0.914778	7.96e-05	positive
hsa_circ_0008234	DIXDC1	0.948713	8.52e-06	positive
hsa_circ_0008234	NFIB	0.927201	3.99e-05	positive
hsa_circ_0025570	ZNF853	0.924502	4.68e-05	positive
hsa_circ_0025570	PKNOX2	0.867044	0.000548662	positive
hsa_circ_0025570	SLITRK3	0.82036	0.00197978	positive
hsa_circ_0025570	DIXDC1	0.864628	0.00059282	positive
hsa_circ_0026782	ZNF853	0.838907	0.00124728	positive
hsa_circ_0026782	PKNOX2	0.877783	0.0003817	positive
hsa_circ_0075796	BCL11B	-0.849456	0.000934468	negative
hsa_circ_0075796	STON2	-0.801463	0.00301616	negative
hsa_circ_0075796	FAM189A1	0.840218	0.00120464	positive
hsa_circ_0075796	ZNF853	0.857838	0.000731334	positive
hsa_circ_0075796	PKNOX2	0.834455	0.00140051	positive
hsa_circ_0075796	ZNF578	0.989247	7.99e-09	positive
hsa_circ_0075796	ZEB1	0.815728	0.00220434	positive
hsa_circ_0075796	PRRX1	0.874092	0.000433982	positive
hsa_circ_0075796	TNRC6C	0.80616	0.00272783	positive
hsa_circ_0075796	DIXDC1	0.961137	2.49e-06	positive
hsa_circ_0075796	NFIB	0.871155	0.000479301	positive
hsa_circ_0078299	ZNF853	0.85872	0.00071209	positive
hsa_circ_0086376	ZNF853	0.85353	0.00083106	positive
hsa_circ_0086376	SLC5A7	0.964164	1.74e-06	positive
hsa_circ_0086376	COL19A1	0.906441	0.000119698	positive
hsa_circ_0086376	FRMPD4	0.94421	1.24e-05	positive
hsa_circ_0086376	TNRC6C	0.825016	0.00177172	positive
The circRNAs highlighted in red represent the known circRNAs, and those in black represent the novel circRNAs.
